# Supplementary material for: (μ-2,2′,2′′,2′′′-{[Pyrazine-2,3,5,6-tetra­yltetra­kis(methyl­ene)]tetra­kis(sulfanedi­yl)}tetra­acetato)bis­[aqua­nickel(II)] hepta­hydrate
Source: IUCrdata. 2021 Dec 9;6(Pt 12):x211295. doi: 10.1107/S2414314621012955 (PMC9462308; doi:10.1107/S2414314621012955)
Supplement: Supplementary file 1 [file x-06-x211295-sup1.cif]

##############################################################################
#                                                                            #
# This CIF contains the data for a data article accepted for                 #
# publication in IUCrData. It conforms to the requirements of                #
# Notes for Authors for IUCrData, and has been                               #
# peer reviewed under the auspices of IUCrData.                              #
#                                                                            #
# Full details of the Crystallographic Information File format               #
# are given in the paper "The Crystallographic Information File (CIF):       #
# a New Standard Archive File for Crystallography" by S. R. Hall, F. H.      #
# Allen and I. D. Brown [Acta Cryst. (1991), A47, 655-685].                  #
#                                                                            #
# The current version of the core CIF dictionary is obtainable from          #
# ftp://ftp.iucr.org/pub/cif_core.dic.                                       #
#                                                                            #
# Software is freely available for graphical display of the structure(s)     #
# in this CIF. For information consult the CIF software page                 #
# http://www.iucr.org/resources/cif/software.                                #
#                                                                            #
# This file may be used for bona fide research purposes within the           #
# scientific community so long as proper attribution is given to the data    # 
# article from which it was obtained.                                        #
#                                                                            #
##############################################################################
data_I
_audit_creation_method     'SHELXL-2018/3'
_chemical_name_systematic
;\
(\m-2,2',2'',2'''-{[Pyrazine-2,3,5,6-tetrayltetrakis(methylene)]\
tetrakis(sulfanediyl)}tetraacetato-\k^5^<i>O</i>,<i>S</i>,<i>N</i>^1^,\
<i>S</i>',<i>O</i>':\k^5^<i>O</i>'',<i>S</i>'',<i>N</i>^4^,<i>S</i>''',\
<i>O</i>''')bis[aquanickel(II)] heptahydrate
;
_chemical_name_common     ?
_chemical_formula_moiety     'C16 H20 N2 Ni2 O10 S4, 7(H2 O)'
_chemical_formula_sum     'C16 H34 N2 Ni2 O17 S4'
_chemical_formula_iupac     '[Ni2 (C16 H16 N2 O8 S4) (H2 O)2], 7H2 O'
_chemical_formula_weight     772.11
_chemical_melting_point     ?
_space_group_crystal_system     triclinic
_space_group_name_H-M_alt     'P -1'
_space_group_name_Hall     '-P 1'
loop_
    _space_group_symop_operation_xyz
    'x, y, z'
    '-x, -y, -z'
_cell_length_a     8.6799(8)
_cell_length_b     11.4092(10)
_cell_length_c     14.7210(13)
_cell_angle_alpha     90.308(7)
_cell_angle_beta     103.619(7)
_cell_angle_gamma     93.801(7)
_cell_volume     1413.4(2)
_cell_formula_units_Z     2
_cell_measurement_reflns_used     19267
_cell_measurement_theta_min     2.26
_cell_measurement_theta_max     25.93
_cell_measurement_temperature     153(2)
_exptl_crystal_description     needle
_exptl_crystal_colour     purple
_exptl_crystal_size_max     0.490
_exptl_crystal_size_mid     0.060
_exptl_crystal_size_min     0.060
_exptl_crystal_density_diffrn     1.814
_exptl_crystal_density_meas     ?
_exptl_crystal_density_method     ?
_exptl_crystal_F_000     800
_exptl_absorpt_coefficient_mu     1.707
_exptl_absorpt_correction_type     empirical
_exptl_absorpt_process_details
;
(<i>ShxAbs</i>; Spek, 2020)
;
_exptl_absorpt_correction_T_min     0.2605
_exptl_absorpt_correction_T_max     0.7144
_diffrn_ambient_temperature     153(2)
_diffrn_source     'sealed X-ray tube, 12 x 0.4 mm long-fine focus'
_diffrn_radiation_type     MoK\a
_diffrn_radiation_wavelength     0.71073
_diffrn_radiation_source     'fine-focus sealed tube'
_diffrn_radiation_monochromator     'plane graphite'
_diffrn_measurement_device_type     'STOE IPDS 2'
_diffrn_measurement_device     '2-circle goniometer'
_diffrn_measurement_method     '\f + \w scans'
_diffrn_detector     'image plate (34 cm diameter)'
_diffrn_detector_area_resol_mean     ?
_diffrn_reflns_number     19974
_diffrn_reflns_av_R_equivalents     0.0517
_diffrn_reflns_av_unetI/netI     0.0472
_diffrn_reflns_theta_min     1.789
_diffrn_reflns_theta_max     29.529
_diffrn_reflns_theta_full     25.242
_diffrn_measured_fraction_theta_max     0.987
_diffrn_measured_fraction_theta_full     0.999
_diffrn_reflns_limit_h_min     -12
_diffrn_reflns_limit_h_max     11
_diffrn_reflns_limit_k_min     -15
_diffrn_reflns_limit_k_max     13
_diffrn_reflns_limit_l_min     -20
_diffrn_reflns_limit_l_max     20
_refine_special_details
;
H atoms of coordinated and non-coordinated water molecules were
all located from difference-Fourier maps and freely refined. The C-bound H
atoms were included in calculated positions and treated as riding on their
parent C atom: C---H = 0.97 - 0.99 \%A with <i>U</i>~iso~(H) =
1.2<i>U</i>~eq~(C).
;
_reflns_number_total     7779
_reflns_number_gt     6120
_reflns_threshold_expression     'I > 2\s(I)'
_refine_ls_structure_factor_coef     Fsqd
_refine_ls_matrix_type     full
_refine_ls_R_factor_all     0.0569
_refine_ls_R_factor_gt     0.0393
_refine_ls_wR_factor_gt     0.0891
_refine_ls_wR_factor_ref     0.0964
_refine_ls_goodness_of_fit_ref     1.022
_refine_ls_restrained_S_all     1.022
_refine_ls_number_reflns     7779
_refine_ls_number_parameters     443
_refine_ls_number_restraints     2
_refine_ls_hydrogen_treatment     mixed
_refine_ls_weighting_scheme     calc
_refine_ls_weighting_details
              'w=1/[\s^2^(Fo^2^)+(0.0462P)^2^+1.0506P] where P=(Fo^2^+2Fc^2^)/3'
_atom_sites_solution_hydrogens     mixed
_atom_sites_solution_primary     direct
_atom_sites_solution_secondary     difmap
_refine_ls_shift/su_max     0.001
_refine_ls_shift/su_mean     0.000
_refine_diff_density_max     0.744
_refine_diff_density_min     -0.644
_refine_ls_extinction_method
;
(SHELXL-2018/3; Sheldrick, 2015)
;
_refine_ls_extinction_coef     0.0029(6)
_refine_ls_extinction_expression
                                  'Fc^*^=kFc[1+0.001xFc^2^\l^3^/sin(2\q)]^-1/4^'
loop_
    _atom_type_symbol
    _atom_type_description
    _atom_type_scat_dispersion_real
    _atom_type_scat_dispersion_imag
    _atom_type_scat_source
    'C' 'C' 0.0033 0.0016
                         'International Tables Vol C Tables 4.2.6.8 and 6.1.1.4'
    'H' 'H' 0.0000 0.0000
                         'International Tables Vol C Tables 4.2.6.8 and 6.1.1.4'
    'N' 'N' 0.0061 0.0033
                         'International Tables Vol C Tables 4.2.6.8 and 6.1.1.4'
    'Ni' 'Ni' 0.3393 1.1124
                         'International Tables Vol C Tables 4.2.6.8 and 6.1.1.4'
    'O' 'O' 0.0106 0.0060
                         'International Tables Vol C Tables 4.2.6.8 and 6.1.1.4'
    'S' 'S' 0.1246 0.1234
                         'International Tables Vol C Tables 4.2.6.8 and 6.1.1.4'
_computing_data_collection
;
X-Area (Stoe & Cie, 2002)
;
_computing_cell_refinement
;
X-Area (Stoe & Cie, 2002)
;
_computing_data_reduction
;
X-RED32 (Stoe & Cie, 2002)
;
_computing_structure_solution
;
SHELXS97 (Sheldrick, 2008)
;
_computing_structure_refinement
;
<i>SHELXL2018/3</i> (Sheldrick, 2015)
;
_computing_molecular_graphics
;
PLATON (Spek, 2020) and Mercury (Macrae <i>et al.</i>,  2020)
;
_computing_publication_material
;
<i>SHELXL2018/3</i> (Sheldrick, 2015), PLATON (Spek, 2020) and
publcif (Westrip, 2010)
;
loop_
    _atom_site_type_symbol
    _atom_site_label
    _atom_site_fract_x
    _atom_site_fract_y
    _atom_site_fract_z
    _atom_site_U_iso_or_equiv
    _atom_site_adp_type
    _atom_site_calc_flag
    _atom_site_occupancy
    _atom_site_disorder_assembly
    _atom_site_disorder_group
    Ni Ni1 0.53221(4) 0.24084(3) 0.38618(2) 0.01578(8) Uani d 1 . .
    S S1 0.80929(7) 0.27577(5) 0.45193(4) 0.01770(12) Uani d 1 . .
    S S2 0.25256(8) 0.24883(6) 0.32588(5) 0.01966(13) Uani d 1 . .
    O O1 0.6527(3) 0.09177(18) 0.64400(14) 0.0260(4) Uani d 1 . .
    O O2 0.5239(2) 0.15751(16) 0.50754(13) 0.0189(3) Uani d 1 . .
    O O3 0.4421(3) 0.4074(2) 0.13485(16) 0.0374(5) Uani d 1 . .
    O O4 0.5504(2) 0.31920(17) 0.26639(13) 0.0218(4) Uani d 1 . .
    O O1W 0.5614(2) 0.07971(17) 0.33656(14) 0.0214(4) Uani d 1 . .
    H H1WA 0.493(5) 0.021(4) 0.347(3) 0.044(12) Uiso d 1 . .
    H H1WB 0.562(5) 0.074(4) 0.280(4) 0.049(13) Uiso d 1 . .
    N N1 0.5120(2) 0.39964(18) 0.45117(14) 0.0150(4) Uani d 1 . .
    C C1 0.6427(3) 0.4640(2) 0.49454(16) 0.0150(4) Uani d 1 . .
    C C2 0.8013(3) 0.4274(2) 0.48542(19) 0.0187(5) Uani d 1 . .
    H H2A 0.878607 0.443243 0.546080 0.022 Uiso calc 1 . .
    H H2B 0.836746 0.477764 0.438614 0.022 Uiso calc 1 . .
    C C3 0.8088(3) 0.1985(2) 0.5586(2) 0.0243(5) Uani d 1 . .
    H H3A 0.881017 0.134074 0.562820 0.029 Uiso calc 1 . .
    H H3B 0.854011 0.253460 0.611882 0.029 Uiso calc 1 . .
    C C4 0.6478(3) 0.1460(2) 0.57012(18) 0.0186(5) Uani d 1 . .
    C C5 0.3695(3) 0.4333(2) 0.45563(17) 0.0157(4) Uani d 1 . .
    C C6 0.2232(3) 0.3583(2) 0.40844(18) 0.0191(5) Uani d 1 . .
    H H6A 0.142444 0.410319 0.375290 0.023 Uiso calc 1 . .
    H H6B 0.179663 0.317800 0.457218 0.023 Uiso calc 1 . .
    C C7 0.2684(3) 0.3386(3) 0.22634(19) 0.0267(6) Uani d 1 . .
    H H7A 0.195741 0.302037 0.169739 0.032 Uiso calc 1 . .
    H H7B 0.230429 0.416684 0.235880 0.032 Uiso calc 1 . .
    C C8 0.4334(3) 0.3569(3) 0.20767(19) 0.0233(5) Uani d 1 . .
    Ni Ni2 0.08393(4) 0.76880(3) 0.11162(2) 0.01682(8) Uani d 1 . .
    S S3 -0.17445(8) 0.74194(6) 0.13855(4) 0.01891(13) Uani d 1 . .
    S S4 0.33203(7) 0.76930(6) 0.07086(4) 0.01819(12) Uani d 1 . .
    O O5 -0.2463(2) 0.9086(2) -0.09705(16) 0.0298(5) Uani d 1 . .
    O O6 -0.0227(2) 0.85094(17) -0.00750(13) 0.0211(4) Uani d 1 . .
    O O7 0.4137(2) 0.62254(19) 0.31716(15) 0.0272(4) Uani d 1 . .
    O O8 0.1895(2) 0.67823(17) 0.22496(13) 0.0208(4) Uani d 1 . .
    O O2W 0.1272(3) 0.92039(18) 0.18933(14) 0.0230(4) Uani d 1 . .
    H H2WA 0.159(6) 0.984(4) 0.162(3) 0.052(13) Uiso d 1 . .
    H H2WB 0.187(7) 0.910(5) 0.245(4) 0.078(18) Uiso d 1 . .
    N N2 0.0311(2) 0.60923(18) 0.04172(14) 0.0161(4) Uani d 1 . .
    C C9 -0.1108(3) 0.5517(2) 0.03476(17) 0.0161(4) Uani d 1 . .
    C C10 -0.2367(3) 0.6057(2) 0.07259(18) 0.0191(5) Uani d 1 . .
    H H10A -0.276242 0.548113 0.113293 0.023 Uiso calc 1 . .
    H H10B -0.326835 0.620196 0.019548 0.023 Uiso calc 1 . .
    C C11 -0.2527(4) 0.8505(3) 0.0556(2) 0.0288(6) Uani d 1 . .
    H H11A -0.365699 0.826762 0.027239 0.035 Uiso calc 1 . .
    H H11B -0.249215 0.926009 0.089668 0.035 Uiso calc 1 . .
    C C12 -0.1675(3) 0.8705(2) -0.02232(19) 0.0209(5) Uani d 1 . .
    C C13 0.1429(3) 0.5602(2) 0.00845(17) 0.0162(4) Uani d 1 . .
    C C14 0.3030(3) 0.6239(2) 0.01658(19) 0.0201(5) Uani d 1 . .
    H H14A 0.321931 0.630870 -0.046967 0.024 Uiso calc 1 . .
    H H14B 0.384762 0.574769 0.052830 0.024 Uiso calc 1 . .
    C C15 0.4378(3) 0.7395(3) 0.18853(18) 0.0231(5) Uani d 1 . .
    H H15A 0.528662 0.692942 0.185131 0.028 Uiso calc 1 . .
    H H15B 0.481816 0.815165 0.220452 0.028 Uiso calc 1 . .
    C C16 0.3408(3) 0.6741(2) 0.24832(18) 0.0189(5) Uani d 1 . .
    O O3W 0.2116(3) 0.1139(2) 0.53431(19) 0.0364(5) Uani d 1 . .
    H H3WA 0.310(5) 0.107(3) 0.531(3) 0.030(9) Uiso d 1 . .
    H H3WB 0.186(8) 0.056(6) 0.578(5) 0.09(2) Uiso d 1 . .
    O O4W 0.9679(3) 0.5567(2) 0.29921(16) 0.0274(4) Uani d 1 . .
    H H4WA 1.041(6) 0.603(4) 0.278(3) 0.047(12) Uiso d 1 . .
    H H4WB 0.893(6) 0.597(4) 0.310(4) 0.058(14) Uiso d 1 . .
    O O5W 0.5598(3) 0.0350(2) 0.15764(15) 0.0283(4) Uani d 1 . .
    H H5WA 0.649(8) 0.081(6) 0.143(4) 0.09(2) Uiso d 1 . .
    H H5WB 0.487(6) 0.068(4) 0.129(4) 0.054(14) Uiso d 1 . .
    O O6W 0.7456(3) 0.6695(2) 0.36273(17) 0.0315(5) Uani d 1 . .
    H H6WA 0.648(6) 0.654(4) 0.349(3) 0.042(12) Uiso d 1 . .
    H H6WB 0.763(6) 0.738(5) 0.391(4) 0.068(16) Uiso d 1 . .
    O O7W 0.8648(3) 0.1299(2) 0.16038(19) 0.0370(5) Uani d 1 . .
    H H7WA 0.867(6) 0.202(2) 0.178(3) 0.050(13) Uiso d 1 . .
    H H7WB 0.923(7) 0.132(5) 0.112(4) 0.078(17) Uiso d 1 . .
    O O8W 0.9536(3) 0.0333(3) 0.3655(3) 0.0467(7) Uani d 1 . .
    H H8WA 0.939(8) 0.059(6) 0.310(2) 0.10(2) Uiso d 1 . .
    H H8WB 1.022(9) 0.070(7) 0.410(5) 0.11(3) Uiso d 1 . .
    O O9W 0.8291(3) 0.3532(2) 0.20860(18) 0.0339(5) Uani d 1 . .
    H H9WA 0.745(7) 0.338(5) 0.224(4) 0.065(16) Uiso d 1 . .
    H H9WB 0.878(6) 0.411(4) 0.241(3) 0.048(13) Uiso d 1 . .
loop_
    _atom_site_aniso_label
    _atom_site_aniso_U_11
    _atom_site_aniso_U_22
    _atom_site_aniso_U_33
    _atom_site_aniso_U_12
    _atom_site_aniso_U_13
    _atom_site_aniso_U_23
    Ni1 0.01756(15) 0.01571(15) 0.01319(15) 0.00010(11) 0.00220(11) -0.00087(11)
    S1 0.0181(3) 0.0171(3) 0.0182(3) 0.0016(2) 0.0048(2) -0.0015(2)
    S2 0.0195(3) 0.0176(3) 0.0199(3) -0.0013(2) 0.0015(2) -0.0045(2)
    O1 0.0324(10) 0.0244(10) 0.0177(9) -0.0046(8) 0.0007(8) 0.0025(8)
    O2 0.0206(8) 0.0201(9) 0.0149(8) -0.0013(7) 0.0026(7) 0.0003(7)
    O3 0.0421(13) 0.0489(14) 0.0205(10) 0.0069(11) 0.0048(9) 0.0131(10)
    O4 0.0244(9) 0.0253(9) 0.0157(8) 0.0010(7) 0.0050(7) 0.0047(7)
    O1W 0.0266(9) 0.0174(9) 0.0198(9) -0.0006(7) 0.0052(8) -0.0035(7)
    N1 0.0163(9) 0.0135(9) 0.0143(9) -0.0011(7) 0.0027(7) -0.0014(7)
    C1 0.0169(10) 0.0150(10) 0.0127(10) 0.0012(8) 0.0026(8) 0.0007(8)
    C2 0.0157(11) 0.0177(11) 0.0223(12) 0.0001(9) 0.0040(9) -0.0017(9)
    C3 0.0232(13) 0.0220(12) 0.0256(13) 0.0001(10) 0.0021(10) 0.0045(10)
    C4 0.0230(12) 0.0168(11) 0.0144(11) -0.0009(9) 0.0021(9) -0.0011(9)
    C5 0.0173(10) 0.0153(10) 0.0136(10) -0.0011(8) 0.0025(8) 0.0000(8)
    C6 0.0190(11) 0.0203(12) 0.0167(11) -0.0003(9) 0.0020(9) -0.0029(9)
    C7 0.0271(13) 0.0351(15) 0.0164(12) 0.0059(11) 0.0011(10) -0.0008(11)
    C8 0.0281(13) 0.0262(13) 0.0142(11) 0.0017(10) 0.0020(10) 0.0005(10)
    Ni2 0.01780(15) 0.01761(16) 0.01431(15) 0.00035(11) 0.00256(11) -0.00098(11)
    S3 0.0210(3) 0.0200(3) 0.0168(3) 0.0014(2) 0.0069(2) -0.0016(2)
    S4 0.0185(3) 0.0189(3) 0.0162(3) -0.0023(2) 0.0031(2) -0.0005(2)
    O5 0.0248(10) 0.0340(11) 0.0279(11) 0.0016(8) 0.0008(8) 0.0106(9)
    O6 0.0209(9) 0.0234(9) 0.0189(9) 0.0030(7) 0.0040(7) 0.0032(7)
    O7 0.0284(10) 0.0290(10) 0.0222(10) 0.0049(8) 0.0008(8) 0.0059(8)
    O8 0.0205(9) 0.0243(9) 0.0164(8) -0.0017(7) 0.0026(7) 0.0015(7)
    O2W 0.0312(10) 0.0183(9) 0.0177(9) -0.0001(8) 0.0025(8) -0.0027(7)
    N2 0.0165(9) 0.0170(9) 0.0140(9) 0.0007(7) 0.0019(7) -0.0008(8)
    C9 0.0165(10) 0.0179(11) 0.0128(10) -0.0002(8) 0.0017(8) -0.0002(9)
    C10 0.0170(11) 0.0212(12) 0.0192(11) 0.0003(9) 0.0046(9) -0.0045(9)
    C11 0.0299(14) 0.0270(14) 0.0347(16) 0.0108(11) 0.0155(12) 0.0101(12)
    C12 0.0229(12) 0.0168(11) 0.0228(12) 0.0009(9) 0.0047(10) 0.0044(10)
    C13 0.0170(10) 0.0175(11) 0.0135(10) 0.0007(8) 0.0024(8) -0.0004(9)
    C14 0.0190(11) 0.0215(12) 0.0197(12) -0.0032(9) 0.0056(9) -0.0053(10)
    C15 0.0184(11) 0.0314(14) 0.0170(12) -0.0032(10) 0.0009(9) -0.0020(10)
    C16 0.0213(11) 0.0191(11) 0.0145(11) 0.0004(9) 0.0009(9) -0.0024(9)
    O3W 0.0268(11) 0.0366(13) 0.0473(14) 0.0028(9) 0.0113(10) 0.0092(11)
    O4W 0.0258(10) 0.0272(10) 0.0281(11) -0.0019(8) 0.0052(8) 0.0017(8)
    O5W 0.0287(11) 0.0321(11) 0.0239(10) 0.0034(9) 0.0058(8) -0.0033(9)
    O6W 0.0272(11) 0.0402(13) 0.0276(11) 0.0041(9) 0.0066(9) 0.0044(10)
    O7W 0.0386(13) 0.0311(12) 0.0462(14) -0.0009(10) 0.0208(11) -0.0050(11)
    O8W 0.0367(14) 0.0421(15) 0.061(2) -0.0031(11) 0.0130(14) 0.0098(14)
    O9W 0.0352(12) 0.0336(12) 0.0345(12) -0.0043(10) 0.0132(10) -0.0071(10)
_geom_special_details
;
 All esds (except the esd in the dihedral angle between two l.s. planes)
 are estimated using the full covariance matrix.  The cell esds are taken
 into account individually in the estimation of esds in distances, angles
 and torsion angles; correlations between esds in cell parameters are only
 used when they are defined by crystal symmetry.  An approximate (isotropic)
 treatment of cell esds is used for estimating esds involving l.s. planes.
;
loop_
    _geom_bond_atom_site_label_1
    _geom_bond_atom_site_label_2
    _geom_bond_site_symmetry_2
    _geom_bond_distance
    _geom_bond_publ_flag
    Ni1 O1W . 2.0276(19) y
    Ni1 O2 . 2.0423(18) y
    Ni1 O4 . 2.0158(19) y
    Ni1 N1 . 2.081(2) y
    Ni1 S1 . 2.3775(7) y
    Ni1 S2 . 2.3883(8) y
    S1 C3 . 1.805(3) ?
    S1 C2 . 1.806(3) ?
    S2 C6 . 1.809(3) ?
    S2 C7 . 1.819(3) ?
    O1 C4 . 1.248(3) ?
    O2 C4 . 1.255(3) ?
    O3 C8 . 1.235(3) ?
    O4 C8 . 1.270(3) ?
    O1W H1WA . 0.90(5) ?
    O1W H1WB . 0.83(5) ?
    N1 C1 . 1.333(3) ?
    N1 C5 . 1.335(3) ?
    C1 C5 2_666 1.403(3) ?
    C1 C2 . 1.500(3) ?
    C2 H2A . 0.9900 ?
    C2 H2B . 0.9900 ?
    C3 C4 . 1.531(4) ?
    C3 H3A . 0.9900 ?
    C3 H3B . 0.9900 ?
    C5 C6 . 1.503(3) ?
    C6 H6A . 0.9900 ?
    C6 H6B . 0.9900 ?
    C7 C8 . 1.523(4) ?
    C7 H7A . 0.9900 ?
    C7 H7B . 0.9900 ?
    Ni2 O2W . 2.033(2) y
    Ni2 O6 . 2.0440(19) y
    Ni2 O8 . 2.0287(19) y
    Ni2 N2 . 2.057(2) y
    Ni2 S4 . 2.3674(7) y
    Ni2 S3 . 2.3685(7) y
    S3 C11 . 1.795(3) ?
    S3 C10 . 1.810(3) ?
    S4 C15 . 1.805(3) ?
    S4 C14 . 1.814(3) ?
    O5 C12 . 1.248(3) ?
    O6 C12 . 1.260(3) ?
    O7 C16 . 1.236(3) ?
    O8 C16 . 1.281(3) ?
    O2W H2WA . 0.88(5) ?
    O2W H2WB . 0.88(6) ?
    N2 C13 . 1.337(3) ?
    N2 C9 . 1.338(3) ?
    C9 C13 2_565 1.405(3) ?
    C9 C10 . 1.502(3) ?
    C10 H10A . 0.9900 ?
    C10 H10B . 0.9900 ?
    C11 C12 . 1.515(4) ?
    C11 H11A . 0.9900 ?
    C11 H11B . 0.9900 ?
    C13 C14 . 1.503(3) ?
    C14 H14A . 0.9900 ?
    C14 H14B . 0.9900 ?
    C15 C16 . 1.521(4) ?
    C15 H15A . 0.9900 ?
    C15 H15B . 0.9900 ?
    O3W H3WA . 0.87(4) ?
    O3W H3WB . 0.98(7) ?
    O4W H4WA . 0.91(5) ?
    O4W H4WB . 0.86(5) ?
    O5W H5WA . 0.97(7) ?
    O5W H5WB . 0.80(5) ?
    O6W H6WA . 0.83(5) ?
    O6W H6WB . 0.87(6) ?
    O7W H7WA . 0.857(19) ?
    O7W H7WB . 0.97(6) ?
    O8W H8WA . 0.85(2) ?
    O8W H8WB . 0.86(8) ?
    O9W H9WA . 0.82(6) ?
    O9W H9WB . 0.84(5) ?
loop_
    _geom_angle_atom_site_label_1
    _geom_angle_atom_site_label_2
    _geom_angle_atom_site_label_3
    _geom_angle_site_symmetry_1
    _geom_angle_site_symmetry_3
    _geom_angle
    _geom_angle_publ_flag
    O4 Ni1 O1W . . 92.71(8) ?
    O4 Ni1 O2 . . 177.15(8) ?
    O1W Ni1 O2 . . 85.47(8) ?
    O4 Ni1 N1 . . 92.73(8) ?
    O1W Ni1 N1 . . 173.94(8) ?
    O2 Ni1 N1 . . 88.99(8) ?
    O4 Ni1 S1 . . 91.86(6) ?
    O1W Ni1 S1 . . 92.11(6) ?
    O2 Ni1 S1 . . 86.03(6) ?
    N1 Ni1 S1 . . 85.03(6) ?
    O4 Ni1 S2 . . 84.80(6) ?
    O1W Ni1 S2 . . 99.55(6) ?
    O2 Ni1 S2 . . 97.65(6) ?
    N1 Ni1 S2 . . 83.62(6) ?
    S1 Ni1 S2 . . 167.99(3) ?
    C3 S1 C2 . . 103.12(13) ?
    C3 S1 Ni1 . . 95.52(9) ?
    C2 S1 Ni1 . . 96.06(8) ?
    C6 S2 C7 . . 101.48(13) ?
    C6 S2 Ni1 . . 96.67(9) ?
    C7 S2 Ni1 . . 95.58(10) ?
    C4 O2 Ni1 . . 121.22(17) ?
    C8 O4 Ni1 . . 123.77(18) ?
    Ni1 O1W H1WA . . 116(3) ?
    Ni1 O1W H1WB . . 117(3) ?
    H1WA O1W H1WB . . 106(4) ?
    C1 N1 C5 . . 119.7(2) ?
    C1 N1 Ni1 . . 119.71(16) ?
    C5 N1 Ni1 . . 120.41(16) ?
    N1 C1 C5 . 2_666 120.2(2) ?
    N1 C1 C2 . . 118.9(2) ?
    C5 C1 C2 2_666 . 120.9(2) ?
    C1 C2 S1 . . 116.34(18) ?
    C1 C2 H2A . . 108.2 ?
    S1 C2 H2A . . 108.2 ?
    C1 C2 H2B . . 108.2 ?
    S1 C2 H2B . . 108.2 ?
    H2A C2 H2B . . 107.4 ?
    C4 C3 S1 . . 116.69(19) ?
    C4 C3 H3A . . 108.1 ?
    S1 C3 H3A . . 108.1 ?
    C4 C3 H3B . . 108.1 ?
    S1 C3 H3B . . 108.1 ?
    H3A C3 H3B . . 107.3 ?
    O1 C4 O2 . . 124.7(2) ?
    O1 C4 C3 . . 114.8(2) ?
    O2 C4 C3 . . 120.5(2) ?
    N1 C5 C1 . 2_666 120.1(2) ?
    N1 C5 C6 . . 119.1(2) ?
    C1 C5 C6 2_666 . 120.7(2) ?
    C5 C6 S2 . . 115.43(17) ?
    C5 C6 H6A . . 108.4 ?
    S2 C6 H6A . . 108.4 ?
    C5 C6 H6B . . 108.4 ?
    S2 C6 H6B . . 108.4 ?
    H6A C6 H6B . . 107.5 ?
    C8 C7 S2 . . 116.14(19) ?
    C8 C7 H7A . . 108.3 ?
    S2 C7 H7A . . 108.3 ?
    C8 C7 H7B . . 108.3 ?
    S2 C7 H7B . . 108.3 ?
    H7A C7 H7B . . 107.4 ?
    O3 C8 O4 . . 124.9(3) ?
    O3 C8 C7 . . 116.4(3) ?
    O4 C8 C7 . . 118.7(2) ?
    O8 Ni2 O2W . . 90.24(8) ?
    O8 Ni2 O6 . . 176.47(8) ?
    O2W Ni2 O6 . . 93.24(8) ?
    O8 Ni2 N2 . . 86.76(8) ?
    O2W Ni2 N2 . . 175.03(9) ?
    O6 Ni2 N2 . . 89.81(8) ?
    O8 Ni2 S4 . . 85.30(6) ?
    O2W Ni2 S4 . . 97.60(6) ?
    O6 Ni2 S4 . . 93.64(6) ?
    N2 Ni2 S4 . . 86.11(6) ?
    O8 Ni2 S3 . . 94.92(6) ?
    O2W Ni2 S3 . . 91.04(6) ?
    O6 Ni2 S3 . . 85.63(6) ?
    N2 Ni2 S3 . . 85.28(6) ?
    S4 Ni2 S3 . . 171.37(3) ?
    C11 S3 C10 . . 102.65(14) ?
    C11 S3 Ni2 . . 93.29(10) ?
    C10 S3 Ni2 . . 98.05(8) ?
    C15 S4 C14 . . 101.74(13) ?
    C15 S4 Ni2 . . 93.14(9) ?
    C14 S4 Ni2 . . 97.06(8) ?
    C12 O6 Ni2 . . 119.89(17) ?
    C16 O8 Ni2 . . 120.83(17) ?
    Ni2 O2W H2WA . . 117(3) ?
    Ni2 O2W H2WB . . 112(4) ?
    H2WA O2W H2WB . . 113(5) ?
    C13 N2 C9 . . 120.3(2) ?
    C13 N2 Ni2 . . 119.43(17) ?
    C9 N2 Ni2 . . 120.15(16) ?
    N2 C9 C13 . 2_565 119.9(2) ?
    N2 C9 C10 . . 120.7(2) ?
    C13 C9 C10 2_565 . 119.5(2) ?
    C9 C10 S3 . . 115.48(18) ?
    C9 C10 H10A . . 108.4 ?
    S3 C10 H10A . . 108.4 ?
    C9 C10 H10B . . 108.4 ?
    S3 C10 H10B . . 108.4 ?
    H10A C10 H10B . . 107.5 ?
    C12 C11 S3 . . 115.45(19) ?
    C12 C11 H11A . . 108.4 ?
    S3 C11 H11A . . 108.4 ?
    C12 C11 H11B . . 108.4 ?
    S3 C11 H11B . . 108.4 ?
    H11A C11 H11B . . 107.5 ?
    O5 C12 O6 . . 124.2(3) ?
    O5 C12 C11 . . 116.9(2) ?
    O6 C12 C11 . . 118.9(2) ?
    N2 C13 C9 . 2_565 119.8(2) ?
    N2 C13 C14 . . 120.6(2) ?
    C9 C13 C14 2_565 . 119.5(2) ?
    C13 C14 S4 . . 116.43(18) ?
    C13 C14 H14A . . 108.2 ?
    S4 C14 H14A . . 108.2 ?
    C13 C14 H14B . . 108.2 ?
    S4 C14 H14B . . 108.2 ?
    H14A C14 H14B . . 107.3 ?
    C16 C15 S4 . . 115.77(18) ?
    C16 C15 H15A . . 108.3 ?
    S4 C15 H15A . . 108.3 ?
    C16 C15 H15B . . 108.3 ?
    S4 C15 H15B . . 108.3 ?
    H15A C15 H15B . . 107.4 ?
    O7 C16 O8 . . 124.6(3) ?
    O7 C16 C15 . . 117.7(2) ?
    O8 C16 C15 . . 117.8(2) ?
    H3WA O3W H3WB . . 108(4) ?
    H4WA O4W H4WB . . 111(4) ?
    H5WA O5W H5WB . . 101(5) ?
    H6WA O6W H6WB . . 107(4) ?
    H7WA O7W H7WB . . 104(5) ?
    H8WA O8W H8WB . . 120(7) ?
    H9WA O9W H9WB . . 109(5) ?
loop_
    _geom_torsion_atom_site_label_1
    _geom_torsion_atom_site_label_2
    _geom_torsion_atom_site_label_3
    _geom_torsion_atom_site_label_4
    _geom_torsion_site_symmetry_1
    _geom_torsion_site_symmetry_2
    _geom_torsion_site_symmetry_3
    _geom_torsion_site_symmetry_4
    _geom_torsion
    _geom_torsion_publ_flag
    N1 C1 C2 S1 . . . . -20.9(3) y
    N1 C5 C6 S2 . . . . -14.8(3) y
    S1 C3 C4 O2 . . . . -0.1(3) y
    S2 C7 C8 O4 . . . . -6.7(4) y
    N2 C13 C14 S4 . . . . -1.3(3) y
    N2 C9 C10 S3 . . . . -7.0(3) y
    S4 C15 C16 O8 . . . . -21.9(3) y
    S3 C11 C12 O6 . . . . -27.6(4) y
    C5 N1 C1 C5 . . . 2_666 -0.2(4) ?
    Ni1 N1 C1 C5 . . . 2_666 -175.32(17) ?
    C5 N1 C1 C2 . . . . -177.5(2) ?
    Ni1 N1 C1 C2 . . . . 7.4(3) ?
    C5 C1 C2 S1 2_666 . . . 161.87(19) ?
    C3 S1 C2 C1 . . . . -76.6(2) ?
    Ni1 S1 C2 C1 . . . . 20.51(19) ?
    C2 S1 C3 C4 . . . . 96.0(2) ?
    Ni1 S1 C3 C4 . . . . -1.6(2) ?
    Ni1 O2 C4 O1 . . . . -176.6(2) ?
    Ni1 O2 C4 C3 . . . . 2.3(3) ?
    S1 C3 C4 O1 . . . . 178.92(19) ?
    C1 N1 C5 C1 . . . 2_666 0.2(4) ?
    Ni1 N1 C5 C1 . . . 2_666 175.29(17) ?
    C1 N1 C5 C6 . . . . -178.5(2) ?
    Ni1 N1 C5 C6 . . . . -3.4(3) ?
    C1 C5 C6 S2 2_666 . . . 166.52(19) ?
    C7 S2 C6 C5 . . . . -75.9(2) ?
    Ni1 S2 C6 C5 . . . . 21.24(19) ?
    C6 S2 C7 C8 . . . . 107.7(2) ?
    Ni1 S2 C7 C8 . . . . 9.7(2) ?
    Ni1 O4 C8 O3 . . . . 178.4(2) ?
    Ni1 O4 C8 C7 . . . . -2.2(4) ?
    S2 C7 C8 O3 . . . . 172.7(2) ?
    C13 N2 C9 C13 . . . 2_565 -0.6(4) ?
    Ni2 N2 C9 C13 . . . 2_565 -176.41(18) ?
    C13 N2 C9 C10 . . . . 179.5(2) ?
    Ni2 N2 C9 C10 . . . . 3.7(3) ?
    C13 C9 C10 S3 2_565 . . . 173.09(19) ?
    C11 S3 C10 C9 . . . . 101.2(2) ?
    Ni2 S3 C10 C9 . . . . 6.0(2) ?
    C10 S3 C11 C12 . . . . -72.7(3) ?
    Ni2 S3 C11 C12 . . . . 26.3(2) ?
    Ni2 O6 C12 O5 . . . . -172.1(2) ?
    Ni2 O6 C12 C11 . . . . 9.8(3) ?
    S3 C11 C12 O5 . . . . 154.2(2) ?
    C9 N2 C13 C9 . . . 2_565 0.6(4) ?
    Ni2 N2 C13 C9 . . . 2_565 176.44(18) ?
    C9 N2 C13 C14 . . . . -179.6(2) ?
    Ni2 N2 C13 C14 . . . . -3.7(3) ?
    C9 C13 C14 S4 2_565 . . . 178.57(19) ?
    C15 S4 C14 C13 . . . . 99.1(2) ?
    Ni2 S4 C14 C13 . . . . 4.4(2) ?
    C14 S4 C15 C16 . . . . -71.2(2) ?
    Ni2 S4 C15 C16 . . . . 26.7(2) ?
    Ni2 O8 C16 O7 . . . . 178.7(2) ?
    Ni2 O8 C16 C15 . . . . 0.2(3) ?
    S4 C15 C16 O7 . . . . 159.5(2) ?
loop_
    _geom_hbond_atom_site_label_D
    _geom_hbond_atom_site_label_H
    _geom_hbond_atom_site_label_A
    _geom_hbond_site_symmetry_A
    _geom_hbond_distance_DH
    _geom_hbond_distance_HA
    _geom_hbond_distance_DA
    _geom_hbond_angle_DHA
    _geom_hbond_publ_flag
    O1W H1WA O1 2_656 0.90(5) 1.78(5) 2.672(3) 174(4) yes
    O1W H1WB O5W . 0.83(5) 1.85(5) 2.677(3) 170(5) yes
    O2W H2WA O5 2_575 0.88(5) 1.80(5) 2.673(3) 168(4) yes
    O2W H2WB O1 2_666 0.88(6) 1.88(6) 2.742(3) 168(6) yes
    O3W H3WA O2 . 0.87(4) 2.02(4) 2.842(3) 157(4) yes
    O3W H3WB O8W 2_656 0.98(7) 1.87(7) 2.785(4) 154(6) yes
    O4W H4WA O8 1_655 0.91(5) 1.83(5) 2.733(3) 172(4) yes
    O4W H4WB O6W . 0.86(5) 1.88(5) 2.724(3) 166(5) yes
    O5W H5WA O7W . 0.97(7) 1.88(7) 2.785(3) 154(6) yes
    O5W H5WB O5 2_565 0.80(5) 2.06(5) 2.776(3) 149(5) yes
    O6W H6WA O7 . 0.83(5) 1.98(5) 2.814(3) 178(4) yes
    O6W H6WB O3W 2_666 0.87(6) 1.98(6) 2.849(4) 173(5) yes
    O7W H7WA O9W . 0.86(2) 1.85(2) 2.698(3) 169(5) yes
    O7W H7WB O6 2_665 0.97(6) 1.94(6) 2.899(3) 174(5) yes
    O8W H8WA O7W . 0.85(2) 2.32(2) 3.159(5) 173(6) yes
    O8W H8WB O3W 1_655 0.86(8) 2.19(8) 3.019(4) 164(7) yes
    O9W H9WA O4 . 0.82(6) 1.93(6) 2.752(3) 174(6) yes
    O9W H9WB O4W . 0.84(5) 1.90(5) 2.731(3) 171(5) yes
    C2 H2A O4W 2_766 0.99 2.35 3.324(3) 167 yes
    C2 H2B O6W . 0.99 2.55 3.308(4) 133 yes
    C3 H3A O8W 2_756 0.99 2.55 3.488(4) 159 yes
    C6 H6A O4W 1_455 0.99 2.43 3.413(3) 173 yes
    C6 H6B O3W . 0.99 2.60 3.365(4) 134 yes
    C6 H6B O6W 2_666 0.99 2.58 3.334(3) 133 yes
    C10 H10B O3 2_565 0.99 2.27 3.150(4) 148 yes
    C11 H11B O5W 1_465 0.99 2.52 3.303(4) 136 yes
    C11 H11B O7W 1_465 0.99 2.58 3.516(4) 158 yes
    C14 H14A O9W 2_665 0.99 2.45 3.260(4) 139 yes
    C14 H14B O3 . 0.99 2.29 3.169(4) 148 yes
    C15 H15A S3 1_655 0.99 2.84 3.609(3) 135 yes
_shelx_space_group_comment
;
The symmetry employed for this shelxl refinement is uniquely defined
by the following loop, which should always be used as a source of
symmetry information in preference to the above space-group names.
They are only intended as comments.
;
_shelx_estimated_absorpt_T_min     0.488
_shelx_estimated_absorpt_T_max     0.904
_shelx_hkl_file
;
  -1  -3 -11 2256.99   11.24   2
  -1  -3  -8   37.48    5.73   2
  -1  -2 -13 1006.78    8.66   2
   0  -6 -12  548.08    7.22   2
   0  -5 -15  154.85    6.13   2
   0  -1 -19   -3.51    6.55   2
   1  -6 -18   28.49    6.24   2
   1  11 -11    0.22    5.81   2
   2 -10 -10   14.16    5.95   2
   2  -9 -16    6.60    6.21   2
   3   5   4  700.45    8.28   2
   4  11   0   16.10    4.77   2
   5   3   6  415.64    6.96   2
   5   6   5   84.40    5.55   2
   5   9   3   10.94    4.91   2
   5  10   2    5.81    4.89   2
   7   5   6  148.25    5.60   2
   7   7   5   21.41    5.05   2
   8   5   6   15.47    5.15   2
   8   7   5   54.58    5.24   2
  -1  -3 -13  301.56    6.66   3
  -1  -3 -12  556.58    9.58   2
  -1  -3  -7  941.96   10.67   2
  -1  -3  -6  711.42    8.95   3
  -1  -2 -14   36.91    8.35   3
  -1  -2  -5  873.53   13.26   2
  -1  -1 -15  350.77    9.17   3
  -1  -1  -4    7.44   11.26   3
  -1   0 -15   74.80    8.86   2
  -1   1 -16   18.89    8.51   3
  -1   2 -16   -2.35    9.05   3
  -1   4 -15  189.74    9.58   3
  -1   5 -14   63.21    9.02   2
   0  -6 -14  372.06    8.81   3
   0  -6 -13   26.00    7.83   2
   0  -6  -6  468.92    9.40   3
   0  -5 -16    6.29    8.12   2
   0  -5  -4   71.01   10.67   2
   0  -4 -17    3.22    8.34   2
   0  -3 -18  120.95    8.81   2
   0  -2 -19    0.61    9.28   3
   0   6 -18   98.76   10.29   2
   0   7 -17   20.69    9.28   2
   1  -8 -15  114.12    6.07   3
   1  -8 -14   12.42    8.17   3
   1  -8  -6    6.98    8.55   3
   1  -7 -17   35.41    8.71   3
   1   3   2  145.64   11.81   2
   2 -10 -14   28.80    5.96   3
   2 -10 -13   -2.96    8.35   3
   2 -10 -12   77.20    8.45   2
   2 -10 -11   55.54    8.44   2
   2 -10  -9    6.67    7.95   2
   2 -10  -8  694.05   10.36   3
   2  -9  -4   93.32    8.87   3
   2   4   3  199.00    8.41   3
   3 -11 -14   26.93    9.09   2
   3 -11  -7  215.80    9.20   2
   3   8   2  297.25    8.42   2
   3   9   1   15.41    7.58   2
   3  10   0  351.50    8.28   2
   4 -12  -7  266.84   10.16   2
   4   4   5  882.92   10.08   2
   4   6   4   69.92    5.89   3
   4   8   3  154.31    7.83   2
   4   9   2   -0.65    7.09   2
   4  10   1  396.86    7.81   2
   4  12  -2   89.17    7.14   3
   4  13  -4  113.95    7.67   3
   5 -13  -8   59.50    9.90   2
   5  -4   5  178.91    8.18   3
   5  -1   6   -5.06    7.73   2
   5   0   6 1204.38   10.66   3
   5   1   6  405.63    8.82   3
   5   2   6  796.92    9.80   2
   5   5   5  309.68    6.55   3
   5   7   4   14.93    5.19   3
   5  12  -1   93.98    7.00   3
   6  -5   5  343.86    8.61   3
   6   3   6   89.60    5.69   3
   6   4   6  531.86    8.82   2
   6   6   5  124.00    7.44   3
   6   8   4   67.38    7.15   2
   6   9   3   -4.90    6.92   3
   6  10   2  280.78    5.89   3
   6  11   1    6.50    6.72   3
   6  12   0   14.66    7.06   3
   6  13  -2   36.60    7.33   3
   7  -3   6    5.77    7.10   3
   7   4   6   11.50    7.30   3
   7   8   4   51.77    7.04   3
   8   4   6   88.47    7.45   3
   8   8   4   17.25    7.15   3
   9  -3   6    4.60    7.04   3
   9   4   6    4.04    7.27   2
   9   6   5   41.77    5.35   3
  10  -3   6   43.94    7.85   2
  10  -2   6  120.43    7.95   3
  -1  -4 -12  108.20    8.48   4
  -1  -4 -11   20.23    8.29   3
  -1  -4 -10  256.62    8.86   3
  -1  -4  -9 2108.66   12.30   3
  -1  -4  -8  115.94    8.50   4
  -1  -3 -14  106.68    8.35   4
  -1  -2 -15    8.49    8.27   3
  -1  -1 -16  262.89    9.44   4
  -1   0 -16  -10.50    8.71   4
  -1   1 -17   20.91    9.26   4
  -1   1  -3 1063.98   18.32   4
  -1   2 -17   96.29    9.57   4
  -1   3 -16    2.23    8.95   3
  -1   4 -16    6.99    8.92   4
  -1   5 -15  152.32    9.31   4
  -1   6 -13  691.74   13.14   3
   0  -7 -12   48.65    7.98   4
   0  -7 -11   27.98    7.96   4
   0  -7 -10  265.27    8.39   4
   0  -7  -9   25.30    8.30   4
   0  -7  -8   12.36    5.57   4
   0  -6 -15  365.54    8.99   4
   0  -6  -5 1212.46   11.61   4
   0  -5 -17   59.75    8.50   4
   0  -4 -18  160.77    9.21   3
   0  -3 -19   -4.53    9.16   4
   0   8 -16   -0.14   10.75   4
   1  -9 -12   14.61    8.10   4
   1  -9 -11   56.53    8.07   4
   1  -9 -10    3.95    8.23   3
   1  -9  -9  526.78    9.32   4
   1  -8 -16    1.11    8.28   3
   1  -8  -5  592.42   10.33   4
   1  -7  -3  162.52    9.49   3
   1   0   2   27.27   20.48   3
   1   1   2   37.54   12.89   4
   1   2   2  465.34   15.34   3
   1   5   1 1101.27   14.45   3
   2 -10 -15  237.47    9.67   4
   2 -10  -7   55.60    8.72   3
   2  -8  -2 1029.31   14.11   3
   2  -2   3  436.78   14.04   4
   2   6   2  166.66    8.91   3
   2  10  -2  203.77    9.63   3
   2  11  -4   55.60    7.51   4
   3 -11  -6   28.43    8.77   3
   3   4   4  499.49    9.92   3
   3   6   3   87.10    8.16   4
   3  11  -2  614.44    9.34   3
   3  12  -4  121.48    7.70   4
   4 -12  -6   22.90    9.00   4
   4  -2   5  472.01    9.70   3
   4   3   5  364.50    9.11   3
   5 -13  -7   18.65    9.79   4
   5 -12  -4  161.36   12.36   3
   5   8   3   72.66    7.21   4
   5  11   0  238.68    7.42   4
   5  13  -3   15.86    6.96   3
   6 -13  -5   91.24   12.97   3
   6  -2   6  871.25   11.08   3
   6  -1   6   -0.02    7.20   3
   6   0   6  286.94    8.23   4
   6   1   6   53.95    7.66   4
   6   2   6  106.53    7.62   4
   6   5   5  355.88    6.61   4
   6   7   4  494.77    6.78   4
   7  -7   4  545.14   11.62   3
   7  -2   6   88.87    7.07   4
   7   2   6   16.42    5.14   4
   7   3   6   42.61    7.30   3
   7   6   5   86.88    7.46   3
   7   9   3   69.26    7.09   3
   7  10   2   16.71    6.97   4
   7  11   1  241.80    7.90   3
   8  -3   6   63.85    7.02   3
   8  -2   6   -0.10    7.00   4
   8   2   6   19.58    5.05   4
   8   3   6   31.05    7.23   3
   8   6   5   80.31    7.51   4
   8   9   3   -0.68    7.13   3
   8  10   2   95.20    7.37   4
   9  -2   6    1.89    7.18   3
   9  -1   6    1.70    7.09   3
   9   1   6   17.24    5.25   4
   9   2   6   10.38    7.33   3
   9   3   6   14.97    7.10   3
   9   5   5  400.68    6.84   4
   9   7   4   46.63    5.40   4
  10  -5   5    7.94    7.76   4
  10  -1   6   37.67    7.74   3
  10   0   6   97.78    7.87   3
  10   1   6    4.35    7.64   3
  -1  -5 -11 1419.17    9.24   5
  -1  -5 -10  168.58    6.35   5
  -1  -4 -14   -5.36    8.08   5
  -1  -4 -13  353.50    8.87   4
  -1  -4  -7  185.70    8.85   4
  -1  -4  -6  114.13    6.63   5
  -1  -3 -16   58.71    6.00   5
  -1  -3 -15  107.89    8.39   4
  -1  -3  -5 1222.91   13.72   4
  -1  -2 -16   11.25    8.23   4
  -1  -2  -4    5.53   11.24   4
  -1  -1 -17  142.88    9.31   5
  -1   0 -17  167.48    9.27   4
  -1   0  -3    2.88   14.32   5
  -1   2  -3 2305.92   25.15   4
  -1   3 -17    1.91    9.01   4
  -1   5 -16  135.32    9.61   5
  -1   6 -14   20.90   10.88   4
   0  -7 -14  303.73    8.65   5
   0  -7 -13  178.04    8.15   4
   0  -7  -7  561.68    9.62   5
   0  -6 -17   28.68    6.00   5
   0  -6 -16   76.95    8.39   4
   0  -5 -18  163.11    9.35   5
   0  -5  -3   19.65   11.35   4
   0  -4  -2  310.04   12.87   4
   0   2   0 7967.64   58.24   4
   0   6  -2 1313.74   20.12   4
   0   7  -3   44.87   12.72   3
   0   9 -14   15.44   10.49   4
   1  -9 -15  100.47    6.34   5
   1  -9 -14    6.62    8.16   5
   1  -9 -13  298.05    8.92   4
   1  -9  -8   32.87    8.20   4
   1  -9  -7  187.00    8.86   5
   1  -8 -17   92.65    9.04   4
   1   9  -3  219.62   10.72   4
   2 -10  -6  122.81    8.96   4
   2   3   3   81.18   12.26   4
   2   7   1   71.10    8.16   4
   2   8   0    9.04    7.92   5
   2   9  -1   28.03    7.54   4
   2  12  -7   12.89   10.46   4
   3 -12 -13   27.31    9.63   5
   3 -12 -12    5.58    9.31   4
   3 -12 -11  110.57    9.41   5
   3 -12 -10   23.88    8.74   4
   3 -10  -3   74.57   10.86   4
   3  -2   4  183.15   11.42   4
   3   3   4  379.35    9.96   4
   3   7   2  326.45    8.92   5
   3  10  -1    0.92    7.39   5
   3  13  -7   -4.73    9.11   4
   4 -13 -10    9.80    9.65   5
   4  -1   5  647.59   10.30   4
   4   0   5    9.36    8.40   5
   4   1   5   83.85    8.66   5
   4   2   5  470.10    9.76   4
   4   5   4  468.26    9.41   5
   4   7   3  652.95    9.52   4
   4   8   2   31.90    5.25   5
   4  10   0   13.33    7.05   5
   4  11  -1  250.36    7.74   4
   4  12  -3  157.30    7.65   5
   4  13  -5   57.73    7.51   5
   5  -3   5  186.04    8.37   5
   5   4   5    5.99    8.11   4
   5   6   4  257.95    8.18   5
   5   9   2  269.40    7.83   4
   5  10   1   14.71    6.85   4
   5  12  -2   31.10    7.00   5
   6   8   3   -4.01    7.03   5
   6  11   0  130.68    7.28   5
   6  12  -1   37.19    6.92   4
   6  13  -3  101.75    7.64   5
   7  -5   5  428.00   10.21   4
   7  -1   6  135.84    7.31   4
   7   0   6   -2.81    7.32   5
   7   1   6    3.27    7.23   4
   7   5   5   92.73    7.66   5
   7   7   4   13.99    7.00   4
   8  -7   4   25.46    9.30   4
   8  -5   5   45.80    7.21   4
   8  -1   6  135.13    7.26   4
   8   0   6   87.83    7.28   5
   8   1   6  191.72    7.62   4
   8   5   5  159.63    7.80   5
   8   7   4  164.50    7.77   4
   9  -7   4   39.87    9.75   4
   9  -5   5  436.04   10.83   4
   9   0   6   -3.54    7.12   5
   9   4   5   45.32    5.32   5
  10  -4   5   12.97    7.64   5
  10   3   5   83.82    5.89   5
  -2   0 -11  280.39    6.91   6
  -2   0 -10  289.52    7.03   6
  -2   1 -11  228.13    9.42   6
  -2   1 -10 1036.96   11.33   6
  -2   1  -9  166.41    6.57   6
  -2   2 -10  690.63    8.60   6
  -1  -5 -14   -4.56    5.59   6
  -1  -5 -13    5.49    7.90   6
  -1  -5 -12   35.29    8.23   5
  -1  -5  -9   12.73    8.13   5
  -1  -5  -8  551.92    9.68   6
  -1  -4 -16   14.66    5.68   6
  -1  -4 -15  133.27    8.21   5
  -1  -3 -17    3.44    6.04   6
  -1  -2 -17   49.18    8.65   5
  -1  -1 -18   14.32    8.93   6
  -1  -1  -3  349.14   14.92   6
  -1   0 -18   38.71    9.30   5
  -1   1 -18   14.88    9.13   5
  -1   2 -18   21.85    9.57   5
  -1   3 -18    1.76    9.30   5
  -1   4 -17   18.88   11.10   5
  -1   6 -15  102.98    9.22   5
  -1   7 -12  113.67   10.85   5
  -1   7 -11  790.80   13.81   5
  -1   7 -10    6.40   10.57   5
   0  -8 -12  353.86    6.69   6
   0  -8 -11   47.98    7.82   6
   0  -8 -10   61.10    5.68   6
   0  -7 -16   69.87    8.42   6
   0  -7 -15  142.21    8.22   5
   0  -7  -6  981.43   10.73   6
   0  -6 -18   17.56    6.22   6
   0  -6  -4 4388.96   18.27   6
   0  -3  -1  356.53   16.93   6
   0   8 -17   32.07   11.69   5
   1  -9 -16   -0.05    8.64   6
   1  -8  -4  447.72   10.08   5
   1   6   0  241.82   10.62   5
   1   8  -2   50.18    8.15   6
   1  10  -5    5.23   10.80   5
   2 -11 -14   29.02    8.91   6
   2 -11 -13   48.54    8.55   5
   2 -11 -12   -5.78    8.43   6
   2 -11 -11  118.33    8.73   5
   2 -11 -10  110.63    8.54   5
   2 -11  -9    6.45    8.29   6
   2 -10  -5   15.52    8.70   5
   2  -9  -3   30.32    8.80   5
   2  -1   3 3494.60   22.45   6
   2   2   3  180.40   12.05   6
   2   5   2  663.24   11.64   6
   3 -12  -9  150.39    9.45   5
   3 -12  -8   66.23    9.20   6
   3 -11  -5   42.83   10.75   5
   3  -1   4 1096.69   13.77   6
   3   0   4  381.54    9.64   6
   3   1   4 1145.18   13.65   6
   3   2   4  191.68   10.49   5
   3   5   3  121.79    9.02   6
   3   8   1   14.58    7.83   5
   3   9   0  609.38    9.28   5
   4 -13  -9  200.28   10.51   5
   4 -12  -5  362.56   10.59   6
   4 -11  -3  333.24   14.13   4
   4  -6   3  897.79   15.97   4
   4  -4   4  283.00   11.00   5
   4   4   4   25.24    5.92   6
   4   9   1  353.58    8.29   5
   5 -13  -6    2.48   11.94   5
   5  -7   3   67.20   11.10   4
   5  -2   5 1017.22   10.59   6
   5   2   5  476.14    7.20   6
   5   3   5   92.83    8.38   5
   5   7   3   36.34    7.37   6
   5  13  -4   63.89    8.91   5
   6  -6   4    3.52    7.67   5
   6  -4   5   74.41    9.40   5
   6   4   5   59.20    7.97   5
   6   6   4   20.59    7.43   6
   6   9   2    8.91    6.96   5
   6  10   1   -6.18    6.79   6
   7  -8   3  106.35   10.09   5
   7  -4   5    8.30    7.06   5
   7   4   5   89.82    7.62   6
   7   6   4   12.50    5.17   6
   7   8   3   -2.57    7.11   5
   7   9   2   73.68    7.23   6
   7  10   1  402.48    8.03   6
   7  11   0   -1.93    6.80   6
   8   4   5  -18.08    7.53   6
   8   6   4   55.26    7.34   6
   8   8   3  266.73    7.90   5
   8   9   2    5.65    7.20   5
   8  10   1   21.45    7.07   6
   9  -8   3  105.27    8.92   6
   9  -4   5   43.78    7.29   5
   9   3   5  135.08    7.72   6
   9   6   4   61.82    7.67   5
  10  -6   4  118.58    9.24   5
  10  -3   5   87.39    8.03   5
  10  -2   5    6.41    7.51   5
  10   1   5  126.82    5.82   6
  10   2   5   13.35    7.75   6
  -2  -1 -13    1.25    5.90   7
  -2  -1 -12   65.72    8.57   7
  -2  -1 -11   18.60    8.63   7
  -2  -1 -10  687.85   10.11   6
  -2  -1  -9  307.74    9.18   7
  -2   0 -13  477.67    9.75   7
  -2   0 -12  743.58   10.34   6
  -2   0  -9  364.77    9.51   6
  -2   0  -8  535.98    9.89   7
  -2   1 -13   -4.07    8.44   7
  -2   1 -12   65.32    8.82   6
  -2   1  -8 1089.95   11.70   7
  -2   2 -13  260.31    9.30   7
  -2   2 -12   57.50    8.81   6
  -2   2 -11  204.69    9.43   6
  -2   2  -9  671.27   10.70   6
  -2   2  -8  750.75   10.89   7
  -2   3 -12  476.60   10.00   7
  -2   3 -11   31.32    8.80   7
  -2   3 -10  356.37    9.81   7
  -1  -6 -12   93.79    5.66   7
  -1  -6 -11   84.96    8.07   7
  -1  -6 -10   10.45    7.96   7
  -1  -5 -15  122.58    8.46   7
  -1  -5  -7 1424.81   11.66   6
  -1  -4 -17   78.44    6.21   7
  -1  -4  -5  735.21   11.83   7
  -1  -3 -18    7.85    8.79   7
  -1  -3  -4   12.46   12.19   6
  -1  -2 -18   27.05    8.99   6
  -1  -1 -19    8.86    9.50   7
  -1   0 -19   21.94    9.40   6
  -1   1 -19   17.31    9.66   6
  -1   2 -19   26.94   10.14   6
  -1   3 -19   11.70    9.87   7
  -1   4 -18   -3.93    9.47   6
  -1   5 -17  -12.20   11.19   6
  -1   6 -16    2.57    9.18   7
  -1   7 -14    5.96    8.51   6
  -1   7 -13   96.15   10.65   6
  -1   7  -9   21.91   11.85   5
   0  -8 -15  249.69    6.71   7
   0  -8 -14  203.43    8.44   7
   0  -8 -13  122.25    8.00   6
   0  -8  -9   45.22    8.19   6
   0  -8  -8  291.19    8.69   7
   0  -7 -17   48.76    8.90   7
   0  -7  -5   -5.89    8.40   7
   0   1   0  135.26   13.96   7
   0   9 -15   42.16   12.43   5
   1 -10 -14   -4.86    8.42   7
   1 -10 -13   13.91    8.22   7
   1 -10 -12    0.43    8.02   7
   1 -10 -11  521.11    9.46   6
   1 -10 -10    9.75    8.02   7
   1 -10  -9    6.18    7.65   7
   1  -9  -6  169.56   10.84   6
   1  -6  -1 1500.32   16.61   6
   1   4   1   30.50   12.08   6
   1   7  -1  117.19   10.69   6
   2 -11  -8    8.14    8.10   6
   2   0   3  138.82   12.18   6
   2   1   3 2313.53   17.46   6
   2  10  -3    5.28    9.07   6
   2  11  -5   50.45    9.26   6
   3 -12  -7   17.66    8.97   7
   3  -9  -1   36.17   12.17   6
   3  11  -3   66.29    9.05   6
   3  12  -5   50.54    8.94   6
   3  13  -8   77.74   11.23   6
   4 -13  -8   19.63    9.42   6
   4   6   3  113.13    8.30   6
   4  11  -2    4.46    7.15   7
   4  13  -6   86.16    9.49   7
   5  -5   4  643.81   11.62   6
   5  -1   5   28.12    8.03   7
   5   0   5  163.80    8.24   7
   5   1   5   19.04    8.39   6
   5   5   4  566.39    9.54   6
   5   8   2   15.10    7.22   7
   5   9   1   12.64    7.16   7
   5  10   0   75.47    7.04   7
   5  11  -1   74.68    8.32   6
   6  -3   5   70.11    7.86   6
   6   2   5  370.57    6.59   7
   6   3   5   12.76    7.84   7
   6   7   3   11.53    7.36   7
   6  12  -2   94.00    7.33   6
   6  13  -4    8.44    7.19   6
   7   3   5   44.45    7.50   7
   7   7   3   22.08    5.09   7
   7  12  -2    7.25    7.25   7
   8  -8   3   38.66    9.79   6
   8  -4   5  110.86    9.21   6
   8   3   5  275.58    8.07   6
   8   7   3   14.43    7.21   7
   9  -6   4   13.65    7.73   6
   9  -3   5  118.87    7.62   6
   9  -2   5   -0.08    7.18   7
   9   1   5  606.22    7.45   7
   9   2   5    7.34    7.26   6
   9   5   4   -5.31    7.39   6
   9   7   3  143.54    7.90   6
   9   8   2   14.15    5.28   7
  10  -1   5   53.78    7.50   6
  10   0   5    7.52    7.71   6
  10   4   4   16.69    7.57   7
  -2  -2 -13   70.34    8.51   8
  -2  -2 -12  676.25    9.69   7
  -2  -2 -11  169.63    8.73   7
  -2  -2 -10  319.96    9.07   7
  -2  -2  -9  277.81    9.26   7
  -2  -2  -8 1481.07   10.02   8
  -2  -1 -14  201.68    8.62   8
  -2  -1  -8   42.11    8.68   7
  -2  -1  -7   35.04    6.68   8
  -2   0 -15   28.38    8.47   8
  -2   0 -14  109.88    8.86   7
  -2   0  -7 1560.38   13.02   8
  -2   1 -15  385.75    9.61   8
  -2   1 -14  511.69   10.07   7
  -2   1  -7 2064.26   14.28   7
  -2   2 -14  435.48    9.64   7
  -2   3 -14  240.22    9.40   8
  -2   3 -13  254.51    9.31   7
  -2   3  -9  526.66   12.22   7
  -2   3  -8 1940.45   14.38   8
  -1  -6 -15   19.84    5.65   8
  -1  -6 -14   62.56    7.98   8
  -1  -6 -13  595.49    9.13   7
  -1  -6  -9  317.64    8.89   7
  -1  -6  -8  113.10    8.50   8
  -1  -5 -17  146.11    6.70   8
  -1  -5 -16    9.55    8.20   7
  -1  -5  -6    7.82    8.82   7
  -1  -4 -18   14.40    8.61   8
  -1  -2  -3  847.21   14.34   7
  -1   5 -18   23.36    9.68   7
  -1   6 -17   -1.07    9.52   8
  -1   6  -6  100.71   13.94   6
   0  -8 -16   42.80    8.53   8
   0  -8  -7    5.78    8.05   8
   0   9 -16   16.11   11.10   7
   1 -10 -15   77.19    8.76   7
   1 -10  -8    7.78    8.01   8
   1  -9  -5  242.59    9.48   8
   1  -7  -2   11.11   10.98   7
   1  11 -14   18.79   16.26   5
   2 -11  -7  379.95    9.61   7
   2  -4   2   54.65   20.00   7
   2   4   2   52.55   11.90   8
   2   6   1  160.53    9.48   7
   2   9  -2   53.68    8.01   8
   2  12  -8   33.32   12.19   6
   3 -11  -4  664.00   11.73   7
   3  -4   3  461.38   14.04   7
   3   4   3   89.17    9.22   7
   3   6   2 2026.51   12.51   7
   3  10  -2  408.96    8.77   8
   3  13  -9    0.53    9.40   6
   4 -13  -7  224.57   10.60   8
   4 -10  -1   23.57   13.70   6
   4  -3   4  522.41   10.32   8
   4   3   4  244.36    8.78   7
   4   7   2   10.22    7.59   8
   4   8   1  306.22    6.22   8
   4  10  -1  110.62    7.49   8
   4  12  -4    5.00    8.51   7
   5 -13  -5    9.51   11.66   7
   5 -12  -3    5.65   12.68   6
   5   4   4  326.27    9.13   8
   5   6   3   21.96    7.79   8
   5  12  -3   51.39    8.68   7
   5  13  -5   18.33    9.02   7
   6 -13  -4   12.44   14.34   7
   6  -2   5  231.29    8.34   7
   6  -1   5  357.97    8.47   8
   6   0   5  492.87    8.84   8
   6   1   5    8.27    7.91   7
   6   5   4 1688.16   11.32   7
   6   8   2  485.56    8.36   7
   6   9   1   -2.95    7.09   8
   6  10   0   21.06    6.89   8
   6  11  -1   21.35    6.95   7
   7  -9   2   75.96   12.00   6
   7  -6   4   17.57    8.95   7
   7  -3   5   32.83    7.36   7
   7  -2   5  272.61    7.97   8
   7   1   5   45.31    7.55   8
   7   2   5   -4.54    7.43   8
   7   5   4  171.46    8.02   7
   7   8   2   19.11    7.12   8
   7   9   1  148.34    5.55   8
   7  10   0   19.01    4.93   8
   7  11  -1  151.29    7.44   8
   8  -6   4  325.09   10.29   7
   8  -3   5   75.18    8.96   7
   8  -2   5    3.37    6.94   7
   8  -1   5   71.88    7.54   8
   8   0   5   -0.48    7.14   8
   8   1   5  161.19    7.83   8
   8   2   5   78.19    7.56   7
   8   5   4  296.88    8.23   7
   8   8   2   94.95    7.37   8
   8   9   1   57.74    7.30   8
   8  10   0  127.88    7.61   8
   9  -9   2    5.81   10.77   6
   9  -1   5  497.92    8.73   7
   9   0   5   34.98    7.30   7
   9   4   4   40.74    7.37   8
   9   6   3   64.82    7.60   8
  10  -7   3   -0.38    8.32   8
  10  -5   4  149.11   10.38   7
  10   3   4   40.89    7.48   8
  -2  -3 -14  249.53    8.68   9
  -2  -3 -13   47.60    8.06   8
  -2  -3 -12   81.89    8.38   8
  -2  -3 -11  403.70    9.20   8
  -2  -3 -10  434.06    9.66   8
  -2  -3  -9  917.89   10.20   9
  -2  -3  -8    2.05    5.86   9
  -2  -2 -15   32.00    8.24   9
  -2  -2 -14   13.11    8.21   8
  -2  -2  -7  586.63   10.18   9
  -2  -1 -16  405.04    9.88   9
  -2  -1 -15   72.81    8.65   8
  -2   0 -16  229.60    9.20   9
  -2   0  -6    2.02    7.71   9
  -2   1 -16  173.96    9.48   9
  -2   2 -16  417.93   10.18   9
  -2   2 -15   16.30   10.91   8
  -2   2  -7  185.66   11.41   8
  -2   3 -15  457.49   10.08   9
  -2   4 -14  393.40   10.27   9
  -2   4 -13   85.37    8.73   8
  -2   4 -12  114.16   11.06   8
  -2   4 -11   12.01   10.87   8
  -2   4 -10   83.91   10.80   8
  -2   4  -9    5.30    8.71   9
  -1  -7 -13  167.15    7.98   9
  -1  -7 -12  128.17    8.12   9
  -1  -7 -11  849.95    9.65   9
  -1  -7 -10  101.61    8.08   9
  -1  -6 -16   20.75    8.14   9
  -1  -6  -7  192.61    8.84   8
  -1  -5 -18    6.92    8.80   9
  -1  -5  -5 1003.55   11.83   9
  -1  -4  -4  400.94   12.47   9
  -1   3  -3  583.56   20.48   7
  -1   7 -16    1.52    8.96   9
  -1   7 -15  226.74   11.77   8
  -1   7  -8  134.63   14.06   7
   0  -9 -15    2.91    5.83   9
   0  -9 -14  104.18    8.58   9
   0  -9 -13   35.28    8.09   8
   0  -9 -12   27.24    7.93   8
   0  -9 -11   18.35    7.82   8
   0  -9 -10  339.88    8.74   8
   0  -9  -9   12.85    7.95   9
   0  -8  -6  367.10    9.37   9
   0  -6  -3  123.25   10.19   8
   0  -5  -2 9654.88   30.61   8
   0   4  -1   65.21   15.10   8
   1 -10  -7  653.42   10.23   8
   1  -8  -3  415.25   12.24   8
   1  -5   0  358.15   17.45   8
   1   9  -4    2.65    9.69   9
   2 -12 -12  100.68    9.26   8
   2 -12 -11   11.03    8.75   9
   2 -12 -10    0.13    8.51   9
   2 -11  -6  609.60   10.66   9
   2 -10  -4  333.97   11.39   8
   2   7   0    0.95    8.14   9
   2   8  -1  639.76   10.12   8
   3 -13 -11   12.95   11.64   9
   3 -13 -10   21.31    9.43   8
   3 -12  -6  224.55    9.85   8
   3   3   3  102.55    7.59   9
   3   7   1  150.22    8.51   8
   3   8   0  811.98   10.15   9
   3   9  -1  282.68    8.53   9
   3  11  -4    4.17    7.17   8
   3  12  -6   49.22    9.20   8
   4 -12  -4    3.24   10.87   8
   4  -2   4   36.43    8.58   9
   4   1   4  426.32    7.76   9
   4   2   4    9.22    8.99   8
   4   5   3 1543.39   11.69   8
   4   9   0    0.77    7.20   9
   4  13  -7   29.22    9.23   8
   5  -8   2  488.47   16.47   7
   5  -4   4   13.39    8.01   8
   5   3   4  521.94    9.36   9
   5   7   2  380.71    8.52   9
   5  11  -2   34.18    6.83   8
   5  13  -6   36.69    7.63   9
   6  -7   3    3.67    9.32   8
   6  -5   4  214.06    8.35   8
   6   4   4   11.96    7.91   8
   6   6   3  107.23    7.69   9
   6  12  -3   17.59    7.01   8
   7 -10   1   16.04   14.33   6
   7  -1   5  189.98    7.90   8
   7   0   5   21.15    7.48   8
   7   4   4   16.77    7.82   9
   7   6   3  134.05    7.78   9
   7  12  -3  294.35    8.68   9
   8  -9   2  286.69   13.68   7
   8   4   4   99.88    7.69   8
   8   6   3  112.72    7.55   9
   9 -10   1   17.31   13.19   8
   9  -7   3   87.89    8.39   9
   9  -5   4   51.80    7.69   8
   9   3   4   11.92    7.33   8
   9   7   2  -14.98    7.32   9
  10  -4   4    9.04    7.73   8
  10  -3   4  159.01    8.19   9
  10   1   4  108.40    8.00   9
  10   2   4   11.97    7.61   8
  10   5   3    9.85    7.70   9
  -2  -4 -14    5.69    7.89   9
  -2  -4 -13   33.79    7.93  10
  -2  -4 -12  338.26    8.86   9
  -2  -4 -11  168.70    8.50   9
  -2  -4 -10  262.62    8.72   9
  -2  -4  -9  844.60   10.25  10
  -2  -3 -16   75.15    5.96  10
  -2  -3 -15  220.83    8.65   9
  -2  -3  -7  858.95    8.37  10
  -2  -2 -17   55.23    6.52  10
  -2  -2 -16  104.92    8.70   9
  -2  -1 -17    5.59    8.64   9
  -2  -1  -6  312.10   11.22   9
  -2   0 -17   99.71    9.17   9
  -2   1 -17    6.08    8.93  10
  -2   1  -6 2201.88   16.00   9
  -2   2 -17  163.57    9.96  10
  -2   2  -6  517.28   11.77  10
  -2   3 -16   40.40    8.83   9
  -2   3  -7  906.18   12.15   9
  -2   4 -15   23.36    8.59   9
  -2   4  -8 1759.27   14.45  10
  -2   5 -12 1523.61   13.50  10
  -2   5 -11  162.11    9.12  10
  -1  -7 -16    7.74    5.69  10
  -1  -7 -15  304.61    8.83  10
  -1  -7 -14   46.68    7.84   9
  -1  -7  -9  120.33    8.22   9
  -1  -7  -8   63.72    8.38  10
  -1  -6 -17  110.96    8.93   9
  -1  -6  -6    6.55    8.28  10
  -1  -3  -3   14.84   11.75   9
   0  -9  -8  133.53    8.36   9
   0  -7  -4  477.56   11.85   9
   1 -11 -14    9.46    8.79  10
   1 -11 -13  179.35    9.25   9
   1 -11 -12    8.34    8.35  10
   1 -11 -11   13.22    8.23   9
   1 -11 -10    7.95    8.43  10
   1 -10  -6    9.05    8.39   9
   1  -9  -4    4.14    8.76  10
   1   3   1 2346.14   19.74   9
   1   5   0  120.31   12.29   9
   1  10  -6   22.45   10.88   8
   1  11  -9   94.67   17.58   6
   2 -12  -9  125.46    9.02   9
   2  -8  -1    4.37   11.71  10
   2  -7   0   95.13   13.29   8
   2   3   2  261.24   12.71  10
   2  10  -4  243.25    8.84   9
   2  11  -6   17.11    9.31   9
   2  12  -9  123.43   12.15   9
   3 -13  -9    8.72    9.02   9
   3 -10  -2  148.37   13.00   9
   3   5   2 2100.48   13.36  10
   3  13 -10   20.13   11.46   9
   4 -13  -6   49.80   11.66   9
   4  -1   4 1144.93   11.99   9
   4   0   4   11.64    9.26   9
   4   4   3   32.86    8.50  10
   4   6   2  154.73    8.64  10
   4  11  -3   86.20    8.83   9
   4  12  -5   30.68    7.15   9
   5 -14  -7   16.56   12.91   9
   5   2   4  812.98    8.43  10
   5   5   3   12.00    8.51  10
   5   8   1    2.30    7.44   9
   5   9   0   94.92    7.44  10
   5  10  -1   86.67    6.97   9
   5  12  -4    7.32    8.54  10
   6   3   4  857.91    9.95  10
   6   7   2   35.32    7.36   9
   6  10  -1   13.04    4.92  10
   6  11  -2   10.52    6.88   9
   7  -7   3  106.20    7.76   9
   7  -5   4  416.28   10.20   9
   7   3   4   20.35    7.71  10
   7   7   2    1.09    7.20  10
   7  11  -2   12.06    7.06  10
   8 -11   0  140.64   18.44   8
   8 -10   1  157.42   15.27   8
   8  -7   3   44.91    7.78   9
   8  -5   4   17.46    8.71   9
   8   3   4  263.68    8.17   9
   8   5   3   -1.86    5.06  10
   8   7   2  -13.95    7.22  10
   8   8   1   12.74    5.04  10
   8  10  -1   14.03    5.05  10
   9  -4   4   50.49    7.68   9
   9   1   4  -10.45    5.20  10
   9   2   4   11.85    7.37  10
   9   5   3  292.41    8.43   9
   9   8   1    7.50    7.27  10
   9   9   0   57.98    7.45  10
  10  -8   2   38.28   10.91   9
  10  -6   3   29.45    8.30   9
  10  -2   4   -2.09    7.66  10
  10  -1   4   66.56    7.77   9
  10   0   4   73.69    7.92   9
  10   4   3  191.13    8.33   9
  10   6   2   18.86    7.67   9
  -2  -5 -14  529.66    7.34  11
  -2  -5 -13   25.15    7.72  11
  -2  -5 -12   -1.91    7.66  10
  -2  -5 -11   51.25    8.06  11
  -2  -5 -10  201.50    8.59  11
  -2  -4 -16  292.65    9.01  11
  -2  -4 -15   49.85    8.17  10
  -2  -4  -8  240.04    8.92  10
  -2  -3 -17   -6.43    8.52  11
  -2  -2 -18  131.85    9.61  11
  -2  -2  -6   57.44    9.45  10
  -2  -1 -18   83.59    9.41  10
  -2   0 -18  141.50    9.58  10
  -2   1 -18   36.11    9.52  10
  -2   2 -18   56.30   10.11  11
  -2   3 -17    2.34    9.30  11
  -2   4 -16   -7.70    8.88  11
  -2   5 -14   37.01    8.30  10
  -2   5 -13  130.49   10.96  10
  -2   5 -10  639.52   12.65  10
  -1  -8 -14   19.92    7.97  11
  -1  -8 -13  628.26    9.28  11
  -1  -8 -12   88.56    7.90  11
  -1  -8 -11  150.76    8.08  11
  -1  -8 -10  500.87    8.97  11
  -1  -7  -7  690.55    9.74  11
  -1  -5  -4    6.03    7.26  11
  -1  -1  -2   37.81   12.94  11
  -1   0  -2   50.61   20.12  11
  -1   7 -17   17.21   11.35  10
  -1   8 -13  391.92   12.75  10
  -1   8 -12   78.48   12.16  10
   0 -10 -15   49.94    6.41  11
   0 -10 -14   -5.36    8.42  11
   0 -10 -13   47.81    8.23  11
   0 -10 -12   40.44    8.32  11
   0 -10 -11   64.41    8.06  11
   0 -10 -10   33.06    5.72  11
   0  -9  -7  198.89    8.74  10
   0  -8  -5   15.38    8.43  10
   0  -4  -1  586.02   14.69  10
   0   8  -5    4.95   16.73   7
   1 -11  -9  544.41   11.45  10
   1 -11  -8   23.23    8.31  11
   1   8  -3   41.68    9.70  11
   2 -12  -8  210.31   10.98  10
   2 -11  -5   16.42    8.75  10
   2  -9  -2   87.01   11.15  10
   2   5   1  223.11   11.42  10
   3 -13  -8   29.57   11.26  10
   3 -12  -5   63.60    9.16  10
   3  -3   3  804.02   13.83  10
   3   2   3   85.08   11.40  10
   3  10  -3   35.22    7.41  11
   3  12  -7    6.09    7.49  11
   4 -11  -2  199.91   13.45  10
   4  -7   2  516.42   17.86   9
   4  -5   3  769.21   13.17  10
   4   7   1   53.97    7.73  11
   4   8   0   -0.57    5.35  11
   4   9  -1  172.63    7.67  11
   4  10  -2  139.36    7.62  10
   4  13  -8    8.87    9.26  10
   5  -6   3   -2.64    9.81  10
   5  -3   4 1191.46   11.49  10
   5  -2   4   62.63    5.96  11
   5   1   4  492.15    9.52  11
   5   6   2   -3.17    5.71  11
   5  11  -3   32.74    7.11  11
   5  13  -7    9.81    7.36  11
   6  -4   4   27.36    7.46  10
   6   2   4   16.36    8.14  11
   6   5   3  107.10    8.06  10
   6   8   1   55.37    7.11  10
   6   9   0  152.80    7.46  10
   6  12  -4    5.21    7.04  10
   7  -4   4   35.41    7.58  11
   7   2   4  225.93    8.13  11
   7   5   3   95.23    7.82  10
   7   8   1  173.07    7.49  10
   7   9   0    7.51    7.07  10
   7  10  -1  213.52    7.70  10
   7  12  -4    1.36    7.28  10
   8  -4   4  744.17    9.70  10
   8  -3   4    0.04    7.26  11
   8   1   4  140.56    7.86  11
   8   2   4   11.29    7.54  10
   8   6   2   96.13    5.44  11
   8   9   0   84.12    7.59  10
   9  -6   3  129.91    8.28  11
   9  -3   4   25.63    7.14  10
   9  -2   4   -2.32    7.25  11
   9  -1   4   25.22    7.29  11
   9   0   4    3.23    7.32  11
   9   4   3   67.15    7.52  10
   9   6   2    2.25    7.32  11
   9   7   1   -4.51    5.11  11
  10  -5   3   -2.00    7.78  11
  10   2   3  319.57    6.69  11
  10   3   3   -7.72    7.48  11
  10   5   2   -8.91    7.60  11
  11  -3   3   -7.81    8.27  10
  11  -2   3   16.86    8.04  11
  11  -1   3   18.78    8.06  10
  11   0   3   -2.94    8.04  10
  11   1   3   70.44    8.14  10
  -2  -6 -13   26.86    5.47  12
  -2  -6 -12  353.77    8.55  12
  -2  -6 -11   95.15    5.68  12
  -2  -5 -16   -2.37    8.05  11
  -2  -5 -15   78.37    8.16  11
  -2  -5  -9  291.32    9.01  11
  -2  -5  -8    3.80    8.35  12
  -2  -4 -17   45.62    8.40  11
  -2  -4  -7   37.60    8.61  11
  -2  -3 -18  123.40    9.44  11
  -2  -3  -6  544.24   10.09  11
  -2  -2  -5 1163.32   10.98  12
  -2  -1  -5   76.68   11.79  11
  -2   0  -5  441.18   13.83  11
  -2   1  -5  306.04   13.11  11
  -2   3 -18   87.62    9.87  11
  -2   3  -6  795.99   12.41  12
  -2   4 -17  209.89   10.21  11
  -2   4  -7  386.78   10.51  12
  -2   5 -16   69.34    9.18  12
  -2   5 -15   97.63   11.01  11
  -2   5  -9  357.19   12.05  11
  -1  -8 -16   13.79    8.47  11
  -1  -8 -15   -0.83    8.10  12
  -1  -8  -9  683.29    9.43  11
  -1  -8  -8   70.33    5.97  12
  -1  -7  -6   11.60    5.89  12
  -1  -6  -5   -5.52    8.56  12
  -1  -4  -3 1171.76   15.47  12
  -1   1  -2  227.89   20.20  12
  -1   8 -15   14.93   10.65  11
  -1   8 -14  138.93   12.52  10
  -1   8 -11  110.06   12.56  10
   0 -10  -9   19.97    8.01  11
   0  -9  -6 1682.90   12.67  12
   0  -7  -3  132.28    9.22  12
   1 -12 -12   -1.50    8.79  12
   1 -11  -7   22.92    8.52  12
   1 -10  -5  142.12    9.02  12
   1   2   1  974.94   20.03  12
   1   6  -1  274.86   12.53  11
   1   7  -2  627.67   11.15  11
   2 -13 -11   55.88    9.65  12
   2 -12  -7   43.57    8.84  11
   2 -10  -3   19.90   10.46  11
   2   2   2  459.08   13.30  12
   2   6   0   -2.83    9.11  12
   2   9  -3  613.26   10.23  11
   3 -13  -7   14.50    9.46  11
   3 -11  -3    2.09   10.49  11
   3  -2   3  616.03   13.78  12
   3   1   3 2772.01   17.42  11
   3   4   2 2980.50   15.65  12
   3   6   1    4.54    8.12  11
   3   9  -2  329.41    8.56  12
   3  11  -5    8.53    7.36  11
   4 -14  -8   -2.40   12.33  11
   4   3   3 1148.51   11.13  11
   4   5   2  607.04   10.17  12
   4  11  -4   67.92    7.10  12
   4  12  -6  219.53    8.37  12
   5  -1   4  377.95    9.29  11
   5   0   4  517.35    9.66  11
   5   4   3    5.48    8.18  12
   5   7   1   15.01    7.91  12
   5  10  -2  230.47    7.79  12
   5  12  -5    0.57    6.99  11
   6 -12  -2   53.92   19.00   8
   6  -3   4  349.34    8.94  11
   6  -2   4   -0.22    8.02  12
   6   0   4  241.51    8.42  12
   6   1   4  249.36    8.76  11
   6   4   3   -1.00    7.93  11
   6   6   2  719.53    9.35  12
   6  11  -3   39.71    7.08  12
   7  -3   4  148.72    7.75  11
   7  -2   4    0.27    7.38  12
   7  -1   4  123.63    5.96  12
   7   0   4   -4.71    7.86  12
   7   1   4   -3.37    7.58  12
   7   4   3  620.52    9.20  12
   7   6   2   68.01    7.52  11
   7  11  -3   42.10    7.28  12
   8  -2   4   74.74    7.13  11
   8  -1   4    5.07    7.50  12
   8   0   4   76.16    7.63  11
   8   4   3  339.42    8.33  11
   8   7   1  194.17    7.79  12
   8  10  -2   45.20    5.36  12
   9  -8   2  183.73   11.23  11
   9   3   3   85.66    7.63  11
   9   5   2    7.44    7.39  12
   9   8   0    5.28    7.15  11
   9   9  -1  134.58    7.96  12
  10  -7   2   45.30    8.68  12
  10  -4   3   57.47    8.11  12
  10   1   3   -5.48    7.73  12
  10   4   2   41.53    7.71  12
  10   6   1   36.17    7.72  12
  -3  -1 -13   37.37    8.15  13
  -3  -1 -12   15.72    8.27  13
  -3  -1 -11   17.75    6.05  13
  -3   0 -14  300.18    7.06  13
  -3   0 -13    6.50    8.53  12
  -3   0 -12    9.08    8.30  12
  -3   0 -11   92.18    8.54  13
  -3   1 -13   53.40    5.98  13
  -3   1 -12   -3.74    8.46  13
  -3   1 -11   -7.28    6.06  13
  -2  -6 -16  143.54    6.48  13
  -2  -6 -15   27.02    8.01  13
  -2  -6 -14    2.80    7.69  13
  -2  -6 -10  197.55    8.36  12
  -2  -6  -9   46.73    8.29  13
  -2  -5 -17   97.59    8.90  12
  -2  -5  -7 1707.37   11.92  13
  -2  -4  -6  256.44    9.29  13
  -2  -3  -5  251.62    7.98  13
  -2   2  -5   17.15   11.42  13
  -2   4 -18   64.23    9.63  12
  -2   5 -17    7.05    9.25  13
  -2   6 -14  350.26   10.24  13
  -2   6 -13  497.11   10.85  12
  -2   6 -12  896.67   13.68  12
  -1  -9 -15  159.50    6.54  13
  -1  -9 -14    8.20    7.91  12
  -1  -9 -13   10.71    7.78  13
  -1  -9 -12   60.50    7.93  13
  -1  -9 -11  555.71    9.19  13
  -1  -9 -10   64.81    5.71  13
  -1  -8  -7  416.53    7.03  13
  -1  -2  -2  502.23   16.15  12
  -1   8 -16    1.08   10.94  12
  -1   8 -10  117.19   12.22  11
   0 -11 -13   23.65    8.54  12
   0 -11 -12   60.56    6.16  13
   0 -10  -8  878.62   10.06  12
   0  -8  -4 1081.18   11.81  12
   0  -6  -2   44.19   10.78  12
   0  -1   0  169.17   19.11  12
   1 -12 -11  406.94   10.41  12
   1 -12 -10   29.96    8.77  13
   1  -9  -3  490.42   10.23  13
   1  -8  -2   32.37   11.09  12
   1  -7  -1  797.24   12.77  13
   2 -13 -10   88.84    9.56  12
   2 -13  -9    4.36    8.99  12
   2 -12  -6   59.13    8.56  13
   2   7  -1   45.86    8.38  13
   2   8  -2  657.90   10.44  12
   2  12 -10   46.53   12.77  11
   3  -1   3  324.07   13.42  12
   3   0   3  550.62   14.08  12
   3   7   0 1133.09   10.80  12
   3   8  -1  504.14    9.58  12
   4 -13  -5  310.13   13.11  12
   4   2   3   56.82    9.02  13
   4  13  -9   14.63    9.26  12
   5 -14  -6   74.36   13.44  12
   5 -13  -4   61.05   13.86  11
   5   3   3   92.23    8.65  13
   5   5   2  524.79    7.37  13
   5   8   0   18.55    7.37  13
   5   9  -1  174.79    7.57  12
   5  13  -8   -3.63    7.61  13
   6  -8   2   34.87   11.11  11
   6  -6   3   29.60    9.30  12
   6  -1   4  505.94    9.23  12
   6   7   1   11.65    7.46  13
   6   8   0   33.77    7.14  13
   6   9  -1   79.06    7.22  13
   6  10  -2    3.16    6.99  12
   6  12  -5  207.77    7.90  12
   7 -13  -3    5.85   20.26  10
   7  -6   3  285.53    8.66  12
   7   3   3  147.09    8.38  13
   7   7   1  305.10    8.09  12
   7   8   0   53.33    7.09  13
   7   9  -1  237.89    7.72  13
   7  10  -2    9.76    6.91  13
   7  12  -5    5.87    7.10  13
   8  -8   2   53.90    9.82  12
   8  -6   3    4.84    8.94  12
   8   3   3   36.20    7.66  12
   8   5   2   -3.40    7.42  13
   8   8   0    9.27    7.19  12
   8   9  -1   19.11    7.12  13
   9  -5   3   13.33    7.36  12
   9   2   3  247.73    8.05  12
   9   6   1   71.37    7.51  13
  10  -3   3    5.16    7.78  12
  10  -2   3  144.30    8.09  13
  10  -1   3   12.45    7.67  12
  10   0   3  253.58    8.56  12
  10   3   2  101.52    7.73  13
  10   7   0   -4.67    7.57  13
  11   1   2  122.78    8.34  13
  11   2   2   -0.89    7.91  12
  -3  -3 -14    7.65    5.54  14
  -3  -3 -13   12.97    7.87  13
  -3  -3 -12  291.31    8.63  14
  -3  -3 -11    6.53    8.26  14
  -3  -2 -15  -12.47    8.24  14
  -3  -2 -14   65.21    8.09  13
  -3  -2 -13   -1.65    7.86  14
  -3  -2 -12   68.77    8.30  13
  -3  -2 -11   17.35    7.98  14
  -3  -2 -10  105.12    8.48  14
  -3  -1 -16  279.23    7.28  14
  -3  -1 -15   20.37    8.47  13
  -3  -1 -14    8.91    8.14  14
  -3  -1 -10   61.78    8.74  13
  -3  -1  -9   97.10    8.77  14
  -3   0 -16  128.25    9.19  14
  -3   0 -15  -13.16    8.39  14
  -3   0 -10   32.97    8.40  13
  -3   0  -9   20.58    8.62  13
  -3   1 -15  173.65    9.19  14
  -3   1 -14  318.33    9.24  13
  -3   1 -10    7.42    8.72  13
  -3   2 -14   60.96    8.71  14
  -3   2 -13   44.26    8.50  14
  -3   2 -12   43.34    8.27  13
  -3   2 -11  102.81    8.85  14
  -2  -7 -15    8.53    8.00  14
  -2  -7 -14  292.37    8.80  14
  -2  -7 -13   30.82    7.72  13
  -2  -7 -12    1.32    7.49  14
  -2  -7 -11  100.72    7.99  14
  -2  -7 -10  100.31    7.95  14
  -2  -6  -8   11.68    8.29  13
  -2   5  -8  546.00   12.73  13
  -2   6 -15   13.99   10.78  13
  -2   6 -11  330.19   11.76  13
  -2   6 -10  404.76   10.32  14
  -1  -9  -9  135.85    8.31  14
  -1  -7  -5  489.27    9.85  14
  -1  -6  -4  100.00    9.21  13
  -1  -5  -3  350.13   12.12  14
  -1  -3  -2  153.77   12.47  14
  -1   7  -7  750.49   20.64  12
   0 -11 -11   11.44    8.21  13
   0 -11 -10   20.94    8.34  14
   0 -10  -7   51.98    8.19  13
   0  -9  -5   -2.92    8.63  14
   0   5  -2 3020.02   28.32  13
   0  10 -15    2.35   13.72  12
   0  10 -14   12.87   13.30  12
   0  10 -13    9.62   14.13  11
   1 -12  -9   14.27    8.38  13
   1 -11  -6   70.19    8.19  13
   1   4   0    8.12   11.86  13
   2 -11  -4  359.19   11.75  13
   2  -3   2  190.46   16.16  13
   2   1   2    2.54   12.33  13
   2   4   1 1183.12   15.39  13
   2  10  -5   33.88    9.75  13
   2  11  -7   76.63   11.03  12
   3 -13  -6    0.83    8.96  13
   3 -12  -4  124.17    9.28  14
   3   3   2 1488.30   13.99  14
   3   5   1  243.59    9.85  14
   3  10  -4  541.80    9.16  14
   3  12  -8   -1.96    9.01  13
   4 -14  -7  136.92   13.67  13
   4 -12  -3  128.13   11.66  13
   4  -4   3  950.02   13.49  13
   4   1   3  818.19    9.36  14
   4   4   2  784.22    8.76  14
   4   6   1 1284.33   10.98  13
   4  10  -3  390.18    9.58  13
   5  -5   3  938.51   12.69  13
   5   2   3   10.86    6.01  14
   5  11  -4   42.81    8.56  13
   5  12  -6    7.39    7.02  13
   6   3   3  294.12    9.13  13
   6   5   2  309.91    8.79  13
   6  11  -4    7.47    6.85  14
   7  -8   2  432.16   13.03  12
   7   2   3  743.61    7.73  14
   7   5   2   28.77    7.93  13
   7  11  -4   44.66    7.32  14
   8  -5   3   25.75    7.44  14
   8   2   3  909.17    9.88  13
   8   6   1  -11.16    7.08  14
   9  -9   1  239.39   12.10  13
   9  -7   2    3.78    7.98  13
   9  -4   3  316.45    8.77  13
   9  -3   3  -10.10    7.42  14
   9  -1   3   12.17    7.49  14
   9   0   3  116.47    7.88  14
   9   1   3   13.15    7.38  13
   9   4   2    1.82    7.45  14
   9   7   0   17.84    7.14  14
   9   8  -1   29.66    7.33  14
   9   9  -2   11.68    7.43  14
  10  -6   2   34.70    8.32  13
  10   2   2  225.83    8.06  14
  10   5   1   96.08    7.86  13
  10   6   0    8.67    5.27  14
  11  -4   2  -10.78    8.27  14
  11  -3   2   31.16    8.36  14
  11  -2   2   21.11    8.16  14
  11  -1   2   71.49    7.98  14
  11   0   2   15.87    8.10  13
  11   3   1   52.93    8.05  14
  -3  -4 -15    3.34    5.68  15
  -3  -4 -14  158.33    8.30  15
  -3  -4 -13   -1.89    7.70  15
  -3  -4 -12   66.31    7.97  15
  -3  -4 -11   47.95    8.17  15
  -3  -4 -10   62.77    5.83  15
  -3  -3 -16  248.98    9.14  15
  -3  -3 -15   39.62    8.13  14
  -3  -3 -10   95.29    8.44  14
  -3  -3  -9   12.44    8.54  15
  -3  -2 -17  123.50    9.38  15
  -3  -2 -16  222.02    9.29  14
  -3  -2  -9   19.54    8.43  14
  -3  -2  -8   91.49    6.39  15
  -3  -1 -17    7.22    8.85  15
  -3  -1  -8  183.63    9.05  15
  -3   0 -17   39.54    9.20  14
  -3   0  -8   23.47    8.74  15
  -3   1 -17    8.08    9.37  15
  -3   1 -16   81.65    8.99  14
  -3   1  -9  107.26    8.70  14
  -3   2 -16   68.16    9.05  15
  -3   2 -15   24.25    8.49  14
  -3   2 -10   26.41    8.59  14
  -3   2  -9   22.80    8.60  15
  -3   3 -14  231.62    8.89  15
  -3   3 -13    5.93    8.24  15
  -3   3 -12  141.91    8.76  14
  -3   3 -11   23.67    8.38  15
  -2  -8 -14    2.06    5.44  15
  -2  -8 -13   10.24    5.41  15
  -2  -8 -12  172.56    5.95  15
  -2  -7 -16   27.15    8.24  15
  -2  -7  -9   -2.85    7.69  15
  -2  -6  -7  353.54    9.17  14
  -2  -5  -6  315.30    9.70  14
  -2  -4  -5 4024.21   16.55  14
  -2  -2  -4  250.16   12.99  15
  -2  -1  -4   76.88   12.57  14
  -2   0  -4  599.33   14.56  14
  -2   6 -17   44.07    9.56  15
  -2   6 -16    0.97   10.81  13
  -1 -10 -14   -7.35    8.34  15
  -1 -10 -13  142.40    8.78  15
  -1 -10 -12   52.49    8.07  15
  -1 -10 -11   10.00    7.91  15
  -1  -9  -8  307.20    8.73  14
  -1  -8  -6   28.69    8.22  14
   0 -11  -9   12.60    8.01  14
   0 -10  -6  404.59    9.12  15
   0  -5  -1  383.41   16.88  14
   0   7  -4 1469.50   22.18  13
   1 -12  -8   11.53    8.67  14
   1 -10  -4   -9.34   10.50  14
   1   1   1 1091.43   25.76  15
   1   9  -5   16.07   10.69  13
   1  10  -7   61.43   12.25  13
   2 -13  -8    8.40   10.97  14
   2   0   2  284.05   13.66  15
   3 -14  -8    3.99    9.81  15
   3  11  -6  411.58   10.55  14
   4  -3   3  351.63   10.18  15
   4   0   3  214.87   10.62  15
   4   7   0  134.39    8.25  14
   4   8  -1  145.80    8.25  14
   4   9  -2  142.34    9.29  14
   4  11  -5    2.22    8.29  14
   4  12  -7   16.23    8.69  14
   5   1   3   47.36    6.26  15
   5   4   2   53.58    6.20  15
   5   6   1   -1.99    8.09  15
   5  10  -3  221.35    7.82  14
   6  -5   3   44.44    7.86  14
   6   2   3  578.30    9.71  14
   6   6   1   25.36    7.74  15
   6  10  -3   13.75    6.97  15
   6  12  -6   10.75    8.67  14
   7  -5   3  144.37    8.11  14
   7   1   3   67.04    5.83  15
   7   4   2  180.71    8.42  15
   7   6   1  175.95    7.85  14
   7   7   0    6.55    5.19  15
   7  10  -3  144.64    7.42  15
   8  -9   1   47.84   10.28  14
   8  -4   3  227.82    8.26  15
   8   0   3  287.60    8.42  15
   8   1   3   -9.75    7.68  14
   8   4   2  218.06    8.04  14
   8   7   0  243.58    7.86  14
   8   8  -1   22.49    7.25  15
   8   9  -2   97.34    7.38  15
   8  10  -3   13.33    7.30  14
   9  -2   3  252.04    8.27  14
   9   3   2   49.49    7.47  14
   9   5   1  121.80    7.74  14
  10  -8   1    2.90   10.63  14
  10  -5   2   24.83    8.06  15
  10   1   2   46.17    7.74  15
  10   4   1    9.79    7.55  14
  10   7  -1   85.75    7.84  15
  11   2   1   27.82    7.90  15
  -3  -5 -15   10.17    7.88  15
  -3  -5 -14    7.99    7.75  16
  -3  -5 -13    9.49    7.59  15
  -3  -5 -12  158.60    8.07  16
  -3  -5 -11    5.33    7.74  15
  -3  -5 -10  206.52    6.23  16
  -3  -4 -17   29.49    8.53  16
  -3  -4 -16   73.64    8.34  15
  -3  -4  -9    1.97    8.26  16
  -3  -3 -17   -0.51    8.56  16
  -3  -3  -8    5.37    8.34  16
  -3  -1  -7  148.76    6.55  16
  -3   0  -7  143.57    6.48  16
  -3   1  -8  275.52    9.25  15
  -3   2 -17  109.84    9.61  15
  -3   3 -16  117.64    9.21  15
  -3   3 -15  127.11   11.05  15
  -3   3 -10   17.01    8.34  15
  -3   4 -13  111.14    8.61  16
  -2  -8 -15   -4.20    8.14  15
  -2  -8 -11   14.47    7.61  15
  -2  -8 -10  111.70    7.84  16
  -2  -7  -8   12.70    7.96  15
  -2  -6  -6  353.98    9.49  16
  -2  -5  -5   33.49    9.15  16
  -2  -3  -4    1.54   11.50  16
  -2   1  -4   36.49   12.43  15
  -2   3  -5 1499.91   17.65  15
  -2   4  -6  220.05   11.94  15
  -2   5  -7  529.12   12.52  15
  -2   6  -9   52.50   10.75  15
  -1 -10 -10  199.15    8.34  15
  -1 -10  -9  652.83    7.80  16
  -1  -9  -7  148.68    8.49  16
  -1  -7  -4  248.34    9.27  16
  -1  -4  -2  784.12   15.10  16
   0 -12 -12   -2.64    8.81  16
   0 -12 -11  -11.49    8.60  16
   0 -11  -8  244.60    8.95  15
   0  -9  -4   14.29    8.88  16
   0  -8  -3  128.30    9.23  15
   0  -2   0 9029.13   66.74  15
   0   6  -3  364.50   16.96  14
   0  10 -12   36.77   17.38  12
   1 -13 -11   -3.11    9.36  16
   1 -13 -10    4.17    9.00  15
   1 -12  -7  416.40   10.00  16
   1 -11  -5  197.23    9.03  16
   2 -13  -7   82.43    9.18  15
   2 -12  -5  146.85   11.15  15
   2  -2   2 1326.86   18.51  15
   2  -1   2  769.73   16.24  16
   2   5   0  821.32   12.72  16
   2   9  -4  564.21   10.15  16
   2  12 -11  268.68   15.52  14
   3   2   2 1436.78   12.38  16
   3   6   0 1271.56   11.43  15
   3   9  -3  170.39    8.11  15
   4 -14  -6    2.49   12.14  15
   4  -2   3  575.49   11.09  15
   4  -1   3  885.30   12.28  15
   4   3   2   44.59    6.33  16
   4   5   1   -9.36    8.37  16
   5  -7   2   37.27    9.50  15
   5  -4   3  220.30    9.02  15
   5   0   3   13.67    6.05  16
   5   7   0  150.74    8.17  15
   5   8  -1  122.70    7.78  15
   5   9  -2  106.40    7.56  15
   5  11  -5   55.27    6.98  16
   5  12  -7  127.68    7.66  16
   6  -4   3  109.22    8.31  16
   6   1   3  186.74    8.68  15
   6   4   2  345.22    9.07  15
   6   7   0  590.40    8.77  15
   6   8  -1   12.69    7.37  16
   6   9  -2  113.79    7.37  16
   7  -4   3   47.25    7.92  15
   7   0   3  397.56    9.16  16
   7   8  -1  565.63    8.70  15
   7   9  -2   53.13    7.08  15
   7  11  -5  162.27    7.61  16
   8  -7   2  215.56   10.57  15
   8  -3   3   -1.25    7.60  16
   8  -2   3   91.37    7.64  15
   8  -1   3    4.21    7.53  15
   8   3   2  141.36    8.06  15
   8   5   1  199.52    8.04  15
   9 -10   0   -4.54   12.75  13
   9  -6   2   40.00    7.95  15
   9   2   2   98.75    7.76  15
   9   4   1   98.22    7.84  16
   9   6   0   27.59    7.39  15
   9   7  -1   79.67    7.52  16
   9   8  -2   37.06    5.24  16
   9   9  -3   89.79    7.59  16
  10  -4   2   46.98    7.93  15
  10  -3   2   -3.71    7.90  15
  10  -2   2   62.28    7.87  16
  10  -1   2   14.24    7.61  16
  10   0   2  161.36    8.31  15
  10   3   1  212.43    8.10  16
  10   5   0   -3.15    7.53  16
  11  -5   1  113.41    9.14  16
  11   1   1   46.26    8.06  16
  11   4   0  153.94    8.53  15
  -3  -6 -15    2.24    8.15  17
  -3  -6 -14  332.61    8.96  17
  -3  -6 -13   27.36    7.73  17
  -3  -6 -12  105.77    7.87  17
  -3  -6 -11   74.18    7.63  17
  -3  -5 -16   62.93    8.56  16
  -3  -5  -9   79.80    8.16  17
  -3  -4  -8  235.73    8.99  16
  -3  -3  -7   27.16    8.75  17
  -3  -2  -7   63.45    9.09  16
  -3   1  -7  260.99    9.44  17
  -3   2  -8   18.82    8.78  16
  -3   3 -17   74.20    9.26  16
  -3   3  -9   18.23    8.83  16
  -3   4 -16  117.66    9.08  17
  -3   4 -15    0.92    8.65  17
  -3   4 -14   43.47   10.19  16
  -3   4 -12  345.56   11.23  16
  -3   4 -11   39.66    8.58  16
  -2  -9 -14  179.77    8.62  17
  -2  -9 -13   -1.84    7.66  17
  -2  -9 -12   66.27    7.74  17
  -2  -8  -9  327.32    8.49  16
  -2  -7  -7  463.83    9.32  16
  -2  -4  -4  317.32   11.09  17
  -2   7 -15  430.68   12.83  16
  -2   7 -14   13.64   10.39  16
  -2   7 -13   40.30   10.18  16
  -2   7 -12  917.08   14.17  16
  -1 -11 -13   29.38    8.65  17
  -1 -11 -12    2.80    8.11  17
  -1 -10  -8    1.28    8.18  17
  -1  -8  -5   27.11    8.50  16
  -1  -6  -3 2807.72   15.82  16
  -1   8  -9  242.94   15.83  14
   0 -12 -10   12.51    8.59  17
   0 -11  -7   40.50    8.45  17
   0 -10  -5   61.27    8.69  17
   0  -7  -2  493.57   12.84  16
   1 -13  -9  325.11   10.57  17
   1  -6   0  106.88   13.64  16
   1   5  -1  593.10   14.03  16
   1   8  -4 1032.57   13.96  16
   2 -14  -9   -3.22    9.80  17
   2 -10  -2  239.00   11.46  16
   2   3   1  237.47   12.53  16
   2  11  -8  291.24   10.86  16
   3 -14  -7    3.80    9.66  17
   3 -13  -5   28.50   11.20  16
   3  -5   2   79.56   13.27  16
   3   4   1   39.78   10.70  17
   3   7  -1   34.69    8.23  16
   3   8  -2  377.00   10.55  16
   3  12  -9   88.46   10.99  16
   4 -13  -4  115.06   13.85  16
   4  10  -4  111.16    8.73  16
   4  11  -6   83.22    7.05  17
   4  12  -8  192.36    9.54  16
   5 -14  -5   26.70   14.69  16
   5  -3   3 1370.39   12.26  16
   5  -2   3    7.52    8.27  17
   5  -1   3  860.21   10.42  16
   5   3   2  146.29    8.80  17
   5   5   1   86.84    8.39  17
   6  -9   1   43.26   12.62  15
   6  -7   2   88.43    9.90  16
   6  -3   3  269.13    9.07  17
   6  -2   3   61.65    8.35  17
   6  -1   3  680.05    9.89  17
   6   0   3  194.14    8.69  16
   6   3   2   32.58    8.57  17
   6   5   1   10.22    8.20  17
   6  11  -5   39.17    8.42  16
   6  12  -7   -0.80    8.83  15
   7  -9   1   38.43   11.30  15
   7  -7   2   -6.63    9.32  17
   7  -3   3   39.82    7.96  16
   7  -2   3   25.46    7.70  16
   7  -1   3  195.54    8.22  16
   7   3   2  191.38    8.34  16
   7   5   1  234.51    8.45  16
   7  10  -4   53.25    7.14  17
   8   2   2  826.41    9.67  17
   8   4   1   -0.13    5.44  17
   8   6   0   27.47    7.34  16
   8   7  -1    9.54    7.01  16
   8   9  -3   21.83    6.96  17
   8  10  -4   -3.20    7.16  17
   9  -8   1   31.19    9.85  16
   9  -5   2    9.23    7.58  16
   9   0   2   31.99    7.61  17
   9   1   2   -6.14    7.51  17
   9   5   0   10.60    5.30  17
  10  -7   1    9.37   10.53  16
  10   2   1   34.12    7.41  17
  10   4   0   24.01    7.37  17
  10   6  -1   60.86    7.72  16
  10   7  -2    3.08    7.48  17
  11  -4   1   29.09    8.34  17
  11  -3   1   81.87    8.45  17
  11  -2   1   93.09    8.33  17
  11  -1   1  114.34    8.51  17
  11   0   1   16.17    7.71  16
  11   3   0   25.31    7.78  17
  -3  -7 -15    9.43    5.70  18
  -3  -7 -14   10.46    7.81  18
  -3  -7 -13    9.39    7.58  18
  -3  -7 -12   82.32    5.55  18
  -3  -6 -16   12.36    8.34  17
  -3  -6 -10   18.66    7.85  18
  -3  -6  -9   55.67    5.84  18
  -3  -5  -8    1.42    8.35  18
  -3  -4  -7   54.81    8.63  18
  -3  -2  -6   16.89    9.26  18
  -3  -1  -6   23.68    9.37  18
  -3   0  -6  219.02    9.97  18
  -3   2  -7   86.01    8.82  18
  -3   3  -8  545.50   10.36  18
  -3   4 -17  194.62   10.06  17
  -3   4 -10    5.82    8.31  18
  -2  -9 -11   87.31    7.79  17
  -2  -9 -10   43.88    7.53  18
  -2  -8  -8   89.41    8.09  17
  -2  -7  -6   15.66    8.24  18
  -2  -6  -5 1441.99   11.67  18
  -2   2  -4  642.96   14.55  17
  -2   7 -16  156.73   11.74  17
  -1 -11 -11  185.06    8.71  17
  -1 -11 -10   30.18    8.06  18
  -1  -9  -6   58.34   10.24  17
  -1   2  -2  527.11   25.93  16
  -1   9 -15   44.39   12.36  17
  -1   9 -14   52.25   12.04  17
   0 -12  -9   64.77    8.70  17
   1 -13  -8   30.92    8.93  18
   1 -12  -6   22.05    8.30  17
   1 -10  -3  242.85    9.47  17
   1  -9  -2    4.73   10.34  16
   1   0   1 1655.86   31.41  17
   1   6  -2  144.27   10.31  18
   2 -13  -6   69.04    9.40  17
   2 -11  -3    9.07   10.59  17
   2  -9  -1   60.36   12.07  16
   2   6  -1  209.43   11.66  17
   2   7  -2    1.17    8.31  18
   2   8  -3  373.37   11.11  17
   2  10  -6  409.77   11.18  17
   2  12 -12   41.89   13.23  17
   3 -11  -2   74.78   12.34  17
   3   1   2  830.57   14.21  18
   3  10  -5   38.91    8.91  17
   3  11  -7   -3.05    8.81  16
   4  -6   2   66.40   10.04  17
   4   2   2    2.56    9.51  18
   4   6   0  204.42    8.62  17
   4   7  -1 2307.92   12.78  18
   4   8  -2  116.76    8.18  18
   4   9  -3  206.54    7.86  17
   5   6   0  523.53    9.13  18
   5   9  -3   40.72    7.08  18
   5  10  -4   13.99    8.54  17
   5  11  -6   43.28    7.10  18
   5  12  -8   37.50    7.34  18
   6 -13  -3   43.07   18.76  15
   6   6   0   12.12    7.66  18
   6   9  -3  251.87    5.95  18
   6  10  -4   30.33    7.00  17
   7   2   2  326.42    8.59  18
   7   4   1   39.58    5.98  18
   7   6   0  186.78    8.00  17
   7   7  -1  643.37    8.68  18
   7   8  -2   51.88    5.20  18
   7   9  -3  197.54    7.60  18
   7  11  -6    1.96    7.09  18
   8 -10   0  129.03   11.63  17
   8  -6   2  164.05    9.82  17
   8   1   2  298.03    8.70  18
   8   8  -2  606.15    8.88  17
   9  -4   2   77.56    7.84  17
   9  -3   2   23.99    7.81  18
   9  -2   2   20.12    7.42  18
   9  -1   2   -2.22    7.62  18
   9   3   1   -2.33    7.45  18
   9   6  -1   89.15    7.35  18
   9   9  -4   31.41    7.66  18
  10  -6   1   -6.03    8.09  18
  10   1   1  358.51    8.70  18
  10   5  -1   -7.48    5.29  18
  11   2   0  266.93    8.56  17
  11   4  -1    3.14    7.78  17
  -4  -3 -14   61.96    5.73  19
  -4  -3 -13   37.93    5.55  19
  -4  -3 -12  521.45    7.19  19
  -4  -2 -15  236.40    8.98  19
  -4  -2 -14   43.90    8.29  19
  -4  -2 -13   46.20    7.80  19
  -4  -2 -12  243.18    8.49  19
  -4  -2 -11  303.38    6.60  19
  -4  -1 -16   32.72    6.17  19
  -4  -1 -15   85.08    8.65  19
  -4  -1 -14   32.69    8.29  18
  -4  -1 -13  319.13    8.94  18
  -4  -1 -12  150.79    8.28  19
  -4  -1 -11  190.48    6.37  19
  -4   0 -15  160.54    8.98  19
  -4   0 -14   43.89    8.38  19
  -4   0 -13  204.51    8.71  19
  -4   0 -12   13.51    8.26  18
  -3  -7 -11    6.80    7.34  18
  -3  -7 -10  160.60    8.00  19
  -3  -6  -8  237.69    8.72  19
  -3  -5  -7    5.34    8.33  18
  -3  -3  -6  175.37    8.92  18
  -3   1  -6  488.94   10.80  19
  -3   4  -9   24.30    8.28  18
  -3   5 -16   23.76    9.39  18
  -3   5 -15   43.99   10.53  18
  -3   5 -14   58.67   10.49  18
  -3   5 -13    2.86    9.79  18
  -3   5 -12   49.05    8.47  18
  -2 -10 -13   21.89    8.11  19
  -2 -10 -12   71.22    8.30  19
  -2 -10 -11   21.50    5.48  19
  -2  -9  -9   -5.78    7.61  19
  -2  -8  -7   17.00    8.08  18
  -2  -5  -4  394.53   10.55  18
  -2  -3  -3   84.42    9.25  19
  -2  -2  -3  200.67   12.46  18
  -2  -1  -3 2472.18   18.05  18
  -2   0  -3  154.91   12.24  19
  -2   6  -8  731.65   14.06  18
  -2   7 -11   -3.14   11.51  16
  -1 -11  -9    9.03    8.19  19
  -1 -10  -7  374.76    8.79  18
  -1  -9  -5 1185.48   11.44  19
  -1  -8  -4  128.44    9.06  19
  -1  -7  -3   84.03    9.10  19
  -1  -5  -2  531.39   13.18  18
  -1   9 -16   13.03   12.47  17
  -1   9 -13   39.60   13.24  17
   0 -12  -8  563.74   10.09  18
   0 -11  -6  652.86   10.33  18
   0  -6  -1   61.09   13.31  18
   0  -3   0  106.35   20.11  18
   0   3  -1    7.33   22.01  18
   1 -11  -4   28.03    8.41  18
   1  -8  -1  611.61   12.75  18
   1   3   0  834.05   16.44  18
   1   7  -3  749.50   13.12  18
   2 -14  -8   93.11   12.28  18
   2 -12  -4  221.83   11.20  18
   3 -12  -3  115.22   11.15  18
   3 -10  -1  109.33   14.15  17
   3   5   0 1201.19   12.28  19
   3  12 -10  192.09   10.64  18
   4   4   1 4109.03   16.34  18
   4  10  -5   77.16    7.21  19
   4  12  -9   16.96    7.32  19
   5   2   2    8.98    8.63  19
   5   4   1    6.21    8.60  19
   5   7  -1  132.43    7.98  18
   5   8  -2  228.70    8.03  18
   6   2   2 1151.44   10.83  18
   6   4   1   -3.85    8.44  19
   6   7  -1  132.21    7.79  18
   6   8  -2   30.62    7.44  19
   6  11  -6    3.29    6.88  18
   6  12  -8   22.21    8.94  18
   7  -6   2  657.68   11.43  18
   7   1   2   10.46    8.19  19
   8  -8   1  281.36   10.92  18
   8  -5   2  213.41    8.21  18
   8  -4   2  210.99    8.64  19
   8  -1   2  152.45    8.20  19
   8   0   2  424.25    8.90  18
   8   3   1  379.70    8.65  19
   8   5   0  438.76    8.51  18
   8   6  -1    7.60    5.09  19
   8  10  -5  111.53    7.50  18
   9  -9   0   19.69    8.71  19
   9  -7   1  115.42    8.77  18
   9   2   1  202.62    8.12  18
   9   4   0   16.59    7.60  18
   9   7  -2    2.61    7.29  18
   9   8  -3   58.59    7.57  18
  10  -8   0   25.46    8.68  18
  10  -5   1   63.74    8.29  18
  10  -4   1   24.66    7.81  18
  10  -1   1  211.16    8.23  19
  10   0   1   33.95    7.89  18
  10   3   0   38.01    7.62  18
  10   6  -2   11.88    7.49  18
  10   7  -3   -8.23    7.23  19
  11  -6   0   39.90    8.57  19
  11   0   0  164.35    6.41  19
  11   1   0   48.36    7.91  18
  11   3  -1  335.23    8.79  19
  -4  -4 -16    7.54    5.86  20
  -4  -4 -15   52.92    8.28  20
  -4  -4 -14   49.93    7.94  20
  -4  -4 -13  130.67    7.99  19
  -4  -4 -12  128.25    7.92  20
  -4  -4 -11   88.62    5.84  20
  -4  -3 -16   15.75    8.46  20
  -4  -3 -15  150.73    8.47  19
  -4  -3 -11  348.34    8.68  19
  -4  -3 -10   41.36    8.20  20
  -4  -2 -16   32.57    8.70  19
  -4  -2 -10    6.25    7.77  20
  -4  -1 -10   62.34    8.22  19
  -4   0 -17   18.50    9.31  19
  -4   0 -16   71.33    8.77  19
  -4   0 -11   37.10    8.27  19
  -4   0 -10  109.36    8.52  20
  -4   1 -16   52.03    9.30  20
  -4   1 -15  154.01    8.93  19
  -4   1 -14   54.99    8.64  19
  -4   1 -13  415.91    9.42  19
  -4   1 -12   -8.67    7.70  20
  -4   1 -11  193.03    8.76  20
  -4   2 -15  127.08    6.63  20
  -4   2 -14  116.13    8.65  20
  -4   2 -13  255.16    9.01  20
  -3  -8 -14  268.36    8.78  19
  -3  -8 -13   -5.18    7.59  20
  -3  -8 -12  134.10    7.82  19
  -3  -8 -11   12.98    7.44  20
  -3  -7  -9  115.63    7.94  19
  -3  -6  -7   15.00    6.06  20
  -3  -4  -6  473.29    9.84  19
  -3  -2  -5  173.15    7.26  20
  -3  -1  -5   80.22    7.48  20
  -3   3  -7  204.64    9.21  20
  -3   5 -17   77.98    9.94  19
  -3   5 -11   47.70    9.94  19
  -2 -10 -10   23.75    7.86  20
  -2  -9  -8   26.66    7.90  19
  -2  -8  -6   23.60    8.37  20
  -2  -7  -5  102.78    8.74  19
  -2  -6  -4  338.96    9.65  20
  -2  -4  -3  205.63    9.04  20
  -2   7 -10  565.62   12.99  19
  -1 -12 -11   17.21    8.35  20
  -1 -11  -8  295.41    8.84  19
  -1 -10  -6  674.40    9.89  20
  -1  -2  -1  972.76   16.50  20
   0 -13 -10   91.99    9.47  19
   0 -12  -7   38.11    8.58  20
   0 -10  -4  390.63    9.90  19
   0  -9  -3   91.14   11.17  19
   0  -8  -2   15.72    9.02  19
   1 -13  -7   10.76    8.81  19
   1 -12  -5   28.07    8.44  20
   1   9  -6  270.27   10.85  19
   1  10  -8  244.18   13.60  18
   1  11 -11    9.25   16.62  16
   2   2   1   15.24   12.09  19
   2   4   0   83.85   13.14  20
   3 -14  -6   17.89   11.68  19
   3  -4   2  325.20   14.19  19
   3   0   2 1338.68   15.66  19
   3   3   1   11.64   11.67  19
   3   6  -1  134.31    8.83  20
   3   9  -4   96.65    9.43  19
   4 -14  -5  134.88   13.06  19
   4   1   2  968.67   12.67  19
   4   5   0   31.89    6.05  20
   4  11  -7   72.89    7.31  19
   5 -12  -2  419.50   21.50  16
   5  -6   2  824.82   13.05  19
   5   1   2  116.94    9.33  20
   5  10  -5    0.35    6.79  20
   5  12  -9    0.57    7.32  20
   6  -6   2  143.21   10.01  19
   6   1   2   22.85    8.50  19
   6   5   0  199.95    6.43  20
   6  10  -5  179.99    7.35  20
   6  12  -9   48.30    7.82  20
   7 -10   0   15.04   11.80  18
   7  -5   2   60.91    8.26  20
   7   0   2 1139.78   10.83  20
   7   3   1  508.02    9.29  20
   7   5   0   20.80    8.00  19
   7   9  -4   10.78    4.86  20
   7  10  -5   49.40    7.16  19
   7  11  -7   -9.35    7.24  20
   8 -11  -1  154.24   14.56  19
   8  -3   2  475.98    9.03  19
   8  -2   2   24.31    7.91  19
   8   2   1  -13.17    7.82  20
   8   4   0   17.18    5.44  20
   8   7  -2   74.82    7.25  19
   8   8  -3    0.59    7.21  20
   8   9  -4   51.94    7.16  19
   9  -6   1   11.45    7.92  20
   9   1   1  173.29    8.09  19
   9   3   0   28.56    5.39  20
   9   5  -1   -3.18    7.35  20
   9   9  -5  -12.16    7.52  20
  10  -3   1   33.06    7.87  19
  10  -2   1    8.21    7.90  19
  10   2   0   -2.77    7.39  19
  10   4  -1   45.91    7.75  20
  11  -5   0   22.40    8.30  19
  11  -4   0  132.48    8.89  20
  11  -3   0   15.16    8.03  20
  11  -2   0  114.29    8.10  20
  11  -1   0   35.63    8.19  20
  11   2  -1   16.58    5.50  20
  11   4  -2  103.50    8.02  20
  -4  -6 -14   49.14    5.72  21
  -4  -6 -13  195.14    6.22  21
  -4  -5 -15   54.22    8.20  20
  -4  -5 -14  112.87    8.16  20
  -4  -5 -13  216.29    8.07  20
  -4  -5 -12   39.23    7.68  20
  -4  -5 -11  509.51    8.80  21
  -4  -4 -10   30.05    7.97  20
  -4  -4  -9  144.64    6.19  21
  -4  -3  -9  197.02    8.41  21
  -4  -2  -9  629.34    9.72  20
  -4  -1  -9  278.66    9.14  20
  -4   0  -9  433.22    9.24  20
  -4   1 -10   57.77    8.45  20
  -4   2 -17   40.82    9.75  21
  -4   2 -16   22.26    9.00  20
  -4   2 -12   52.70    8.28  20
  -4   2 -11  129.41    8.40  21
  -4   3 -14   33.81    8.54  21
  -3  -9 -13    1.81    7.81  21
  -3  -9 -12   47.07    7.64  21
  -3  -8 -10   25.41    7.55  20
  -3  -8  -9    4.23    7.58  20
  -3  -7  -8   16.33    7.89  20
  -3  -5  -6  446.65    9.49  20
  -3  -4  -5  204.15    6.89  21
  -3  -3  -5   28.41    8.90  20
  -3   0  -5  794.40   12.40  20
  -3   2  -6 1099.18   11.95  20
  -3   4  -8    5.63    8.29  20
  -3   5 -10  178.65   10.48  20
  -3   6 -15   21.28    8.67  21
  -3   6 -14    6.73    8.21  20
  -2 -11 -12   47.73    8.46  21
  -2 -11 -11   81.76    5.98  21
  -2 -10  -9  401.72    8.79  20
  -2  -9  -7  622.37    9.50  20
  -2   1  -3 3688.32   22.58  21
  -2   4  -5  199.52   13.04  20
  -2   5  -6 1357.27   16.73  20
  -1 -12 -10   16.48    8.43  20
  -1 -11  -7  273.37    8.95  21
  -1  -6  -2  636.93   11.79  20
  -1  -3  -1 2441.37   20.34  21
  -1  -1  -1 1135.81   27.17  20
  -1   9 -12   71.00   14.34  18
   0 -13  -9    0.27    8.61  21
   0 -11  -5   33.89    8.08  20
   1  -1   1 1371.36   36.07  20
   2 -14  -7   54.57   11.72  20
   2 -13  -5   31.62   10.80  20
   2   9  -5  279.57   10.56  20
   2  11  -9  445.69   13.07  19
   2  12 -13  165.78   16.54  19
   3 -13  -4  238.75   12.23  20
   3  -2   2  472.42   13.79  21
   3  -1   2 1421.03   16.19  20
   3   7  -2 2073.51   13.21  20
   3   8  -3   91.74    9.98  20
   3  10  -6    5.35    8.76  20
   3  11  -8  118.10    9.13  20
   3  12 -11    4.61    9.51  20
   4  -8   1  842.10   22.71  18
   4  -5   2   75.02   10.20  20
   4   0   2   29.01   11.24  21
   4   3   1  111.71    9.46  21
   4   6  -1  354.15    6.90  21
   4   9  -4  100.90    7.71  20
   4  12 -10   23.12    9.07  21
   5 -13  -3  263.32   18.62  19
   5   0   2 1286.66   10.09  21
   5   3   1   -4.98    6.01  21
   5   5   0   -4.14    8.26  21
   5   9  -4    9.92    6.99  20
   5  11  -7   38.16    8.70  20
   6  -5   2    8.14    8.13  21
   6   0   2 1028.13   10.80  21
   6   3   1   56.13    8.58  20
   6   6  -1  243.88    8.36  21
   6   9  -4   46.35    7.06  21
   6  11  -7  140.01    7.51  20
   7  -8   1   53.25    9.98  20
   7  -4   2   52.63    8.27  20
   7  -3   2  117.44    8.59  21
   7  -2   2   73.37    8.15  21
   7  -1   2  233.62    8.62  20
   7   6  -1  747.03    9.30  20
   7   7  -2   58.05    7.40  21
   7   8  -3  498.34    8.41  21
   8  -7   1   21.36    8.07  20
   8   1   1   37.07    5.75  21
   8   5  -1    2.52    5.40  21
   8  10  -6   39.09    7.49  20
   9  -5   1  205.86    8.75  21
   9  -1   1   20.15    7.73  21
   9   0   1  104.74    7.89  20
   9   6  -2   15.58    7.34  21
   9   7  -3   80.42    7.39  21
   9   8  -4  -12.64    7.31  21
  10  -7   0    2.67    8.73  20
  10   1   0  119.69    8.00  20
  10   3  -1    7.23    7.34  21
  10   5  -2    2.08    7.33  21
  10   6  -3    1.12    7.35  21
  10   7  -4    7.55    5.23  21
  11   1  -1   50.84    7.78  21
  11   5  -3   -7.38    7.60  21
  -4  -7 -14   60.50    5.85  22
  -4  -7 -13   43.99    5.57  22
  -4  -6 -12   44.08    7.62  21
  -4  -6 -11  159.54    7.94  22
  -4  -6 -10   11.97    5.34  22
  -4  -5 -10    8.23    7.89  21
  -4  -5  -9   33.88    8.06  22
  -4  -4  -8    5.75    5.89  22
  -4  -3  -8   72.00    8.94  21
  -4  -2  -8    2.25    8.45  21
  -4  -1  -8  273.81    9.01  21
  -4   0  -8   34.08    8.56  22
  -4   1  -9   55.42    8.60  21
  -4   2 -10   79.08    8.44  21
  -4   3 -16  163.82    9.46  21
  -4   3 -15   32.74    8.53  21
  -4   3 -13  139.37    8.56  21
  -4   3 -12  261.84    8.86  21
  -4   3 -11   76.22    8.23  22
  -3  -9 -11   16.26    7.56  21
  -3  -9 -10  181.15    8.05  22
  -3  -8  -8  352.00    8.68  22
  -3  -7  -7   11.15    8.01  21
  -3  -6  -6   29.33    8.78  21
  -3  -5  -5    9.23    6.49  22
  -3   1  -5    6.55   10.56  21
  -3   5  -9    0.20    8.33  22
  -3   6 -16   25.14   10.86  21
  -3   6 -13    7.49    9.93  22
  -3   6 -12  245.59    9.34  21
  -2 -11 -10   23.72    8.03  22
  -2 -10  -8    6.54    7.79  21
  -2  -9  -6   58.65    8.35  22
  -2  -8  -5  396.07    9.33  21
  -2  -7  -4  400.35    9.82  22
  -2  -5  -3 1380.49   13.22  21
  -2   3  -4   34.65   14.98  21
  -2   8 -16   18.62   10.97  21
  -2   8 -15    4.41   10.47  21
  -2   8 -14  118.86   11.09  21
  -1 -12  -9   81.88    8.56  21
  -1 -10  -5   21.27    7.90  22
  -1  -9  -4   48.68    8.83  21
  -1  -8  -3  709.41   10.77  21
  -1  -4  -1   35.04   12.72  22
   0 -13  -8   12.87    8.69  21
   0 -12  -6   49.98    8.64  21
   0  -7  -1  120.02    9.70  21
   0  -4   0   56.87   15.90  21
   0   8  -6  371.10   17.79  19
   1 -14  -8   25.73    9.25  21
   1 -13  -6   12.11    8.63  21
   2  -8   0    5.54   12.94  19
   2   5  -1  144.85   11.49  22
   2   8  -4   45.45    7.86  22
   2  10  -7  231.72   10.21  21
   3  -3   2   76.91   14.68  21
   3   2   1  957.35   11.22  22
   3   4   0   -4.77    7.88  22
   4  -1   2   34.39   11.25  22
   4   7  -2   10.37    7.80  22
   4   8  -3 1260.25   11.00  21
   4  10  -6   44.84    7.32  22
   5  -5   2   70.20   10.06  21
   5  -1   2  414.21    9.78  22
   5   6  -1   -3.97    7.91  21
   5   7  -2   61.95    7.75  22
   5   8  -3  429.96    8.61  22
   5  12 -10   18.88    7.52  22
   6 -10   0   43.52   13.97  19
   6  -8   1   58.45   10.01  21
   6  -4   2    3.76    8.28  21
   6  -3   2   20.10    8.10  22
   6  -2   2  100.29    8.49  22
   6  -1   2   23.05    8.43  21
   6   7  -2  226.37    8.14  21
   6   8  -3   60.79    7.35  21
   6  10  -6   14.83    7.03  22
   7   2   1  192.90    8.87  21
   7   4   0   76.85    8.07  21
   7  10  -6  168.86    7.72  21
   7  11  -8   36.66    7.33  22
   8 -12  -2   86.26   16.54  20
   8  -9   0  170.62   11.09  21
   8   0   1    9.59    5.62  22
   8   3   0  363.87    8.80  22
   8   6  -2  460.83    8.53  22
   8   7  -3   65.65    5.34  22
   8   8  -4  114.07    7.63  22
   8   9  -5   45.52    7.40  21
   9 -10  -1  117.70   11.99  21
   9  -8   0    4.92    9.90  21
   9  -4   1    5.94    7.75  22
   9  -3   1   38.64    7.79  21
   9  -2   1    9.54    7.94  21
   9   2   0    9.43    7.76  21
   9   4  -1   54.35    7.43  21
   9   5  -2    4.86    5.32  22
   9   9  -6   29.39    7.47  22
  10  -9  -1   -6.38   10.96  21
  10  -6   0   23.52    8.12  21
  10  -1   0   25.68    7.77  22
  10   0   0  110.24    7.97  21
  10   2  -1   77.84    5.63  22
  10   4  -2   21.88    5.38  22
  11   0  -1  166.45    8.45  22
  11   3  -2  134.84    8.16  21
  11   4  -3  104.88    6.12  22
  -4  -7 -12   12.01    7.53  23
  -4  -7 -11  287.61    8.31  23
  -4  -6  -9  318.61    8.65  23
  -4  -5  -8   68.72    8.44  23
  -4  -3  -7  376.62    9.30  23
  -4  -2  -7  178.75    8.97  23
  -4  -1  -7  257.09    9.29  23
  -4   1  -8   30.21    8.55  22
  -4   2  -9    2.74    8.43  23
  -4   3 -10    3.97    8.26  23
  -4   4 -15  159.94    9.10  23
  -4   4 -14  167.05    8.79  23
  -4   4 -13   69.24    8.25  23
  -3 -10 -12   56.92    8.13  23
  -3 -10 -11   -6.04    5.41  23
  -3  -9  -9   55.97    7.60  23
  -3  -8  -7   41.29    8.15  23
  -3  -7  -6  570.70    9.62  23
  -3  -3  -4  390.09   10.64  23
  -3  -2  -4  201.14   11.01  23
  -3  -1  -4 1180.26   14.04  23
  -3   3  -6  187.03    9.36  23
  -2 -11  -9   24.85    7.89  22
  -2 -10  -7   -0.78    7.98  23
  -2  -6  -3  374.82   10.01  23
  -2   8 -13  103.42   12.05  21
  -1 -13 -10    2.61    8.81  23
  -1 -12  -8   15.42    8.35  22
  -1 -11  -6   91.61    8.36  22
  -1  -7  -2  102.52    9.16  23
  -1   0  -1 1835.73   34.10  23
   0 -13  -7   53.95    8.88  23
   0 -11  -4  305.04    9.40  23
   0 -10  -3   33.71    8.58  22
   1 -12  -4    5.20    8.45  22
   1 -11  -3  272.74   11.05  22
   1 -10  -2  109.88   10.77  22
   1   4  -1   54.82   11.94  22
   2 -14  -6   22.35   11.52  22
   2 -11  -2  137.93   10.61  22
   2   1   1  803.03   16.09  22
   2   6  -2    7.60    9.01  22
   2   7  -3  102.06    8.77  23
   3 -14  -5   13.06   11.48  22
   3   9  -5 1173.95   11.35  23
   3  12 -12   95.63   10.21  23
   4  -4   2 1692.36   16.15  22
   4  -3   2   12.19    9.82  23
   4  -2   2  153.27   11.03  23
   4   2   1 1556.12   11.62  23
   4   4   0  158.28    8.92  23
   4  11  -8    3.48    8.61  21
   4  12 -11   82.52    8.16  23
   5  -8   1  294.40   12.96  22
   5  -4   2  430.38    9.99  22
   5  -3   2  192.13    9.10  23
   5  -2   2  707.94   10.63  23
   5   2   1   33.50    8.88  23
   5   4   0  357.72    9.29  23
   5  10  -6   60.53    7.18  22
   5  11  -8    7.13    6.73  22
   6 -14  -4    7.45   19.28  20
   6   2   1   72.28    8.75  22
   6   4   0   17.78    8.37  22
   6  11  -8   43.49    7.23  22
   7  -7   1    6.98    8.03  23
   7   1   1 1203.53   10.89  22
   7   3   0   13.47    5.67  23
   7   5  -1  408.41    8.88  22
   7   6  -2   57.01    5.48  23
   7   8  -4  162.61    5.66  23
   7   9  -5  420.29    8.48  22
   8  -6   1   45.65    9.86  22
   8  -1   1  246.48    8.72  23
   8   2   0   26.59    5.63  23
   8   4  -1  226.83    6.16  23
   8  10  -7   27.09    7.51  22
   9   1   0   65.09    7.86  22
   9   3  -1    7.21    7.68  23
   9   6  -3   36.85    7.32  23
   9   7  -4   16.65    7.14  23
   9   8  -5   30.42    7.50  23
  10  -5   0   24.61    7.89  23
  10  -4   0   47.89    7.95  22
  10  -3   0   29.13    8.03  23
  10  -2   0    6.71    7.80  22
  10   5  -3  106.83    7.53  23
  10   6  -4  103.94    5.79  23
  10   7  -5   37.99    5.63  23
  11  -6  -1   98.04    9.27  22
  11  -5  -1   80.48    8.48  23
  11  -2  -1  115.54    8.27  23
  11  -1  -1  172.11    8.34  22
  11   2  -2   38.26    7.67  22
  11   5  -4  200.37    8.22  23
  -5  -4 -14  246.10    6.80  24
  -5  -3 -15   -2.88    8.40  24
  -5  -3 -14    0.97    7.88  24
  -5  -3 -13    2.11    7.73  24
  -5  -3 -12  312.64    8.60  24
  -5  -2 -15    0.63    8.18  24
  -5  -2 -14   70.40    8.37  23
  -5  -2 -13    5.78    7.94  24
  -5  -2 -12  103.38    7.98  24
  -5  -1 -15  -14.45    8.49  24
  -5  -1 -14  102.68    8.54  24
  -5  -1 -13   58.35    8.14  24
  -5  -1 -12  769.07   10.08  24
  -5   0 -15    0.91    8.39  24
  -5   0 -14  299.81    9.45  24
  -4  -8 -13  186.84    8.32  23
  -4  -8 -12   10.96    7.62  24
  -4  -8 -11  114.08    7.81  24
  -4  -7 -10   49.69    7.50  23
  -4  -7  -9  103.63    7.75  24
  -4  -6  -8    2.55    8.18  24
  -4  -5  -7   51.89    8.48  24
  -4  -4  -7  231.14    9.06  23
  -4   0  -7   50.84    8.66  23
  -4   2  -8    7.11    8.85  24
  -4   4 -16   69.69   11.15  23
  -4   4 -12   48.67    8.08  23
  -3 -10 -10    8.31    7.59  24
  -3  -9  -8    5.44    7.71  24
  -3  -6  -5  216.20    9.14  23
  -3  -4  -4  530.46   10.53  23
  -3   0  -4  378.29   13.33  24
  -3   2  -5  744.64   12.15  24
  -3   4  -7   26.68   10.31  23
  -3   6 -11    9.07    9.78  23
  -2 -12 -10   10.95    8.12  24
  -2 -11  -8   18.52    7.91  23
  -2 -10  -6   68.67    7.96  24
  -2  -9  -5   -1.70    8.29  23
  -2  -8  -4  138.52    8.73  24
  -2  -4  -2   58.49    9.21  24
  -2  -3  -2  280.98   13.38  23
  -2  -2  -2  467.84   13.61  23
  -2  -1  -2    3.06   12.55  24
  -2   6  -7   35.21   12.13  23
  -2   7  -9   18.57   11.64  22
  -2   8 -12  159.58   12.45  23
  -1 -13  -9    0.12    9.00  24
  -1 -12  -7   84.92    8.46  23
  -1  -5  -1 1162.29   15.50  24
   0 -12  -5  202.20    8.90  24
   0  -9  -2  488.59   11.51  23
   0  -5   0   64.13   12.83  23
   0   9  -8  390.18   20.94  20
   1 -14  -7   56.52   11.82  23
   1 -13  -5  148.63    9.25  24
   1  -9  -1  332.86    9.83  23
   1  -7   0   34.64   12.46  22
   1  -2   1   42.06   27.84  23
   1   2   0  206.36   19.20  24
   1   8  -5  367.92   11.56  23
   2 -12  -3    4.78   10.23  22
   2   3   0  195.81   11.91  24
   2  11 -10  108.89   11.23  23
   3   5  -1 1236.32   12.56  24
   3  10  -7  187.20    8.08  24
   3  11  -9  189.47    9.80  23
   4 -13  -3  349.97   15.71  22
   4 -12  -2   13.69   14.41  21
   4   9  -5  331.04    8.50  24
   5 -14  -4    8.74   15.97  21
   5   9  -5  310.54    8.18  24
   5  12 -11   40.44    9.55  23
   6   1   1   15.41    8.82  24
   6   5  -1   40.55    8.26  23
   6   6  -2   22.75    5.66  24
   6   8  -4   38.49    7.19  24
   6   9  -5    1.38    7.05  23
   7 -11  -1   16.75   15.24  21
   7   0   1 1267.43   11.07  24
   7   7  -3  463.42    8.41  23
   7  10  -7  200.81    7.96  23
   7  11  -9  130.08    8.03  24
   8  -5   1  -16.11    9.38  23
   8  -4   1   33.41    8.18  23
   8  -3   1  603.63    9.72  23
   8  -2   1  163.85    8.49  23
   8   5  -2   -7.69    7.49  24
   8   8  -5  170.40    5.88  24
   8   9  -6  101.99    7.56  23
   9 -11  -2   -5.28   11.57  23
   9  -7   0   59.13   10.26  23
   9   0   0   71.28    7.83  23
   9   4  -2   -5.46    7.33  24
   9   9  -7    5.45    7.50  23
  10  -8  -1   10.73   10.51  23
  10   1  -1   15.36    7.62  23
  10   3  -2   -3.93    7.34  24
  11  -4  -1  149.03   10.48  23
  11  -3  -1  118.24    8.53  23
  11   1  -2   67.67    7.71  23
  11   3  -3   10.48    7.82  24
  -5  -5 -14   18.78    8.05  25
  -5  -5 -13  -11.34    7.78  25
  -5  -5 -12  384.00    8.88  25
  -5  -4 -13   18.27    7.74  24
  -5  -4 -12   12.04    7.64  24
  -5  -4 -11  134.53    7.88  25
  -5  -3 -11  155.20    8.05  24
  -5  -3 -10  225.62    6.15  25
  -5  -2 -11   65.64    7.76  24
  -5  -2 -10 1356.50   10.91  25
  -5  -1 -11    2.71    7.76  25
  -5  -1 -10   16.87    5.68  25
  -5   0 -13    5.39    8.10  24
  -5   0 -12   -0.31    7.95  24
  -5   0 -11   75.72    8.29  25
  -5   1 -16   41.86    9.38  25
  -5   1 -15   -5.31    8.70  25
  -5   1 -14    9.84    8.26  24
  -5   1 -13   25.72    8.33  25
  -5   1 -12  710.74    8.24  25
  -4  -9 -12   33.17    7.88  25
  -4  -8 -10   -1.63    7.49  25
  -4  -7  -8  179.75    8.14  25
  -4  -6  -7   28.40    8.35  25
  -4  -4  -6  975.22   10.88  25
  -4  -3  -6   19.26    8.55  24
  -4  -2  -6 1452.96   12.09  24
  -4  -1  -6   15.42    8.79  24
  -4   1  -7  432.17    9.78  24
  -4   3  -9   28.88    9.84  24
  -4   4 -11  196.95   10.34  24
  -3 -11 -11   19.23    7.95  25
  -3 -10  -9   22.45    7.79  24
  -3  -9  -7   20.26    7.86  25
  -3  -8  -6    8.08    8.06  25
  -3  -7  -5   -7.41    8.44  25
  -3  -5  -4  826.99   11.35  24
  -3   5  -8  109.76   10.75  24
  -3   6 -10    8.85   10.23  24
  -3   7 -16    0.37    8.80  25
  -3   7 -15   53.31   10.55  24
  -2 -12  -9   43.91    8.45  25
  -2 -11  -7  435.83    9.30  25
  -2  -7  -3 2043.44   13.50  25
  -2   2  -3  450.06   16.35  24
  -1 -13  -8  129.16    9.00  25
  -1 -11  -5  534.52   10.02  24
  -1 -10  -4  105.96   10.30  24
  -1  -9  -3  316.35    9.56  24
   0 -14  -8  125.69    9.89  25
   0 -13  -6   76.84    8.83  25
   1  11 -12   16.49   15.52  22
   2 -13  -4   48.75   10.75  24
   2 -10  -1   15.87   11.30  24
   2   9  -6  140.12    9.88  24
   3  -9   0  237.36   19.01  21
   3   1   1 1130.24   14.65  25
   3   6  -2 1072.04   11.21  25
   3   7  -3  603.36   10.02  25
   3   8  -4 2219.33   14.97  24
   4   5  -1 1624.35   12.01  24
   4   8  -4  114.16    8.08  25
   4  10  -7   19.15    7.14  25
   4  11  -9   52.96    8.67  24
   4  12 -12    3.17    9.35  24
   5   1   1   70.21    9.41  25
   5   5  -1   39.59    8.52  24
   5   6  -2   13.27    7.86  25
   5   7  -3    2.11    5.34  25
   5   8  -4   25.83    7.40  25
   5  10  -7  348.77    8.51  25
   5  11  -9  141.68    7.67  25
   6  -7   1   66.83    9.91  24
   6   3   0   -0.27    8.35  24
   6   7  -3  175.19    8.15  24
   6  10  -7   69.47    7.26  24
   6  11  -9    4.90    7.09  25
   7  -9   0  184.12   11.04  24
   7  -6   1  267.02   10.26  24
   7  -1   1  993.22   10.58  25
   7   2   0   57.37    8.68  25
   7   4  -1  847.45    9.97  24
   7   9  -6   14.17    7.33  25
   8 -10  -1   64.23   10.89  24
   8  -8   0  190.72   10.78  24
   8   1   0  997.23   10.19  24
   8   3  -1   14.09    7.88  25
   8   6  -3   20.89    7.30  25
   8   7  -4  457.57    8.38  24
   8  10  -8   85.00    7.89  24
   9  -9  -1    8.78   10.24  23
   9  -6   0   -0.42    7.94  25
   9  -5   0   26.99    7.88  25
   9  -2   0   16.31    8.08  25
   9  -1   0  202.07    8.47  24
   9   2  -1   32.70    7.74  24
   9   5  -3   24.84    7.43  25
   9   6  -4    6.97    4.99  25
   9   7  -5    5.66    7.29  25
   9   8  -6  103.53    7.85  25
  10  -7  -1   11.86    8.63  24
  10  -1  -1   12.12    5.46  25
  10   0  -1   20.65    7.66  24
  10   2  -2    3.65    7.61  25
  10   4  -3   10.91    7.54  25
  10   5  -4   -3.96    7.39  25
  10   7  -6  246.67    6.58  25
  11   0  -2    0.94    7.93  24
  11   2  -3  103.83    7.68  25
  11   4  -4  281.46    8.66  24
  11   5  -5  124.45    8.11  25
  -5  -6 -13    9.93    7.72  26
  -5  -6 -12   -8.50    7.54  26
  -5  -6 -11   24.95    5.45  26
  -5  -5 -11    8.04    7.56  25
  -5  -5 -10   70.44    7.91  26
  -5  -4 -10  781.24    9.41  25
  -5  -4  -9   17.23    5.49  26
  -5  -3  -9   97.71    8.07  26
  -5  -2  -9   -1.46    7.95  26
  -5  -1  -9   22.35    8.09  26
  -5   0 -10 1613.04   11.62  25
  -5   1 -11   24.49    7.76  25
  -5   2 -15    0.08    8.81  26
  -5   2 -14  176.92    8.73  25
  -5   2 -13    6.33    8.16  25
  -4  -9 -11  110.20    7.83  25
  -4  -9 -10    5.24    7.33  25
  -4  -8  -9  187.75    7.96  25
  -4  -7  -7  687.03    7.55  26
  -4  -5  -6  293.90    9.33  25
  -4   0  -6  122.84    8.80  25
  -4   2  -7  294.44    9.38  26
  -4   3  -8   27.83    8.51  26
  -4   4 -10   67.18   10.04  25
  -4   5 -16   79.63   11.41  25
  -4   5 -15   49.76   10.90  25
  -4   5 -14   79.97   10.47  25
  -4   5 -13   39.22    8.25  25
  -3 -11 -10  217.28    8.47  25
  -3 -10  -8  577.77    9.39  25
  -3  -6  -4 1215.87   11.60  25
  -3  -3  -3  115.83    8.13  26
  -3  -2  -3   99.33    8.78  26
  -3   1  -4 1120.75   14.29  25
  -3   7 -14  178.20   11.19  25
  -3   7 -13   10.34    9.75  25
  -2 -12  -8    3.65    8.07  25
  -2 -10  -5  830.51   10.33  26
  -2  -9  -4    6.19    8.35  25
  -2  -5  -2  684.62   12.54  25
  -2   0  -2  301.01   14.11  25
  -1 -12  -6  154.41    8.79  25
  -1  -8  -2  251.15    9.79  25
  -1  -6  -1  370.76   11.55  26
   0  -8  -1    1.79   10.51  25
   1 -14  -6   -1.14   10.86  25
   1   5  -2  286.56   15.25  25
   1   6  -3   31.97    9.48  26
   1   7  -4   16.63    9.95  25
   1   9  -7  296.45   11.13  25
   1  10  -9  181.25   12.97  24
   2 -14  -5  170.98   12.28  25
   2   0   1   78.50   15.24  25
   2  10  -8   15.39    9.00  25
   3   3   0  667.86   13.55  25
   4 -14  -4    1.64   13.53  24
   4   1   1   36.44   11.23  25
   4   3   0   47.82    9.70  26
   4   6  -2  144.47    8.53  25
   4   7  -3  136.93    8.36  25
   5   3   0   55.94    8.48  25
   6   0   1  365.99    9.43  25
   6   4  -1  327.58    9.00  26
   6   9  -6   43.58    7.22  26
   7  -5   1   91.61    8.76  25
   7  -4   1   88.07    8.61  26
   7  -3   1  464.97    9.86  26
   7  -2   1   23.89    8.42  25
   7   5  -2  484.82    8.93  25
   7   6  -3  561.53    8.91  26
   7   7  -4  148.21    7.52  26
   7   8  -5   47.87    7.24  25
   7  10  -8   23.77    7.25  25
   8   0   0  162.61    8.39  26
   8   4  -2  464.88    8.87  26
   8   9  -7   59.39    7.51  25
   8  10  -9   39.42    7.99  26
   9  -4   0    5.32    7.83  25
   9  -3   0   80.97    7.95  25
   9   1  -1   43.16    7.71  26
   9   3  -2   34.21    7.60  26
  10  -9  -2   41.21    9.07  26
  10  -6  -1    3.54    8.11  26
  10  -5  -1   14.40    7.76  25
  10  -4  -1   64.47    7.92  26
  10  -3  -1   17.59    7.85  26
  10  -2  -1   51.11    7.90  26
  10   1  -2   38.99    5.47  26
  10   3  -3   47.63    5.42  26
  10   6  -5   13.16    7.42  26
  11  -6  -2   62.79    8.72  26
  11  -2  -2    7.68    7.81  25
  11  -1  -2  109.15    8.08  25
  11   1  -3   23.27    5.41  26
  11   3  -4  157.00    7.92  26
  -5  -7 -13    6.86    7.85  26
  -5  -7 -12  215.74    8.35  26
  -5  -7 -11  144.57    7.84  27
  -5  -6 -10  604.99    9.11  27
  -5  -5  -9  220.89    8.25  27
  -5  -4  -8   18.04    5.90  27
  -5  -3  -8 1650.52   11.53  27
  -5  -2  -8  204.63    8.66  27
  -5  -1  -8 1605.53   10.27  27
  -5   0  -9   62.18    8.47  26
  -5   1 -10   50.89    8.00  26
  -5   2 -12   77.43    8.21  26
  -5   2 -11   12.20    8.02  27
  -5   3 -15   11.94    8.88  27
  -5   3 -14    9.92    8.28  27
  -4 -10 -11   30.75    8.09  27
  -4  -9  -9  102.34    7.97  27
  -4  -8  -8   -0.56    7.61  27
  -4  -6  -6   16.58    8.58  26
  -4  -4  -5  913.04   10.82  27
  -4  -3  -5  335.54    9.56  26
  -4  -2  -5  509.31   10.30  26
  -4  -1  -5   88.63    9.29  27
  -4   1  -6  142.16    8.99  26
  -4   4  -9   -0.27    8.04  27
  -4   5 -12   22.25    9.74  26
  -3 -11  -9    7.09    8.01  26
  -3 -10  -7   82.12    8.03  27
  -3  -9  -6  428.98    9.03  26
  -3  -8  -5   27.74    8.47  26
  -3  -7  -4  315.77    9.23  27
  -3  -4  -3   85.13    9.87  26
  -3  -1  -3 2889.00   18.31  27
  -3   4  -6  348.69    9.86  27
  -3   7 -12   14.97    9.75  26
  -2 -11  -6   11.88    7.92  27
  -2  -8  -3    2.21    8.66  27
  -2  -6  -2  165.48    9.80  26
  -2   8 -11   72.65   12.64  25
  -1 -13  -7   18.45    8.62  26
  -1   9 -11  309.45   20.07  22
   0 -14  -7   50.16    9.33  26
   0 -12  -4  272.15    9.18  26
   0 -11  -3    7.90    9.66  26
   0  -6   0 3844.57   22.66  26
   1 -12  -3  600.84   10.60  26
   2   4  -1  731.55   14.25  27
   2  11 -11  530.00   14.17  26
   3 -13  -3   19.20   12.26  26
   3 -12  -2  230.13   13.06  26
   3   9  -6  582.20   11.03  26
   3  11 -10  167.84    9.85  26
   4   9  -6   -1.11    7.38  27
   4  11 -10  123.04    7.63  27
   5  -7   1   11.47   10.07  26
   5   0   1   82.08    9.76  26
   5   4  -1    9.77    6.14  27
   5   9  -6   11.90    7.34  26
   5  11 -10   64.17    7.34  27
   6 -11  -1   35.43   15.70  24
   6  -6   1   28.53    8.44  26
   6  -1   1   78.43    8.89  26
   6   2   0  254.74    9.18  26
   6   5  -2  121.57    8.33  27
   6   8  -5  375.64    8.24  27
   6  10  -8   95.42    7.39  26
   6  11 -10  103.85    9.46  26
   7 -12  -2   22.19   16.04  24
   7   1   0  897.04   10.51  26
   7   3  -1  259.68    8.83  26
   7   9  -7   16.98    7.23  27
   8  -7   0   61.72   10.02  26
   8  -1   0  889.48   10.43  26
   8   2  -1   10.91    8.16  27
   8   5  -3   17.48    7.59  26
   8   6  -4  178.55    7.80  27
   8   7  -5  237.42    7.89  27
   8   8  -6   70.87    7.53  26
   9  -8  -1  195.09   11.24  26
   9   0  -1   27.50    7.82  27
   9   4  -3   15.91    7.49  27
   9   7  -6    0.83    5.24  27
   9   8  -7   32.50    7.42  27
  10   4  -4  121.48    7.69  27
  10   7  -7  107.52    8.05  27
  11  -5  -2  118.00   10.71  26
  11  -4  -2    9.35    8.24  26
  11  -3  -2  276.17    8.99  26
  11   0  -3  298.42    6.74  27
  11   4  -5    4.54    7.64  26
  -5  -8 -12    2.76    7.78  28
  -5  -8 -11   -9.21    5.47  28
  -5  -7 -10   43.70    7.78  27
  -5  -6  -9  130.30    7.92  27
  -5  -5  -8  763.60    9.51  28
  -5  -3  -7  223.26    6.76  28
  -5  -2  -7   11.10    6.03  28
  -5   0  -8   35.57    8.39  28
  -5   1  -9  229.67    8.79  27
  -5   2 -10 1032.55   10.80  28
  -5   3 -13    5.26    8.09  27
  -5   3 -12  292.61    9.04  28
  -4 -10 -10   25.64    7.79  27
  -4  -9  -8   13.70    7.59  28
  -4  -8  -7   -0.23    7.68  27
  -4  -7  -6   54.80    8.25  27
  -4  -6  -5  137.15    6.68  28
  -4  -5  -5   -1.00    8.86  28
  -4   0  -5   21.39    8.86  27
  -4   5 -11   14.22    9.68  27
  -3 -11  -8   22.13    7.89  27
  -3 -10  -6   18.61    5.69  28
  -3  -9  -5   27.59    8.19  28
  -3  -5  -3  129.88    9.77  27
  -3   0  -3  541.90   11.21  28
  -3   3  -5  275.22   12.17  27
  -3   6  -9   15.54    9.98  27
  -2 -12  -7    4.85    8.26  27
  -1 -12  -5    4.45    8.24  27
  -1 -11  -4   18.95    9.53  27
  -1 -10  -3   31.74   10.43  27
  -1  -7  -1   13.91    9.01  27
   0 -13  -5   10.25    8.48  27
   0 -10  -2   96.78   10.48  27
   0   4  -2   93.80   17.28  26
   0   7  -5   -1.28   12.57  26
   1 -13  -4   93.37   10.82  27
   1 -11  -2   14.26   10.22  27
   2   2   0   29.06   12.69  28
   2   8  -5  112.19    9.89  27
   3 -14  -4   41.28   13.17  27
   3   0   1 1024.03   14.78  27
   3   4  -1    7.67   11.64  28
   3  10  -8  423.06   10.41  27
   4   0   1 3374.53   18.28  27
   4   4  -1   97.00    9.42  28
   4  10  -8  201.26    7.88  27
   5  -1   1  341.47   10.19  28
   5   2   0  321.46    9.45  28
   5   5  -2    2.48    5.75  28
   5   8  -5    7.11    7.38  28
   5  10  -8  252.48    8.15  27
   6  -9   0    7.02   11.58  27
   6  -5   1   56.74    8.38  27
   6  -4   1   95.80    9.03  28
   6  -3   1   17.05    8.61  28
   6  -2   1  109.81    8.86  27
   6   1   0  385.96    7.64  28
   6   6  -3   64.77    8.06  27
   6   7  -4   -8.00    7.56  28
   6  11 -11   36.60    7.68  28
   7  -8   0    1.12    9.72  27
   7   0   0  178.45    8.93  28
   7   4  -2  101.65    8.37  28
   7   8  -6  241.36    8.02  28
   7  10  -9  119.80    7.73  27
   8  -6   0   66.67   10.15  27
   8  -5   0  365.57    9.26  28
   8  -4   0  427.43    9.55  28
   8  -3   0 1414.88   11.86  28
   8  -2   0  625.28    9.89  27
   8   1  -1   89.32    8.28  28
   8   3  -2   10.97    7.99  27
   8   9  -8   -3.09    7.11  28
   9 -10  -2    3.09   10.71  27
   9  -7  -1    1.29    8.05  28
   9  -1  -1   66.39    7.86  28
   9   2  -2    0.88    7.83  28
   9   5  -4   51.71    7.51  27
   9   6  -5   18.59    7.34  28
  10  -8  -2    6.92    8.70  27
  10  -1  -2   21.34    5.57  28
  10   0  -2   20.23    7.48  27
  10   2  -3   15.91    7.55  28
  10   5  -5   27.70    7.64  27
  10   6  -6    1.81    7.46  27
  11  -1  -3    7.90    7.53  28
  11   2  -4   91.01    7.91  27
  11   3  -5   90.85    5.85  28
  -6  -5 -13    9.83    5.72  29
  -6  -4 -13  352.94    9.44  29
  -6  -4 -12   13.60    7.60  28
  -6  -3 -13   29.73    8.09  28
  -6  -3 -12   29.50    7.99  29
  -6  -3 -11   63.85    5.70  29
  -6  -2 -14   29.48    8.44  28
  -6  -2 -13  170.38    8.58  28
  -6  -2 -12   16.36    7.86  29
  -6  -2 -11   56.01    5.58  29
  -6  -1 -14    5.10    8.32  29
  -6  -1 -13   15.38    8.24  29
  -6  -1 -12  155.40    8.32  29
  -6   0 -14   97.34    8.89  29
  -6   0 -13  114.35    6.36  29
  -5  -9 -11    3.88    5.45  29
  -5  -8 -10  214.16    8.13  29
  -5  -7  -9   11.12    7.64  29
  -5  -7  -8  459.50    6.84  29
  -5  -6  -8  101.87    7.96  28
  -5  -5  -7   15.41    8.27  28
  -5  -4  -7  -14.38    8.36  29
  -5  -1  -7  445.13    9.74  28
  -5   1  -8 1095.79   10.73  29
  -5   2  -9  105.16    8.13  29
  -5   3 -11   15.05    7.81  28
  -5   4 -15   38.40    8.94  29
  -5   4 -14   83.08    8.62  29
  -4 -11 -10   31.40    5.74  29
  -4 -10  -9  229.72    8.63  28
  -4 -10  -8   40.64    5.64  29
  -4  -9  -7  490.85    9.11  29
  -4  -8  -6  213.20    8.64  29
  -4  -7  -5  294.21    6.85  29
  -4  -4  -4   34.78    6.39  29
  -4  -3  -4  240.29    9.33  29
  -4  -2  -4    0.10    6.65  29
  -4   2  -6  149.60    9.29  28
  -4   3  -7   10.27   10.36  28
  -4   4  -8  112.85    8.56  29
  -4   5 -10   19.65    7.98  28
  -4   6 -15   97.50   11.10  28
  -4   6 -14  112.14   10.62  28
  -4   6 -13   50.14    8.28  29
  -3 -12  -9    2.41    8.04  29
  -3 -11  -7    0.99    7.93  29
  -3  -8  -4  186.87    8.83  28
  -3  -6  -3   86.81    9.03  28
  -3   2  -4  189.22   14.22  28
  -3   5  -7  470.43   12.12  28
  -3   7 -11   72.69   10.23  28
  -2 -13  -8   25.43    8.68  28
  -2 -12  -6   35.30    8.28  29
  -2 -11  -5   45.30    8.05  28
  -2 -10  -4   18.30    7.84  28
  -2  -9  -3  241.61    9.37  29
  -2  -7  -2   43.15    8.88  28
  -2  -3  -1  254.49    9.82  29
  -2   1  -2  804.15   16.40  29
  -1 -13  -6    4.47    8.38  28
  -1  -9  -2   43.27   10.79  28
   0 -14  -6   64.45    9.47  28
   0  -9  -1    7.38    8.06  28
   1 -14  -5   -0.67   10.98  28
   1  -8   0   20.26    9.86  28
   1  11 -13  204.80   17.17  26
   2 -13  -3   94.65   11.02  28
   2  -1   1  429.98   16.70  28
   2   5  -2  203.10   11.68  28
   2   6  -3    6.22    8.61  29
   2   7  -4  842.39   12.63  28
   3   2   0 3298.79   18.59  29
   3   5  -2 1160.47   10.38  29
   3   8  -5    2.56    9.61  28
   3  11 -11    7.69    8.90  28
   4  -7   1  736.86   16.79  27
   4  -1   1  976.76   14.19  29
   4   2   0   26.88   11.04  29
   4   5  -2  252.08    8.89  29
   4   7  -4  342.15    6.99  29
   4   8  -5  495.32    9.25  28
   5  -6   1  592.11   11.21  28
   5  -2   1  757.66   11.49  29
   5   6  -3  152.56    8.34  28
   5   7  -4   18.77    7.58  28
   5  11 -11    5.10    7.26  29
   6   3  -1   -6.50    8.47  28
   6   9  -7  482.43    8.83  28
   6  10  -9  264.40    7.97  29
   7 -10  -1    8.22   10.20  28
   7  -1   0  940.45   10.53  29
   7   2  -1  493.71    9.91  28
   7   5  -3 1008.35    9.99  28
   7   6  -4  135.24    7.91  29
   7   7  -5  114.60    7.69  28
   7   9  -8  188.00    6.10  29
   8 -11  -2   59.57   13.29  27
   8  -9  -1  199.87   11.33  28
   8   0  -1  100.44    5.94  29
   8   4  -3    9.66    7.86  29
   8   7  -6   29.60    5.36  29
   8   8  -7   23.73    7.42  28
   9  -6  -1   39.50    8.20  28
   9  -5  -1   14.21    7.62  29
   9  -4  -1   48.34    8.05  29
   9  -3  -1  -12.11    7.72  29
   9  -2  -1  357.73    9.10  28
   9   1  -2   43.52    7.74  29
   9   3  -3   19.41    7.55  28
   9   4  -4   36.40    5.36  29
   9   7  -7   19.65    5.37  29
   9   8  -8   17.89    7.52  29
  10  -7  -2   38.30    8.46  28
  10  -2  -2    9.34    7.77  28
  10   1  -3   -7.40    7.55  28
  10   3  -4    8.89    7.37  29
  10   4  -5   27.24    5.39  29
  10   6  -7   14.69    5.50  29
  10   7  -8    1.17    7.85  29
  11  -7  -3   21.26    8.79  28
  11  -6  -3   90.41    8.76  29
  11  -3  -3   78.28    5.80  29
  11  -2  -3  128.43    8.13  29
  11   1  -4   11.19    7.47  29
  11   4  -6  123.43    8.18  29
  -6  -6 -12   -3.92    7.76  30
  -6  -5 -12   -9.86    7.71  30
  -6  -5 -11  117.28    8.14  30
  -6  -4 -11   -5.28    7.60  29
  -6  -4 -10   20.31    7.65  30
  -6  -3 -10    9.13    7.64  30
  -6  -2 -10    2.50    7.61  29
  -6  -1 -11  418.72    9.03  29
  -6   0 -12    9.86    8.04  29
  -6   0 -11    2.23    5.49  30
  -6   1 -14   -3.96    8.29  30
  -6   1 -13   39.91    8.46  30
  -5  -9 -10   11.04    7.72  30
  -5  -8  -9   98.10    7.82  29
  -5  -6  -7  174.67    8.56  29
  -5  -4  -6 1228.58   11.20  30
  -5  -3  -6  459.67   10.00  30
  -5  -2  -6  855.81   10.59  30
  -5   0  -7   -0.72    8.33  29
  -5   3 -10  133.07    8.35  29
  -5   4 -13   26.78    9.65  29
  -5   4 -12  205.70    8.64  30
  -4 -11  -9   46.93    8.00  30
  -4  -5  -4  512.34   10.12  29
  -4  -1  -4  438.71   10.69  30
  -4   1  -5  669.90   10.95  29
  -4   6 -12   63.92    8.10  30
  -3 -12  -8  306.11    9.08  29
  -3 -11  -6  105.40    6.26  30
  -3 -10  -5   34.14    8.10  30
  -3  -7  -3  611.02   10.23  29
  -3  -4  -2 3140.40   14.91  30
  -3  -3  -2 1545.17   12.41  30
  -2 -13  -7  144.05    9.25  30
  -2  -5  -1  218.06   12.02  30
  -2  -4  -1 1202.50   16.02  29
  -2  -2  -1    4.49   12.42  30
  -2   4  -4  426.18   15.40  29
  -2   7  -8  118.66   13.84  28
  -1 -14  -7    0.63    9.03  29
  -1 -12  -4  147.86    8.85  30
   0  -7   0  108.27    9.46  29
   1 -10  -1  383.57   12.90  28
   1   3  -1  828.49   16.76  30
   1   8  -6   41.52   10.17  29
   2 -14  -4  100.77   11.90  29
   2 -12  -2  184.91   11.12  29
   2   9  -7  274.88   10.28  29
   2  10  -9  302.30   11.80  28
   2  11 -12    0.63   10.40  29
   3 -15  -5   14.98   14.49  28
   3  -1   1  112.32   12.81  29
   3   6  -3   49.42    8.33  29
   3   7  -4   42.02    8.38  29
   3   9  -7   16.49    7.17  30
   4   6  -3 1201.10   11.11  29
   4   9  -7  299.77    8.37  30
   4  11 -11   24.61    8.91  29
   5  -5   1    5.32    8.58  30
   5  -4   1  272.52    9.91  30
   5  -3   1  109.27    9.13  30
   5   1   0  154.71    9.43  30
   5   3  -1   32.08    8.83  30
   5   9  -7    1.97    7.43  29
   5  10  -9   23.23    6.90  30
   6   0   0   14.58    8.90  30
   6   4  -2   70.23    8.47  29
   6   7  -5   11.80    5.41  30
   6   8  -6   64.61    7.31  29
   7 -13  -3    4.06   20.43  25
   7  -7   0   67.00   10.31  29
   7  -2   0  548.22    9.89  30
   7   1  -1  307.93    7.09  30
   7   3  -2   80.45    8.41  30
   7  10 -10   45.16    7.65  29
   8  -8  -1   64.02    8.61  30
   8   2  -2 1155.98   10.52  29
   8   5  -4 1273.66   10.47  29
   8   6  -5   35.99    7.51  29
   8   9  -9   48.65    8.02  29
   9 -11  -3  172.30   13.11  29
   9  -9  -2    6.30    8.30  30
   9   0  -2   13.52    7.71  30
   9   2  -3   10.32    5.46  30
   9   5  -5  124.01    7.61  29
   9   6  -6   10.57    7.39  30
   9   8  -9    9.76    5.54  30
  10  -9  -3    0.70    8.81  30
  10  -6  -2   17.96   10.09  29
  10  -5  -2   77.03    8.07  29
  10  -4  -2   -5.41    7.72  30
  10  -3  -2   45.63    8.17  29
  10   0  -3   34.16    7.45  30
  10   2  -4    0.01    5.33  30
  10   5  -6  167.23    7.97  29
  11  -5  -3   61.94    8.57  29
  11  -4  -3  169.98    8.87  29
  11   0  -4   88.01    7.80  30
  11   2  -5    2.61    7.54  30
  11   3  -6  100.46    5.98  30
  -6  -7 -11   62.33    8.02  31
  -6  -6 -11    1.41    7.76  31
  -6  -6 -10    0.38    7.70  31
  -6  -5 -10    9.44    7.57  30
  -6  -5  -9   25.08    7.60  31
  -6  -4  -9   29.60    7.79  31
  -6  -3  -9   49.99    7.68  30
  -6  -2  -9  108.23    8.06  31
  -6  -1 -10   82.41    8.01  30
  -6  -1  -9  107.26    8.16  31
  -6   0 -10   67.53    8.23  31
  -6   1 -12  267.16    8.89  30
  -6   1 -11  383.70    8.94  31
  -6   2 -14  111.80    9.10  31
  -5 -10 -10  110.15    6.40  31
  -5  -9  -9   35.08    7.59  30
  -5  -8  -8   16.42    7.63  30
  -5  -7  -7   42.96    7.90  30
  -5  -6  -6  584.57    9.57  31
  -5  -5  -6  102.30    8.60  30
  -5  -1  -6  441.15    9.58  30
  -5   1  -7   -0.79    8.70  31
  -5   2  -8   73.35    8.63  30
  -5   3  -9   22.20    8.14  31
  -5   4 -11   34.05    7.87  31
  -4 -11  -8   -0.64    7.91  31
  -4 -10  -7    4.28    7.88  30
  -4  -9  -6   22.27    7.68  30
  -4  -8  -5  604.89    9.61  30
  -4  -6  -4   70.70    9.08  30
  -4   0  -4   15.58    9.77  30
  -4   5  -9   68.13    9.76  30
  -3 -12  -7   40.01    8.25  31
  -3  -9  -4  460.91    9.40  30
  -3  -8  -3   38.30    8.46  31
  -3  -5  -2 2246.69   14.48  31
  -3  -2  -2 1597.10   16.22  30
  -3   1  -3  340.40   13.73  30
  -3   6  -8   51.84   10.08  30
  -3   8 -15    6.40   10.46  31
  -2 -12  -5  541.24    9.88  31
  -2 -11  -4   20.06    8.19  30
  -2 -10  -3   44.33    8.10  31
  -2  -8  -2    9.94   10.45  30
  -2   5  -5   -5.22   14.19  29
  -2   9 -15  111.19   14.58  28
  -1 -13  -5    9.27    8.29  30
  -1 -11  -3   32.28   10.04  30
  -1 -10  -2   96.97    8.66  31
  -1  -8  -1  226.59   11.32  30
  -1  -4   0    4.98   12.06  30
  -1  -3   0  821.24   16.76  30
  -1   1  -1 1314.96   33.99  30
   0 -13  -4  321.57   11.39  30
   0 -12  -3   59.84    9.99  30
   0 -11  -2  581.69   10.31  30
   0   5  -3  379.10   18.36  29
   0   6  -4 1272.19   21.04  29
   1   1   0 1114.14   27.85  30
   1  10 -10   20.60   11.86  29
   2 -15  -5   45.86   12.22  30
   2  -9   0  125.77   13.52  29
   3 -11  -1  154.70   15.22  28
   3  10  -9   -4.42    8.90  31
   3  11 -12  125.79    8.29  31
   4  -2   1 5057.87   21.98  30
   4   3  -1 2896.19   15.42  31
   4  10  -9  250.27    9.30  30
   5   4  -2  136.95    6.73  31
   5   8  -6   -5.09    7.23  31
   5  11 -12   89.77    7.99  31
   6  -8   0   58.28   10.43  30
   6   2  -1  163.50    9.05  30
   6   5  -3  236.40    8.69  30
   6   6  -4   25.05    8.13  30
   6   9  -8  382.28    8.38  30
   6  10 -10  132.94    7.68  31
   7  -6   0   38.64   10.32  30
   7  -5   0  223.48    9.40  31
   7  -4   0  368.95    9.78  31
   7  -3   0  379.85    9.87  30
   7   4  -3  654.88    9.60  31
   7   7  -6  106.80    7.75  31
   7   8  -7  159.47    7.65  30
   7   9  -9  109.39    7.97  31
   7  10 -11  -12.05    7.41  31
   8 -12  -3   37.67   13.70  30
   8  -1  -1   52.38    8.39  30
   8   3  -3    5.99    8.00  31
   8   8  -8   70.80    7.67  30
   8   9 -10   88.07    8.11  31
   9  -1  -2    6.90    7.72  31
   9   3  -4   91.15    5.79  31
   9   7  -8   88.47    5.93  31
  10  -1  -3   33.04    7.72  31
  10   3  -5   -2.06    7.35  31
  10   6  -8  150.47    6.17  31
  11  -1  -4    0.93    7.65  30
  11   1  -5  172.60    7.83  31
  11   4  -7   62.29    7.97  31
  -6  -7 -10   -2.09    7.76  32
  -6  -6  -9  295.41    8.48  32
  -6  -5  -8   21.24    5.66  32
  -6  -4  -8   70.40    8.02  32
  -6  -3  -8  156.30    8.27  31
  -6  -2  -8   -3.93    8.02  32
  -6   0  -9  275.44    8.76  32
  -6   1 -10   47.89    8.06  32
  -6   2 -13   85.14    8.24  31
  -6   2 -12   44.98    8.10  31
  -5 -10  -9   -7.96    7.86  32
  -5  -9  -8  348.82    8.62  31
  -5  -8  -7  437.11    8.90  31
  -5  -7  -6  113.85    8.31  32
  -5  -5  -5  355.76    9.49  32
  -5  -4  -5    1.36    8.99  32
  -5  -3  -5  120.17    9.13  31
  -5  -2  -5  478.62    9.96  32
  -5   0  -6 1269.43   11.52  31
  -5   4 -10 1047.35   11.38  32
  -5   5 -15   16.67   10.67  31
  -5   5 -14  149.41    9.23  31
  -5   5 -13   42.38    8.51  32
  -4 -11  -7  199.39    6.66  32
  -4 -10  -6  223.43    8.64  32
  -4  -9  -5   49.26    8.15  32
  -4  -7  -4  553.88    9.90  31
  -4  -5  -3 1561.64   10.68  32
  -4  -4  -3   26.33    9.23  32
  -4  -3  -3 1226.19   11.81  32
  -4  -2  -3   54.72    6.80  32
  -4   2  -5  477.63   10.19  31
  -4   3  -6   57.19   10.34  31
  -4   4  -7  372.55    9.39  31
  -4   6 -11   92.41    9.84  31
  -3 -11  -5   -6.95    7.86  32
  -3 -10  -4  399.14    9.04  32
  -3  -6  -2 2144.23   13.49  31
  -3  -1  -2  861.38   15.10  31
  -3   7 -10  334.70   13.13  31
  -3   8 -14    6.34   11.63  31
  -2 -13  -6   12.38    8.60  31
  -2  -6  -1  156.05   12.15  31
  -2  -1  -1  841.82   16.82  31
  -2   3  -3  136.94   15.73  31
  -2   9 -14    4.37   13.01  30
  -1 -14  -6   22.85    8.90  31
  -1  -5   0  112.30   15.68  31
  -1  -2   0  199.90   19.80  32
   0 -14  -5   83.46   11.19  31
   1 -14  -4    6.39    8.92  31
   1 -13  -3   73.06   10.33  31
   1   9  -8   93.85    9.86  31
   1  11 -14   18.78   14.11  30
   2  -2   1    3.82   15.90  31
   2   3  -1  274.52   12.61  32
   2   8  -6  313.23    9.33  32
   3  -2   1  833.75   14.96  31
   3   3  -1  314.47   13.16  32
   4  -6   1 1106.76   16.42  30
   4  -3   1  328.19   11.74  31
   4   1   0   14.52   11.69  31
   4   8  -6   -1.43    7.68  32
   4  11 -12   23.11    9.30  31
   5  -9   0  535.30   16.45  30
   5   0   0    6.71    9.95  31
   5   5  -3   41.90    8.38  32
   5   6  -4  414.64    8.93  32
   5   7  -5  985.26   10.00  31
   5   9  -8   32.60    7.26  32
   5  10 -10    9.28    7.22  32
   6  -1   0  228.40    9.46  31
   6   3  -2   17.00    6.00  32
   6   8  -7   53.00    7.04  32
   7   0  -1  121.31    8.93  32
   7   2  -2  194.26    9.00  32
   7   5  -4  271.12    8.45  31
   7   6  -5  112.59    7.89  31
   8 -10  -2   51.65   10.71  31
   8  -7  -1  249.03   11.04  31
   8  -3  -1  103.26    8.50  32
   8  -2  -1  203.74    8.93  31
   8   1  -2    1.89    8.01  31
   8   4  -4   10.52    7.81  32
   8   5  -5   -8.06    7.63  32
   8   6  -6  155.68    7.64  32
   8   7  -7   47.79    7.57  31
   9  -8  -2   18.53   10.45  31
   9  -2  -2   22.89    8.12  32
   9   1  -3   25.73    7.87  31
   9   4  -5    0.52    7.48  31
   9   5  -6  -12.92    7.31  32
   9   6  -7   11.30    7.48  32
   9   8 -10  145.37    8.33  32
  10  -8  -3   14.22   10.64  31
  10  -2  -3   74.82    7.78  32
  10   1  -4   35.55    7.43  31
  10   4  -6   -0.39    7.48  31
  10   5  -7   26.55    7.49  31
  11  -7  -4   59.25    8.77  32
  11  -3  -4    3.94    7.81  31
  11  -2  -4  109.98    7.93  31
  11   0  -5   13.61    7.43  32
  11   2  -6   36.97    7.69  32
  -7  -4 -12   15.75    5.76  33
  -7  -3 -12    3.68    5.62  33
  -6  -8 -10    4.44    7.82  32
  -6  -7  -9   84.61    7.88  32
  -6  -6  -8   13.35    7.74  33
  -6  -5  -7   78.88    6.02  33
  -6  -4  -7    6.98    8.01  33
  -6  -3  -7  466.30    9.17  33
  -6  -2  -7    3.61    5.69  33
  -6  -1  -8  121.09    8.34  32
  -6   0  -8  134.24    8.39  33
  -6   1  -9  241.44    8.31  33
  -6   2 -11  104.18    8.09  32
  -6   3 -14   -2.98    8.55  33
  -6   3 -13   42.43    8.40  33
  -5 -10  -8   21.79    7.99  32
  -5  -9  -7   -5.89    7.86  33
  -5  -8  -6  482.74    9.15  33
  -5  -6  -5   96.57    8.67  32
  -5  -1  -5   29.85    9.04  32
  -5   1  -6    8.16    8.54  32
  -5   2  -7  100.07    8.60  32
  -5   3  -8 1554.19   12.50  32
  -5   5 -12  336.10    9.41  32
  -4 -12  -8    7.50    8.26  33
  -4  -8  -4   77.64    8.41  32
  -4  -6  -3  129.47    9.32  33
  -4  -1  -3  848.47   12.28  33
  -4   1  -4 1161.77   12.54  33
  -4   7 -15   41.69   10.95  32
  -3 -13  -7   11.82    8.49  33
  -3 -12  -6  -12.51    8.10  33
  -3  -9  -3   80.95    8.55  33
  -3  -7  -2  351.09    9.75  33
  -3   3  -4  864.65   12.94  32
  -3   4  -5 1045.67   14.53  32
  -2  -9  -2  150.86   10.67  32
  -2  -7  -1   64.21    8.91  32
  -2   8 -10  965.42   20.23  30
  -1  -9  -1   42.21    8.28  33
  -1  -6   0  250.99   10.87  32
   0 -10  -1   -2.50    9.93  31
   0  -8   0 1244.33   13.11  33
   1 -15  -5   91.69   10.65  32
   1 -12  -2   14.41   10.08  32
   1   7  -5  203.04   10.67  32
   2 -11  -1    3.46   11.09  32
   2   1   0    2.83   15.61  33
   2  10 -10  198.66   10.14  32
   2  11 -13   44.51   10.94  31
   3   1   0 5195.66   22.37  32
   3   8  -6   50.42    9.64  32
   3  11 -13    1.19    7.66  32
   4  -5   1   79.68   11.04  32
   4  -4   1  824.53   14.41  32
   4   4  -2   13.56    9.34  32
   4   7  -5  780.20   10.24  33
   4   9  -8   10.30    7.20  33
   4  10 -10   95.42    7.58  32
   4  11 -13  108.99    8.51  33
   5   2  -1   29.79    8.94  32
   6 -12  -2   42.16   16.68  30
   6  -7   0   15.33   10.24  32
   6  -2   0  135.30    9.24  32
   6   1  -1   18.44    8.86  32
   6   4  -3   29.03    5.96  33
   6   7  -6   66.84    7.62  33
   6   9  -9   -3.26    7.24  32
   6  10 -11    6.33    7.49  33
   7  -9  -1    7.83   10.15  32
   7  -1  -1   56.23    6.19  33
   7   8  -8   31.66    7.70  32
   7   9 -10    2.95    7.56  33
   8  -6  -1   50.78   10.15  32
   8  -5  -1  263.15    9.26  32
   8  -4  -1   13.05    8.04  33
   8   0  -2  529.53    9.33  33
   8   2  -3  211.65    8.47  33
   8   8  -9    0.19    7.55  33
   8   9 -11   32.31    7.87  33
   9 -10  -3    8.35   10.77  32
   9  -7  -2   37.94   10.20  32
   9  -6  -2    3.96    8.31  32
   9  -5  -2   14.76    7.90  32
   9  -4  -2    8.95    7.74  32
   9  -3  -2   16.11    8.02  32
   9   0  -3   37.63    7.74  33
   9   2  -4   19.66    7.60  33
   9   7  -9  149.57    8.18  33
  10  -7  -3   23.01   10.01  32
  10  -6  -3   32.07    8.06  33
  10  -5  -3  107.45    8.25  33
  10  -4  -3   18.26    8.06  33
  10  -3  -3    5.71    7.69  33
  10   0  -4    2.92    7.37  32
  10   2  -5   52.68    7.56  32
  10   3  -6   36.50    5.51  33
  10   6  -9   51.68    8.05  33
  11  -6  -4   56.35   10.34  32
  11  -5  -4    0.07    8.11  33
  11  -4  -4  153.32    8.54  32
  11  -1  -5  137.52    6.13  33
  11   1  -6  103.44    5.72  33
  11   3  -7   27.38    7.87  32
  11   4  -8   -1.37    7.78  33
  -7  -5 -11   42.47    8.09  34
  -7  -4 -11  102.29    8.24  33
  -7  -4 -10    6.09    5.47  34
  -7  -3 -11   19.40    7.87  34
  -7  -3 -10   13.78    5.46  34
  -7  -2 -12    1.21    7.96  34
  -7  -2 -11  113.77    8.21  34
  -7  -1 -13  124.61    8.64  33
  -7  -1 -12   -2.01    8.27  34
  -7  -1 -11    2.25    5.53  34
  -7   0 -13    8.03    8.56  33
  -6  -8  -9   36.68    7.82  33
  -6  -8  -8   11.23    5.36  34
  -6  -7  -8  102.34    7.92  33
  -6  -6  -7   11.46    7.93  34
  -6  -1  -7   70.38    8.25  34
  -6   2 -10  115.67    8.24  33
  -6   3 -12  141.24    8.58  33
  -5 -10  -7   90.29    8.22  34
  -5  -9  -6   87.33    8.03  34
  -5  -7  -5   47.08    8.31  33
  -5  -5  -4  552.92    8.18  34
  -5  -4  -4  351.09    9.99  34
  -5  -3  -4  536.90   10.08  34
  -5  -2  -4  845.06    8.91  34
  -5   0  -5  160.33    9.10  33
  -5   4  -9    0.11    7.86  34
  -5   5 -11   84.38    8.21  34
  -4 -12  -7   -6.95    8.11  34
  -4 -11  -6   21.63    7.95  33
  -4 -10  -5  590.22    9.46  33
  -4  -9  -4  291.40    9.01  34
  -4  -7  -3  718.70   10.40  34
  -4   5  -8  142.87   10.25  33
  -4   6 -10   79.96    9.88  33
  -4   7 -14   52.13   10.50  32
  -4   7 -13   52.70   10.39  33
  -3 -12  -5    1.29    8.02  34
  -3 -11  -4  229.35    8.66  34
  -3  -8  -2  318.77    9.46  34
  -3   0  -2 1368.08   16.39  33
  -3   2  -3  627.96   14.34  34
  -3   5  -6    6.88    9.66  33
  -3   8 -13   27.32   11.75  32
  -2 -13  -5    7.95    8.26  33
  -2 -12  -4   50.19    8.12  33
  -2 -11  -3  399.81    9.24  33
  -2   6  -6  601.03   17.67  32
  -1 -14  -5    0.63    8.79  33
  -1 -13  -4   -4.46   10.09  34
  -1 -12  -3  103.37    9.98  33
  -1 -11  -2  167.82    8.47  34
   0 -13  -3   74.13    8.68  34
   0   8  -7   29.73   12.64  31
   0   9  -9   10.56   13.16  32
   1  -9   0   74.33   10.25  33
   1   4  -2  497.62   16.48  33
   2   7  -5  357.51    9.61  34
   2   9  -8  165.40   10.18  33
   3  -6   1  197.66   15.49  32
   3  -3   1   26.68   15.52  33
   3   4  -2  690.29   12.86  34
   3   7  -5 1453.99   12.19  34
   3   9  -8  314.86    9.93  33
   3  10 -10  141.44    9.53  33
   4   0   0  288.18   12.94  34
   4   5  -3  265.50    8.93  33
   4   6  -4   11.14    8.19  33
   5  -1   0   26.98   10.16  34
   5   3  -2  264.80    7.25  34
   5   8  -7  145.51    7.87  33
   5  10 -11  105.73    7.65  34
   6 -10  -1  192.06   13.12  33
   6  -6   0   21.95    8.88  33
   6  -5   0   19.89    8.77  34
   6  -4   0   16.67    9.13  34
   6  -3   0   78.61    9.11  33
   6   5  -4   31.20    8.23  33
   6   6  -5  415.10    8.92  33
   7 -11  -2   61.28   12.77  32
   7   1  -2  312.30    9.48  34
   7   3  -3  986.77   10.51  33
   7   4  -4   45.50    5.90  34
   7   6  -6  342.71    6.63  34
   7   7  -7   62.56    7.61  33
   8  -9  -2   16.50    8.49  34
   8  -1  -2  158.11    8.70  34
   8   3  -4 1203.59   10.58  34
   8   6  -7   33.66    5.42  34
   8   7  -8   -2.51    7.51  34
   9  -1  -3   20.28    5.56  34
   9   3  -5   87.37    7.84  34
   9   4  -6  156.88    5.79  34
   9   5  -7   24.99    5.26  34
   9   6  -8   50.85    7.68  34
  10  -1  -4   30.74    7.53  34
  10   1  -5   49.56    7.49  34
  10   4  -7   15.94    7.57  33
  10   5  -8    0.81    7.43  34
  11  -2  -5   -3.30    7.62  34
  11   2  -7   90.63    7.78  34
  -7  -6 -10    9.24    8.02  35
  -7  -5 -10    9.37    7.84  34
  -7  -5  -9    3.49    5.54  35
  -7  -4  -9   54.24    7.96  35
  -7  -3  -9   33.20    7.85  35
  -7  -2 -10   22.76    7.87  34
  -7  -1 -10   78.58    8.13  35
  -7   0 -12   -0.99    7.87  35
  -7   0 -11   55.25    8.24  35
  -7   1 -13   29.56    8.90  35
  -6  -9  -9   57.90    8.05  34
  -6  -9  -8  124.20    6.07  35
  -6  -8  -7    3.88    5.48  35
  -6  -7  -7   75.86    8.02  34
  -6  -6  -6  648.28    9.51  35
  -6  -5  -6   86.57    8.24  34
  -6  -4  -6  563.40    9.77  34
  -6  -3  -6   92.42    8.70  34
  -6  -2  -6  107.56    8.57  34
  -6   0  -7  309.23    9.08  34
  -6   1  -8   68.43    8.03  34
  -6   2  -9  249.02    8.70  34
  -6   3 -11   56.78    9.83  34
  -6   4 -14   69.32    9.07  34
  -6   4 -13    1.49    8.27  35
  -5 -11  -8  194.83    8.78  34
  -5  -8  -5   12.13    7.83  34
  -5  -6  -4  284.43    9.19  34
  -5  -1  -4  498.01   10.25  35
  -5   1  -5   27.19    6.30  35
  -5   2  -6 1087.76   11.44  34
  -5   3  -7   20.98    8.42  35
  -5   6 -14  103.64    9.37  35
  -4  -8  -3  159.49    8.92  35
  -4  -5  -2  642.94    8.86  35
  -4  -4  -2  834.32   11.68  35
  -4  -3  -2   40.51    6.85  35
  -4   0  -3  223.18   11.29  34
  -4   3  -5 1100.18   12.25  35
  -3 -13  -6  146.02    9.16  34
  -3 -10  -3   -4.70    7.90  35
  -3  -5  -1  233.05   10.67  35
  -3  -4  -1   36.32   11.61  34
  -3  -3  -1    9.81   12.42  34
  -2 -14  -6   -0.69    8.87  35
  -2 -10  -2    6.69    8.26  34
  -2  -8  -1  201.63    9.30  34
  -2   0  -1   79.25   15.65  34
  -2   2  -2 1322.19   18.24  35
  -1  -7   0  195.85   11.58  34
   0 -15  -5   -0.18    9.72  35
   0 -14  -4  163.77   11.69  34
   0 -12  -2  628.20   11.86  34
   1 -11  -1  587.15   13.76  34
   1   5  -3   16.77   11.34  34
   1   6  -4 1214.41   15.46  34
   1  10 -11  294.72   12.50  34
   2  -3   1   -2.03   15.33  34
   2   4  -2   64.81   12.20  34
   2  11 -14   24.08   11.05  34
   3  -5   1   75.21   12.73  34
   3  -4   1  776.49   17.42  34
   3   5  -3  102.79    9.66  34
   3   6  -4  391.20    9.43  34
   3  11 -14   26.97    9.54  35
   4   2  -1   20.44   11.56  34
   4   8  -7   22.39    7.76  35
   4  10 -11  154.79    8.14  35
   5  -8   0  177.28   11.18  34
   5   1  -1  136.27    9.49  35
   5   7  -6  156.19    8.29  35
   5   9  -9  365.65    8.81  34
   6   0  -1   -1.46    9.17  35
   6   2  -2  324.23    9.42  34
   6   8  -8   26.13    7.31  34
   6   9 -10   84.98    7.65  35
   6  10 -12  153.69   10.03  34
   7  -8  -1   22.58   10.32  34
   7  -3  -1  422.33    7.84  35
   7  -2  -1  667.39   10.42  34
   7   5  -5  251.21    8.30  34
   7   8  -9   13.23    7.60  34
   7   9 -11   60.59    7.70  35
   8 -11  -3    2.51   10.94  34
   8  -2  -2 1684.65   12.18  35
   8   1  -3   42.13    8.02  34
   8   4  -5   57.40    7.83  34
   8   5  -6   87.74    7.77  34
   8   8 -10    5.23    7.62  34
   9  -9  -3   36.24   10.91  34
   9  -2  -3   98.54    6.08  35
   9   1  -4   31.61    7.71  34
   9   7 -10    7.79    7.66  34
  10  -9  -4   14.99   10.81  34
  10  -2  -4   11.58    7.73  34
  10   2  -6   11.60    7.55  35
  10   5  -9   11.32    5.47  35
  10   6 -10   27.00    7.98  34
  11  -7  -5   27.29    8.72  35
  11  -6  -5   -0.37    8.38  35
  11  -5  -5   34.80    5.99  35
  11  -4  -5   17.21    7.79  35
  11  -3  -5   94.73    8.23  34
  11   0  -6    3.51    7.43  35
  11   3  -8   16.18    7.78  34
  11   4  -9   72.43    8.23  34
  -7  -7  -9   14.78    5.74  36
  -7  -6  -9   60.18    8.04  35
  -7  -5  -8   12.48    5.67  36
  -7  -4  -8   22.83    7.83  36
  -7  -3  -8   44.40    7.90  36
  -7  -2  -9   60.68    7.82  35
  -7  -1  -9   82.31    8.20  36
  -7   0 -10   21.57    7.83  36
  -7   1 -12   30.96    8.52  35
  -7   1 -11   10.51    7.99  36
  -6  -7  -6   43.76    7.99  36
  -6  -5  -5  383.17    7.34  36
  -6  -4  -5   87.80    8.84  36
  -6  -3  -5    8.73    6.20  36
  -6  -1  -6   41.18    8.66  35
  -6   1  -7  107.47    8.50  36
  -6   2  -8  466.23    9.22  36
  -6   3 -10   56.36    7.94  35
  -6   4 -12   60.63    8.35  35
  -5 -11  -7   44.44    8.22  35
  -5 -10  -6   62.23    8.10  35
  -5  -9  -5   68.15    8.17  35
  -5  -7  -4    0.52    8.42  36
  -5  -4  -3    4.15    6.36  36
  -5   4  -8   91.26    8.60  35
  -5   5 -10   40.84    9.57  35
  -5   6 -13    2.43    8.30  36
  -4 -12  -6   20.66    8.17  35
  -4 -11  -5   22.86    8.01  35
  -4 -10  -4   42.27    8.19  35
  -4  -6  -2  168.75    9.58  36
  -4  -2  -2   -2.53   10.38  35
  -4   2  -4   32.16    9.11  35
  -4   4  -6  160.74   10.71  35
  -4   6  -9    5.16    8.08  36
  -4   7 -12   14.84    9.96  35
  -3  -9  -2  156.81    8.72  36
  -3  -6  -1    7.37    8.82  35
  -3  -2  -1 1008.40   15.00  36
  -3   8 -12   50.74   11.60  34
  -2 -13  -4  164.04    9.11  36
  -2 -12  -3   66.22    8.48  36
  -2  -5   0  812.16   13.31  36
  -2  -4   0   99.25   13.70  36
  -1 -10  -1  155.96    8.64  35
  -1  -1   0 1081.00   27.41  35
   0  10 -12   34.36   15.41  33
   2 -15  -4    4.52   11.79  35
   2 -14  -3   18.66   12.70  35
   2   5  -3  383.03   13.85  35
   2   6  -4  151.92   11.18  35
   2  10 -11  556.18   11.87  35
   3 -15  -4   13.37   14.37  34
   3 -14  -3   96.67   15.23  34
   3   0   0 2780.07   19.03  36
   3   2  -1  919.88   11.54  36
   3   8  -7  559.91    9.76  36
   3  10 -11    5.52    8.93  36
   4  -1   0    3.05    9.58  36
   4   3  -2  205.74    7.88  36
   4   9  -9   -5.77    7.32  36
   5  -2   0   62.58    9.98  35
   5   4  -3  144.58    9.18  35
   5   5  -4  155.65    8.50  35
   5   6  -5   10.76    7.99  35
   5  10 -12   63.47    7.87  36
   6  -1  -1   14.84    6.23  36
   6   3  -3  277.07    9.07  36
   6   7  -7  242.19    8.28  35
   6  10 -13   99.10    8.17  36
   7  -7  -1   63.77   10.20  35
   7  -6  -1  189.75    9.54  36
   7  -5  -1   87.47    8.94  36
   7  -4  -1  942.49   11.58  36
   7   0  -2   -1.99    8.72  36
   7   2  -3  675.77   10.21  35
   7   7  -8  793.21    9.72  36
   8  -8  -2  250.63   11.51  35
   8  -3  -2  138.78    8.74  36
   8   0  -3  129.78    6.25  36
   8   2  -4  122.09    8.51  36
   8   6  -8   12.28    5.38  36
   8   7  -9  -14.01    7.53  36
   8   8 -11   15.88    7.78  36
   9 -11  -4   13.42   11.33  35
   9  -8  -3   17.59    8.46  35
   9  -3  -3  175.89    8.61  36
   9   0  -4   32.84    7.88  36
   9   2  -5    8.37    7.69  35
   9   3  -6   -0.07    5.31  36
   9   4  -7  258.07    6.25  36
   9   5  -8  350.63    6.77  36
   9   6  -9   11.10    7.70  36
   9   7 -11    4.04    5.71  36
  10  -8  -4  122.06   10.88  35
  10  -7  -4   11.59    8.26  35
  10  -6  -4  111.10    8.26  36
  10  -5  -4    1.40    5.48  36
  10  -4  -4   -5.97    7.98  36
  10  -3  -4    3.65    7.75  36
  10   0  -5   32.87    7.46  35
  10   3  -7   13.40    7.50  35
  10   4  -8  121.38    8.14  35
  11  -1  -6  200.42    8.48  35
  11   1  -7  159.00    8.13  35
  11   2  -8  103.22    7.81  36
  11   3  -9   12.70    5.50  36
  -7  -7  -8   46.41    5.98  37
  -7  -6  -8  106.91    8.20  36
  -7  -5  -7   19.32    5.71  37
  -7  -4  -7   12.04    5.57  37
  -7  -3  -7   16.94    5.64  37
  -7  -2  -8    5.38    7.66  36
  -7  -1  -8   25.64    7.88  37
  -7   0  -9   -5.22    7.80  37
  -7   1 -10   53.00    8.15  37
  -7   2 -13   -3.40    8.44  37
  -7   2 -12    7.18    8.17  37
  -6 -10  -8   -6.15    8.23  37
  -6  -9  -7   -8.65    7.73  37
  -6  -8  -6  382.70    8.89  36
  -6  -7  -5   99.12    6.13  37
  -6  -6  -5  128.43    8.43  36
  -6  -2  -5  386.34    9.50  36
  -6   0  -6  309.20    9.21  36
  -6   3  -9  378.73    9.04  36
  -6   4 -11  349.29    9.35  36
  -5 -11  -6  120.54    8.68  37
  -5 -10  -5   -1.41    7.99  37
  -5  -8  -4  313.57    8.92  36
  -5  -6  -3   25.48    8.96  37
  -5  -5  -3   -1.44    9.40  36
  -5  -3  -3  116.62    9.39  36
  -5  -2  -3    4.14    9.20  37
  -5   0  -4  516.92   10.33  36
  -5   6 -12   36.32    8.21  36
  -4  -9  -3  296.81    8.99  36
  -4  -7  -2   22.86    8.46  36
  -4  -1  -2 1000.07   13.47  37
  -4   1  -3  873.81   12.83  37
  -4   5  -7   92.00   10.41  36
  -3 -13  -5   -7.99    8.47  37
  -3 -12  -4  154.49    8.56  36
  -3 -11  -3   28.17    8.12  36
  -3  -7  -1  144.49    9.33  36
  -3   1  -2 1472.00   16.91  37
  -3   6  -7   48.81   11.82  36
  -3   7  -9   37.98   12.64  35
  -2 -14  -5   80.87    9.23  36
  -2 -11  -2   28.41    7.78  37
  -2  -9  -1   27.15   10.50  36
  -2  -6   0   -5.50    9.59  37
  -2  -3   0  195.20   12.52  36
  -2   9 -13    1.71   15.73  34
  -1 -14  -4   20.57    8.63  36
  -1 -13  -3   36.95   10.09  36
  -1 -12  -2   10.06    7.88  37
  -1  -8   0  179.10   11.28  36
   0 -11  -1   68.92   10.37  36
   0  -9   0  432.73   11.75  36
   1 -15  -4   -8.42   11.58  36
   1 -14  -3  107.75   11.41  36
   1   8  -7  135.82   10.32  36
   1   9  -9   10.36    9.47  36
   2 -13  -2  166.67   12.81  36
   2   8  -7 1198.68   12.37  36
   3   9  -9  241.68    8.48  36
   4  -9   0  266.87   18.42  35
   4   7  -6   10.23    8.17  36
   4  10 -12    9.81    7.59  36
   5  -7   0  726.71   12.46  37
   5  -3   0 1501.11   13.69  36
   5   0  -1  549.05    8.97  37
   5   2  -2  141.35    6.96  37
   5   8  -8  157.95    8.21  36
   5   9 -10  297.44    8.60  36
   6  -9  -1    6.07   10.38  36
   6   1  -2    0.09    8.88  36
   6   4  -4   60.01    8.50  36
   6   5  -5   45.87    8.45  37
   6   6  -6  220.57    8.50  36
   6   8  -9  507.51    9.01  37
   6   9 -11  125.85    7.89  37
   7 -12  -3   40.42   13.34  36
   7 -10  -2   66.92   10.86  36
   7  -1  -2  699.09    8.27  37
   7   3  -4   84.86    8.62  36
   7   4  -5  434.62    8.90  37
   7   5  -6   16.65    7.74  37
   7   6  -7  129.83    7.91  36
   7   8 -10  166.39    8.22  36
   7   9 -12   13.13    7.92  36
   8  -7  -2  138.10   10.64  36
   8  -6  -2  993.61   11.39  37
   8  -5  -2  143.51    8.90  37
   8  -4  -2 1729.16   12.64  36
   8   3  -5  135.84    8.32  36
   8   4  -6  772.10    9.46  37
   8   5  -7   15.03    7.75  37
   9  -7  -3  133.37    8.74  36
   9  -6  -3    5.28    8.17  36
   9  -5  -3  375.10    9.20  37
   9  -4  -3  118.06    7.86  36
   9  -1  -4   39.41    5.64  37
   9   1  -5   14.84    5.62  37
  10  -1  -5   38.31    7.67  36
  10   1  -6   68.08    7.83  36
  10   2  -7   99.42    7.80  37
  10   4  -9  105.37    6.00  37
  10   5 -10   60.05    8.00  37
  11  -3  -6  282.02    8.84  37
  11  -2  -6   15.17    7.74  36
  11   0  -7   47.32    7.64  36
  11   1  -8   -1.68    5.50  37
  -8  -2 -11   54.21    6.29  38
  -7  -8  -8  145.04    8.62  38
  -7  -7  -7  155.04    6.22  38
  -7  -6  -7   -7.28    7.99  38
  -7  -2  -7    8.18    8.03  38
  -7  -1  -7  108.08    5.97  38
  -7   0  -8   52.08    8.13  38
  -7   1  -9    7.15    8.02  38
  -7   2 -11   22.96    8.02  37
  -7   3 -13    1.39    8.64  38
  -6 -10  -7    5.29    8.13  37
  -6  -9  -6   21.17    7.93  37
  -6  -8  -5   16.76    8.10  38
  -6  -5  -4 1796.57   12.47  38
  -6  -4  -4   -1.11    8.85  38
  -6  -3  -4  897.50    8.88  38
  -6  -1  -5    3.20    8.82  37
  -6   1  -6   -6.40    8.22  38
  -6   2  -7  877.41   10.32  38
  -6   4 -10   35.38    8.00  38
  -6   5 -13  166.43    9.65  38
  -5  -9  -4    5.36    7.98  38
  -5  -7  -3   46.85    8.48  37
  -5  -1  -3   56.69    9.50  38
  -5   2  -5 1044.97   11.39  37
  -5   3  -6   20.70    8.61  37
  -5   5  -9  136.43   10.11  37
  -4 -13  -6   -8.60    8.67  38
  -4 -12  -5  168.42    8.88  37
  -4 -11  -4  154.79    8.59  37
  -4 -10  -3  141.54    8.49  38
  -4  -8  -2   42.40    8.35  37
  -4   7 -11   10.78    9.76  37
  -3 -10  -2  430.67    9.05  37
  -3  -8  -1    2.78    8.78  38
  -3  -1  -1 1206.85   15.49  37
  -2  -7   0    7.12    8.54  38
  -2  -2   0   34.41   13.09  38
   0   2  -1   11.33   32.55  37
   1 -13  -2    8.07   10.18  37
   1  -5   1  678.33   27.92  34
   2  -4   1    2.61   18.05  36
   2   0   0   51.43   17.79  38
   2   2  -1  117.53   13.33  37
   2   9  -9  283.67   10.50  37
   3 -13  -2  191.83   16.30  36
   3   7  -6  491.42   10.00  38
   4   1  -1 8252.72   24.80  37
   4   4  -3 2533.95   14.64  37
   4   5  -4  138.71    8.60  38
   4   6  -5  113.53    8.58  37
   4   8  -8   40.61    7.89  38
   5  -6   0   12.32    8.87  37
   5  -5   0 1244.44   13.64  38
   5  -4   0  258.72   10.33  37
   5   7  -7   30.86    7.76  38
   5  10 -13   12.95    7.80  37
   6 -13  -3   31.43   17.85  35
   6  -2  -1   13.09    9.09  37
   6   7  -8  351.80    8.55  38
   7   1  -3  109.64    8.84  37
   7   7  -9   10.89    7.72  38
   7   9 -13   12.85    8.03  38
   8 -12  -4    4.45   11.44  37
   8 -10  -3   55.32   11.05  37
   8  -1  -3  172.51    8.68  37
   8   1  -4  536.68    9.41  37
   8   7 -10   42.90    7.83  37
   8   8 -12    4.61    8.08  38
   9 -10  -4   -5.99   10.91  38
   9   2  -6  509.77    8.99  38
   9   5  -9  106.22    7.90  38
   9   6 -10   85.60    8.12  37
   9   7 -12  165.49    8.98  38
  10  -9  -5   22.12    8.85  38
  10  -2  -5    8.31    7.77  37
  10   0  -6   56.77    7.69  38
  10   3  -8  -17.86    7.74  38
  11  -6  -6   95.19    8.68  38
  11  -5  -6   50.91    8.20  38
  11  -4  -6   -5.24    7.70  38
  11  -1  -7  -11.43    7.70  38
  11   2  -9  278.48    8.61  38
  11   3 -10   76.60    8.22  38
  -8  -5  -9   48.67    5.99  39
  -8  -4 -10  154.24    8.62  38
  -8  -4  -9    2.28    7.88  38
  -8  -3 -10   94.54    8.40  38
  -8  -3  -9    8.69    5.65  39
  -8  -2 -10   50.26    8.34  39
  -8  -1 -11    4.66    8.23  38
  -7  -8  -7   17.25    8.14  39
  -7  -6  -6   23.85    8.39  39
  -7  -5  -6  182.39    8.46  38
  -7  -4  -6   11.79    8.33  38
  -7  -3  -6   61.10    8.18  38
  -7  -2  -6    7.06    8.25  39
  -7   0  -7   11.46    5.76  39
  -7   1  -8   14.28    7.69  39
  -7   2 -10   38.72    7.91  38
  -7   3 -12    9.06    8.31  39
  -6 -10  -6  128.28    8.62  39
  -6  -9  -5    8.90    8.07  39
  -6  -7  -4  538.23    9.62  39
  -6  -6  -4   25.06    8.49  38
  -6  -2  -4   16.42    9.05  38
  -6   0  -5  505.43    9.80  38
  -6   3  -8  144.48   10.20  38
  -6   5 -12   35.24    8.33  39
  -5 -12  -6   13.50    8.41  38
  -5 -11  -5   87.76    8.57  38
  -5 -10  -4  271.75    8.83  39
  -5  -8  -3   81.79    8.46  38
  -5  -5  -2  518.50    8.01  39
  -5  -4  -2   71.14    6.78  39
  -5   1  -4  400.04    9.80  38
  -5   4  -7   28.37   10.04  38
  -5   6 -11    6.28    9.64  38
  -4 -12  -4   51.71    6.10  39
  -4  -9  -2    3.09    8.23  39
  -4  -6  -1 1257.34    9.96  39
  -4  -5  -1    4.26    9.26  39
  -4  -4  -1 4272.44   17.48  39
  -4  -3  -1  122.18    7.59  39
  -4   0  -2   36.07   12.12  39
  -3 -14  -5   15.31    9.10  39
  -3 -13  -4   -5.10    8.37  39
  -3 -12  -3   27.19    8.31  39
  -3  -9  -1   26.64    8.54  39
  -2 -14  -4    2.71    8.57  39
  -2 -13  -3   68.97    8.43  39
  -2 -10  -1    1.46   10.06  39
  -1 -11  -1  271.14   10.18  38
  -1  -9   0    8.56    7.93  39
   0 -15  -4  137.77   12.85  38
   0 -14  -3    4.48   10.45  37
   0 -13  -2  305.76   11.13  38
   0  -5   1  245.60   16.61  38
   1 -10   0   13.46    9.59  38
   1   2  -1 2038.93   26.04  39
   1  10 -12    5.83   10.48  37
   2  10 -12    6.90    9.11  38
   3   3  -2  134.61   13.25  38
   3  10 -12  183.65   10.04  38
   4  -2   0  632.70   14.18  38
   4   9 -10   11.34    8.99  38
   4  10 -13   10.30    7.53  38
   5   3  -3    6.04    9.34  38
   5   6  -6  203.81    8.64  39
   5   8  -9    9.06    7.79  39
   5   9 -11   19.07    7.29  38
   5  10 -14  143.47    8.73  39
   6  -3  -1  135.63    9.42  39
   6   0  -2   21.01    9.69  39
   6   2  -3   45.67    9.05  38
   6   8 -10  596.32    9.35  39
   6   9 -12  354.90    9.28  38
   7  -9  -2   52.63   10.61  38
   7  -2  -2   32.53    8.82  38
   7   2  -4  777.24   10.28  39
   7   6  -8   34.19    7.93  39
   7   8 -11   51.48    7.96  38
   8  -2  -3   43.84    8.55  39
   8   2  -5   -1.00    8.36  39
   8   3  -6  644.90    7.80  39
   8   5  -8   74.28    7.92  39
   8   6  -9   -3.94    7.88  38
   8   7 -11    1.92    8.13  39
   8   8 -13    8.71    8.19  39
   9  -9  -4   88.73    9.11  38
   9  -2  -4   22.82    7.98  39
   9   0  -5   79.54    7.91  39
   9   3  -7   39.55    7.69  38
   9   4  -8   32.17    7.66  38
   9   6 -11  219.02    8.86  39
  10  -8  -5   61.28    8.72  38
  10  -4  -5   -7.88    7.88  39
  10  -3  -5    3.09    7.74  39
  10  -1  -6   43.22    7.63  39
  10   1  -7   24.44    7.68  38
  10   2  -8  197.83    6.16  39
  10   4 -10   87.95    8.07  39
  10   5 -11   -1.48    8.18  39
  11  -2  -7   44.84    8.09  38
  11   0  -8  239.72    8.42  39
  11   1  -9    9.24    5.57  39
  -8  -5  -8   45.73    8.34  40
  -8  -4  -8   66.04    8.23  40
  -8  -3  -8   68.25    5.87  40
  -8  -2  -9    8.02    8.21  40
  -8  -1 -10   57.79    8.36  39
  -8  -1  -9   16.17    5.61  40
  -8   0 -11   57.01    8.66  39
  -8   0 -10   45.72    5.93  40
  -7  -9  -7  104.29    8.55  40
  -7  -8  -6   17.49    7.91  40
  -7  -7  -6  124.22    8.49  39
  -7  -5  -5  107.81    8.67  40
  -7  -4  -5  123.25    8.73  40
  -7  -3  -5   32.05    6.07  40
  -7  -1  -6   16.75    8.24  40
  -7   2  -9   35.10    7.87  39
  -7   3 -11   57.96    8.24  39
  -6 -11  -6   32.37    8.58  40
  -6 -10  -5   32.98    5.94  40
  -6  -8  -4   70.09    8.40  40
  -6  -5  -3  116.55    6.66  40
  -6  -4  -3   -5.41    6.46  40
  -6  -1  -4  283.69    9.58  39
  -6   1  -5  383.80    9.64  40
  -6   2  -6  923.30   10.93  40
  -6   4  -9  562.89   11.30  39
  -6   5 -11  163.75    8.87  39
  -5 -12  -5   26.31    6.05  40
  -5  -9  -3   14.48    8.11  39
  -5  -7  -2  394.19    9.68  40
  -5  -6  -2   10.58    9.04  40
  -5  -3  -2  145.83    9.53  39
  -5  -2  -2   21.71    6.56  40
  -5   0  -3   15.20    9.12  39
  -5   5  -8 1219.01   12.28  39
  -5   7 -14   52.48   10.81  39
  -4 -13  -5   31.41    8.63  39
  -4 -11  -3  281.02    8.88  39
  -4  -7  -1   46.92    8.83  40
  -4  -2  -1 1637.26   12.35  40
  -4   3  -4  510.58   10.92  39
  -4   4  -5  465.30   10.33  39
  -4   6  -8   35.75   10.19  39
  -3 -11  -2  436.27    9.43  39
  -3  -6   0 1249.27   12.19  40
  -3  -5   0 1183.12   13.07  39
  -3  -4   0    9.17   12.09  39
  -3   0  -1 1042.96   12.54  40
  -3   3  -3  781.68   14.10  40
  -3   4  -4  852.64   14.84  39
  -3   8 -11   25.97   12.71  38
  -2 -12  -2  110.29    8.09  39
  -2  -8   0    2.38   10.51  39
  -2   1  -1  460.93   17.22  40
  -1 -14  -3   12.16    8.75  39
   0 -10   0 1121.87   14.37  39
   0  -6   1   13.21   13.35  39
   0  -4   1   57.83   15.64  39
   0   7  -6   11.29   11.64  38
   1 -12  -1  193.86   11.15  39
   1  -6   1 1285.62   26.22  37
   1   0   0  222.27   27.44  40
   2   7  -6  290.97   11.18  39
   3  -1   0 5568.94   25.47  39
   3   4  -3   -3.09   11.11  40
   3   5  -4  111.27    9.56  40
   3   6  -5    6.03    8.50  39
   3   8  -8  682.31   10.28  39
   3   9 -10   18.28    7.37  39
   4   2  -2  156.75   11.66  40
   4   7  -7   28.72    8.29  40
   5  -1  -1    0.03   10.33  39
   5   1  -2 1084.05   11.94  40
   5   4  -4  268.34    9.35  39
   5   5  -5 1144.94   11.01  39
   6 -11  -2    0.60   12.29  38
   6  -8  -1  196.42   12.05  39
   6  -4  -1  162.52    9.85  40
   6   3  -4   40.67    8.71  39
   6   4  -5   46.51    8.76  40
   6   5  -6    3.51    8.39  39
   6   6  -7  -16.55    7.99  39
   6   9 -13    5.77    7.82  40
   7  -3  -2   27.88    9.17  40
   7   0  -3   13.47    8.75  39
   7   3  -5  904.66   10.53  39
   7   4  -6   49.88    8.30  40
   7   5  -7   59.29    8.27  39
   7   7 -10   16.40    7.80  40
   7   8 -12   12.37    8.06  40
   8  -9  -3   29.64   10.62  39
   8  -3  -3   63.29    8.59  40
   8   0  -4   13.34    8.19  40
   8   4  -7  274.11    8.42  39
   9 -11  -5   31.05    9.38  40
   9  -8  -4   15.28    8.34  39
   9  -4  -4    9.13    7.97  40
   9  -3  -4   64.13    8.44  39
   9  -1  -5   56.45    5.72  40
   9   1  -6    6.69    7.78  40
   9   5 -10   60.99    8.07  40
  10  -7  -5   -3.86   10.03  39
  10  -6  -5   -2.94    8.11  40
  10  -5  -5  100.04   10.03  39
  10  -2  -6   93.10    7.96  40
  10   0  -7   53.93    5.55  40
  10   3  -9   24.91    7.85  39
  11  -4  -7   28.87    8.12  40
  11  -3  -7    6.58    7.73  39
  11  -1  -8   17.00    7.73  39
  11   2 -10   -0.17    8.02  40
  -8  -6  -8   92.17    8.53  40
  -8  -5  -7   19.98    8.16  41
  -8  -4  -7   -3.41    8.18  41
  -8  -3  -7   15.57    5.77  41
  -8  -2  -8   83.58    8.08  40
  -8  -1  -8  113.71    6.09  41
  -8   0  -9   20.77    8.13  41
  -8   1 -11   -4.11    8.32  41
  -7  -9  -6   38.30    8.33  41
  -7  -7  -5    9.14    8.17  40
  -7  -6  -5   96.73    8.44  40
  -7  -2  -5   -4.53    8.46  41
  -7   0  -6    6.29    8.13  41
  -7   1  -7   16.54    7.88  40
  -7   2  -8    2.45    7.83  40
  -7   3 -10    4.71    7.91  40
  -7   4 -12    9.93    8.50  41
  -6  -9  -4  375.31    9.09  41
  -6  -7  -3    5.94    8.60  41
  -6  -6  -3   96.34    8.78  40
  -6  -3  -3  302.32   10.15  40
  -6  -2  -3  564.72   10.54  41
  -6   0  -4  281.13    9.28  41
  -6   3  -7  905.53   12.27  40
  -5 -11  -4   -1.77    8.16  41
  -5 -10  -3   96.48    8.45  41
  -5  -8  -2   43.21    8.32  41
  -5   2  -4   56.92    9.08  41
  -5   3  -5  178.63    9.17  40
  -5   6 -10  622.05   12.24  40
  -4 -10  -2  271.81    8.34  40
  -4  -8  -1  317.62    9.21  41
  -4   2  -3  568.70   13.69  40
  -4   7 -10    0.27   11.40  39
  -4   8 -14  139.18   13.26  39
  -3 -10  -1   26.36    8.20  41
  -3  -7   0 1177.54   11.57  41
  -3  -3   0  684.21   14.60  40
  -2 -11  -1  140.62    8.35  40
  -2  -9   0   81.39    8.74  41
  -2  -1   0    7.15   16.03  41
  -1 -15  -4   15.75   11.73  40
  -1 -13  -2  190.88   10.84  40
  -1  -5   1  586.99   14.66  41
   0 -12  -1  110.88   10.20  40
   0   9 -10   65.12   12.32  40
   0  10 -13    3.12   13.20  39
   1   7  -6  861.87   13.27  40
   2 -12  -1  177.72   14.12  39
   2 -10   0   84.60   15.32  38
   2  -5   1    0.65   22.05  38
   2   3  -2   -5.61   12.61  41
   2   9 -10    5.52    7.45  41
   3   1  -1 1314.46   15.85  40
   3  10 -13   10.97    9.08  40
   4 -14  -3   66.02   21.69  36
   4  -3   0  197.06   12.47  40
   4   0  -1    1.53   12.79  40
   4   8  -9    8.56    7.80  41
   4   9 -11   22.43    7.43  40
   4  10 -14   22.72    7.82  40
   5 -10  -1    5.00   13.62  39
   5   7  -8    7.14    7.93  41
   5   8 -10    4.19    7.70  41
   5   9 -12   67.14    7.99  40
   6  -7  -1   22.46   10.92  40
   6  -6  -1   17.37   11.24  40
   6  -5  -1    8.07   11.59  40
   6  -1  -2   -9.27    9.02  41
   6   1  -3  153.75    9.30  41
   6   7  -9   65.80    7.81  40
   6   8 -11    9.54    7.52  40
   7 -13  -4   31.45   15.53  38
   7 -11  -3   24.86   10.87  40
   7  -8  -2   11.41   10.52  40
   7  -7  -2  230.85    9.49  41
   7  -5  -2  101.05    9.28  41
   7  -4  -2  606.57   10.64  40
   7  -1  -3 1002.24    9.13  41
   7   1  -4   91.56    6.60  41
   7   6  -9   -5.40    5.61  41
   8 -11  -4   94.54   11.63  40
   8  -8  -3  168.79   10.72  40
   8  -7  -3  188.31    9.29  41
   8  -5  -3   51.38    8.67  41
   8  -4  -3  310.36    9.34  40
   8  -1  -4  765.42    9.99  41
   8   1  -5   27.30    8.31  40
   8   5  -9   54.00    5.62  41
   8   6 -10   34.94    7.96  40
   8   7 -12    2.55    8.19  41
   9  -7  -4   43.28   10.01  40
   9  -6  -4    1.67    7.95  41
   9  -5  -4   30.09    8.14  40
   9   2  -7  207.71    8.59  40
   9   3  -8   78.76    7.91  40
   9   4  -9   30.16    7.76  40
   9   6 -12    5.82    8.17  40
  10  -3  -6    4.25    7.77  40
  10   1  -8   48.09    7.76  41
  10   2  -9  214.65    6.49  41
  10   3 -10  195.23    6.29  41
  10   4 -11  -13.48    7.98  41
  11  -6  -7   36.35    8.56  41
  11  -5  -7   14.32    8.11  41
  11  -2  -8  144.24    8.39  41
  11   0  -9  102.28    8.21  40
  11   1 -10  102.44    8.25  41
  11   2 -11   16.02    8.18  41
  -8  -7  -7    5.98    8.44  42
  -8  -6  -7   12.66    8.10  41
  -8  -5  -6   14.80    5.84  42
  -8  -4  -6   72.86    6.22  42
  -8  -2  -7   32.87    8.00  41
  -8   0  -8  138.31    6.05  42
  -8   1 -10  235.54    9.33  41
  -8   2 -11   65.76    8.93  42
  -7  -9  -5   13.85    5.88  42
  -7  -8  -5  132.11    8.63  41
  -7  -6  -4   19.43    8.33  42
  -7  -5  -4  153.78    9.11  42
  -7  -4  -4   18.85    8.88  41
  -7  -3  -4   23.16    8.63  42
  -7  -1  -5   40.91    8.48  41
  -7   3  -9   -3.54    8.04  42
  -7   4 -11   23.90    8.15  42
  -6 -11  -5   -5.78    8.25  42
  -6 -10  -4   29.50    8.15  41
  -6  -8  -3   -0.10    8.36  42
  -6  -1  -3  167.54    7.00  42
  -6   4  -8   44.94    9.94  41
  -6   5 -10   31.33    9.82  41
  -6   6 -13   24.73    8.99  41
  -5 -12  -4   40.28    8.64  42
  -5  -9  -2  283.28    9.06  42
  -5  -5  -1   61.67    6.69  42
  -5  -4  -1    9.12    6.85  42
  -5  -1  -2  115.57    9.83  41
  -5   1  -3  853.89   11.07  41
  -5   4  -6  634.85   12.06  41
  -5   7 -13   38.05   10.64  41
  -4 -13  -4   48.09    8.81  41
  -4 -12  -3  142.82    8.49  41
  -4 -11  -2   56.39    8.14  42
  -4  -9  -1  382.78    9.22  42
  -4  -1  -1   39.14   12.06  42
  -4   1  -2   45.00   11.77  42
  -4   5  -6   48.01   10.35  41
  -4   8 -13   31.70   10.55  41
  -3 -14  -4   88.57   11.05  41
  -3 -13  -3   13.99   10.13  41
  -3 -12  -2  242.26    8.80  41
  -3  -8   0  784.65   10.78  42
  -3  -2   0 3393.32   19.70  42
  -3   2  -2  482.14   14.55  41
  -3   5  -5   32.97   11.93  40
  -2 -14  -3   17.58    8.94  41
  -2 -13  -2   28.31    8.12  42
  -1 -12  -1  148.07   10.39  41
  -1 -10   0   51.39   10.00  41
  -1  -6   1  261.56   13.32  41
  -1  -4   1   52.16   12.69  41
   0  -7   1  136.58   11.43  41
   1   9 -10  450.81   11.95  41
   1  10 -13   20.82   11.08  41
   2   4  -3  103.89   12.37  42
   2   5  -4  678.68   12.34  42
   2   6  -5  390.80   11.83  41
   2   8  -8  149.32   10.21  41
   2  10 -13  411.15   11.66  41
   3   7  -7  107.63    8.92  42
   3  10 -14    4.43    7.79  42
   4  -8   0  443.26   16.80  40
   4  -4   0   50.93   10.80  42
   4   3  -3  284.66   11.12  41
   4   4  -4   72.65    9.67  42
   4   5  -5  767.22   10.43  42
   4   6  -6  114.86    8.74  41
   4  10 -15    3.15    8.12  41
   5  -2  -1   50.35   10.38  41
   5   2  -3  125.22    9.44  42
   5   6  -7  229.70    8.81  42
   6 -14  -4   10.00   18.53  39
   6   2  -4   85.01    6.49  42
   6   6  -8   24.60    8.20  42
   6   9 -14  131.58    8.91  41
   7  -6  -2  219.02   11.62  41
   7   2  -5  889.90    8.51  42
   7   5  -8  101.07    8.21  42
   7   7 -11   10.74    7.98  42
   7   8 -13    2.36    8.22  42
   8  -6  -3  412.88   11.40  41
   8  -2  -4   18.04    5.96  42
   8   2  -6 1021.38   10.63  41
   8   3  -7   16.76    8.08  41
   8   4  -8  166.76    8.32  41
   8   6 -11   81.47    8.30  42
   8   7 -13    5.77    8.19  42
   9 -10  -5   93.92    9.55  41
   9  -2  -5   82.64    7.98  41
   9   0  -6  280.84    8.39  41
   9   1  -7   51.88    5.77  42
   9   4 -10  129.59    5.97  42
   9   5 -11   20.10    8.22  41
   9   6 -13  121.91    9.04  42
  10  -9  -6   30.08   10.86  41
  10  -8  -6   74.16    8.68  42
  10  -5  -6   16.83    8.29  42
  10  -4  -6   -5.81    7.87  42
  10  -1  -7   57.31    7.73  41
  10   0  -8   62.04    5.72  42
  10   4 -12  139.48    6.46  42
  11  -4  -8   94.00    6.38  42
  11  -3  -8   -8.55    7.89  42
  11  -1  -9   42.64    7.82  42
  -8  -7  -6   17.58    8.51  43
  -8  -6  -6  268.85    8.95  42
  -8  -3  -6   36.89    8.19  42
  -8  -2  -6   15.12    8.15  43
  -8  -1  -7   33.73    8.12  42
  -8   1  -9    8.08    7.95  42
  -8   2 -10   54.59    8.34  43
  -7 -10  -5   40.48    6.11  43
  -7  -8  -4   67.08    8.35  43
  -7  -7  -4    6.66    8.18  42
  -7  -2  -4  248.30    9.04  42
  -7   0  -5   13.11    8.52  43
  -7   1  -6  141.80    8.31  42
  -7   2  -7  374.70    8.96  42
  -7   3  -8   11.05    7.48  42
  -7   4 -10    2.46    8.06  43
  -6 -11  -4  363.10    7.74  43
  -6  -9  -3    3.19    8.35  43
  -6  -7  -2   36.02    6.18  43
  -6  -6  -2  743.48   10.58  43
  -6  -5  -2  347.63    9.95  42
  -6  -4  -2  373.19   10.19  42
  -6  -3  -2   31.34    6.84  43
  -6   1  -4  545.09   10.12  43
  -6   2  -5  210.22    9.31  42
  -6   3  -6   29.88    8.31  42
  -6   5  -9   91.60    8.28  43
  -6   6 -12   15.72    8.36  42
  -5 -11  -3   19.27    8.21  42
  -5 -10  -2    1.62    5.73  43
  -5  -7  -1   25.65    8.96  43
  -5  -6  -1    5.35    9.19  42
  -5  -3  -1   11.81    9.18  42
  -5   0  -2 1263.50   10.54  43
  -5   5  -7   13.05    7.91  43
  -5   6  -9   10.74    9.55  43
  -5   7 -12  303.74   12.21  42
  -4  -6   0  203.13    9.71  43
  -4  -5   0   34.05    9.49  43
  -4  -4   0  138.60   10.08  43
  -3 -11  -1   12.66    7.82  43
  -3  -9   0  606.21   10.20  43
  -3   7  -8   81.65   12.26  41
  -2 -10   0    0.89    8.20  43
  -2  -5   1  130.83   12.32  43
  -1  -7   1  108.00   11.30  42
   0 -15  -3   15.63   11.58  42
   0 -14  -2  333.88   10.94  42
   0   8  -8   86.10   13.08  41
   1 -15  -3   91.09   14.10  41
   1 -14  -2   16.25   11.11  42
   1  -7   1  557.48   18.38  41
   1   6  -5 1443.52   14.82  42
   1   8  -8   81.95   10.26  42
   2 -15  -3   34.42   14.60  42
   3  -2   0   69.75   13.42  43
   3   2  -2 1388.10   13.16  43
   3   8  -9   90.14    8.14  43
   3   9 -11   28.67    9.48  42
   4   7  -8    1.46    8.37  43
   4   9 -12   82.98    7.84  42
   5 -12  -2  328.77   21.12  40
   5  -3  -1   39.38    7.27  43
   5   0  -2 1233.32   12.99  42
   5   3  -4    2.94    9.27  42
   5   4  -5   58.28    8.78  43
   5   5  -6  318.92    9.34  42
   5   9 -13   29.41    9.64  42
   6 -10  -2    2.17   10.88  42
   6  -2  -2   -7.77    9.16  43
   6   0  -3    2.68    6.77  43
   6   3  -5  214.38    9.24  43
   6   4  -6    3.08    8.75  43
   6   5  -7  311.46    9.54  42
   6   7 -10  258.38    8.57  42
   6   8 -12  398.70    9.31  42
   7  -2  -3   12.80    8.73  43
   7   0  -4  367.15    7.45  43
   7   3  -6  138.46    8.86  42
   7   4  -7  201.42    8.77  42
   7   6 -10   60.85    5.92  43
   7   8 -14   17.05    8.52  43
   8 -10  -4   61.23    9.03  42
   8   0  -5   71.90    8.25  42
   8   5 -10  163.48    8.26  43
   8   7 -14    6.40    6.11  43
   9  -9  -5    3.81    8.39  43
   9  -4  -5  108.51    8.48  43
   9  -3  -5   77.60    8.45  42
   9  -1  -6   32.31    7.88  43
   9   2  -8    1.71    7.96  43
   9   3  -9   66.27    8.00  42
   9   5 -12   93.06    8.62  43
  10  -7  -6    5.45    8.11  42
  10  -6  -6   60.70    8.31  42
  10  -2  -7   34.22    7.76  42
  10   1  -9   50.72    8.10  43
  10   2 -10  187.80    8.40  43
  10   3 -11  134.47    8.58  43
  11  -6  -8  261.98    9.36  43
  11  -5  -8  -12.59    8.20  43
  11  -2  -9   21.69    8.14  43
  11   0 -10    2.13    7.81  43
  11   1 -11   21.05    8.31  42
  -9  -3  -8   15.66    8.28  44
  -9  -1  -9  232.51    7.33  44
  -8  -8  -6  230.70    9.25  43
  -8  -7  -5   56.03    6.09  44
  -8  -6  -5   37.77    8.52  43
  -8  -5  -5  216.15    8.91  43
  -8  -4  -5    0.87    8.44  44
  -8  -3  -5  272.20    9.06  44
  -8  -1  -6  179.89    8.53  44
  -8   0  -7  128.14    8.42  43
  -8   1  -8   52.78    8.34  43
  -8   2  -9    6.94    8.08  44
  -8   3 -11    2.42    8.65  43
  -7  -9  -4    6.60    8.39  44
  -7  -7  -3   18.06    5.87  44
  -7  -6  -3  127.13    8.92  44
  -7  -5  -3   88.70    8.89  43
  -7  -4  -3  621.99   10.34  44
  -7  -3  -3  176.84    9.35  44
  -7  -1  -4  -13.65    8.46  44
  -7   5 -12    4.09    8.72  43
  -6 -10  -3   19.53    8.25  44
  -6  -8  -2  530.59    9.76  44
  -6  -2  -2 1183.70   11.78  44
  -6   0  -3  195.96    9.51  43
  -6   4  -7  260.66    9.08  43
  -5 -12  -3   -2.63    8.45  44
  -5  -8  -1    4.93    8.56  44
  -5  -2  -1   63.03    9.62  44
  -4 -13  -3   98.02    8.71  43
  -4 -12  -2   20.90    8.02  44
  -4 -10  -1  410.68    8.98  43
  -4  -7   0  136.94    9.15  43
  -4  -3   0   51.26   10.69  44
  -4   0  -1 3409.00   19.17  44
  -3 -14  -3   10.60    8.76  43
  -3 -13  -2  125.11    8.74  44
  -3  -1   0 5423.41   21.88  44
  -2 -12  -1  154.67   10.16  43
  -2  -7   1   49.08    8.98  44
  -2  -6   1  229.57   12.60  43
  -2  -4   1  712.93   15.20  43
  -1 -15  -3   24.35   11.81  43
  -1 -14  -2    5.20    8.40  43
  -1 -11   0   92.37    8.47  44
  -1  -8   1   94.83    9.11  43
  -1  -3   1  800.00   17.47  43
  -1   0   0  230.06   26.60  44
   0 -11   0  178.15   10.98  43
   0  -8   1  194.66   11.22  43
   0  -3   1    0.10   19.85  43
   0  10 -14    4.43   12.50  42
   1   3  -2  948.83   19.68  43
   2  -1   0  233.26   18.09  43
   2   1  -1  779.23   19.29  44
   2  10 -14    8.47    9.62  43
   3   6  -6   36.90    8.99  44
   3  10 -15    7.93   10.08  43
   4  -7   0  419.41   15.36  43
   4  -6   0  216.79   12.48  43
   4  -5   0    9.82   12.23  43
   4  -1  -1 4338.67   22.02  43
   4   1  -2  310.79   13.21  43
   4   8 -10   15.37    7.64  43
   5  -9  -1  229.10   12.65  43
   5   7  -9  470.19   10.90  43
   5   8 -11   68.75    9.44  43
   5   9 -14    5.61    7.90  44
   6  -3  -2    0.81    9.13  44
   6   6  -9  269.74    8.94  44
   6   8 -13   67.62    8.14  44
   7 -10  -3   38.95   10.53  43
   7  -3  -3  217.20    9.25  44
   7   7 -12    0.42    8.16  44
   8 -12  -5    5.98   10.93  43
   8  -9  -4  459.54   10.52  44
   8  -3  -4  853.70   10.77  43
   8  -1  -5   29.18    8.22  44
   8   1  -6    4.01    8.25  44
   8   2  -7   13.11    8.29  43
   8   3  -8   63.63    8.14  44
   8   4  -9    3.82    7.95  44
   8   6 -12  146.60    8.62  43
   9  -8  -5  140.77    9.01  43
   9  -7  -5  208.83    8.90  44
   9  -6  -5  142.02    8.60  44
   9  -5  -5  186.73    8.76  43
   9  -2  -6  224.35    8.46  44
   9   0  -7  247.50    8.58  44
   9   4 -11  272.10    8.61  44
  10  -4  -7    4.74    5.41  44
  10  -3  -7  104.02    8.20  43
  10  -1  -8  129.89    8.17  43
  10   3 -12   17.31    5.68  44
  10   4 -13  180.89    9.35  43
  11  -3  -9  -17.15    8.08  44
  11  -1 -10  171.68    8.54  43
  11   0 -11   69.52    8.31  44
  -9  -5  -7   19.78    8.48  45
  -9  -4  -7  328.48    9.44  44
  -9  -3  -7    8.11    8.26  44
  -9  -2  -8   -9.05    8.25  45
  -9  -1  -8  -12.10    8.10  45
  -9   0  -9   62.73    8.71  45
  -8  -8  -5    5.18    8.41  45
  -8  -6  -4   54.69    6.13  45
  -8  -5  -4  289.95    9.39  45
  -8  -4  -4  124.51    6.31  45
  -8  -2  -5   81.48    8.35  44
  -8   0  -6   76.14    8.23  45
  -8   1  -7   16.77    8.05  44
  -8   3 -10   78.25    8.64  45
  -7 -10  -4   12.68    8.66  45
  -7  -8  -3   11.97    8.45  45
  -7  -2  -3  775.71   10.55  45
  -7   0  -4   -2.40    8.63  45
  -7   1  -5  213.86    8.83  44
  -7   2  -6   94.17    8.07  44
  -7   3  -7   22.65    8.09  45
  -7   4  -9    1.36    9.63  44
  -7   5 -11    2.84    8.32  44
  -6 -11  -3    0.03    8.18  45
  -6  -9  -2   16.07    8.27  45
  -6  -5  -1   -1.00    6.72  45
  -6  -1  -2   36.84    9.35  45
  -6   2  -4   18.31    8.82  44
  -6   6 -11   66.65    9.99  44
  -5 -11  -2   20.22    8.18  44
  -5  -9  -1    4.48    8.34  44
  -5  -1  -1   69.84    7.19  45
  -5   2  -3    7.87    8.97  44
  -5   3  -4 1156.52   14.00  44
  -5   4  -5  172.18    9.06  45
  -5   7 -11   59.10   10.31  44
  -4 -11  -1  293.27    8.89  45
  -4  -8   0    8.03    8.53  44
  -4  -2   0   38.93   12.08  45
  -4   3  -3  354.28   10.81  45
  -4   6  -7   93.73   11.95  44
  -4   7  -9  123.81   12.32  43
  -4   8 -12   45.97   11.92  43
  -3 -12  -1   11.13    7.95  45
  -3 -10   0  378.11    9.08  44
  -3  -6   1  110.87    9.72  45
  -3  -5   1 1272.04   13.60  45
  -3   1  -1  124.31   13.38  44
  -2 -14  -2   21.82    8.71  45
  -2 -11   0  124.91    8.29  45
  -2  -8   1  649.26   10.85  45
  -2  -3   1  266.83   13.34  45
  -1 -13  -1  149.48    9.05  45
   0 -13  -1   45.99   10.45  44
   0   6  -5   49.72   12.98  43
   1 -11   0    7.19   11.69  43
   1   4  -3   65.42   12.68  44
   1   5  -4   42.99   13.33  44
   1  10 -14   11.50   11.01  43
   2 -14  -2   71.56   13.63  43
   2   7  -7    4.12   10.08  44
   2   9 -11  747.44   12.34  44
   2  10 -15   -1.94    9.82  44
   3   0  -1  447.88   13.84  44
   3   3  -3  407.24   13.96  45
   3   5  -5  123.74    9.58  45
   3   9 -12   87.01    8.24  44
   4   6  -7   20.22    8.69  45
   4   9 -13   18.83    7.79  44
   5  -4  -1  300.24   10.77  44
   5  -1  -2  119.92   11.10  45
   5   1  -3  147.06    9.97  45
   5   6  -8  168.70    8.61  45
   5   8 -12   33.81    8.02  45
   5   9 -15    3.00    8.19  45
   6 -12  -3   21.69   12.97  44
   6   1  -4   16.48    8.94  45
   6   7 -11  188.62    8.50  44
   7 -12  -4    2.94   10.96  44
   7  -9  -3  113.74    9.27  45
   7  -4  -3  102.37    9.42  45
   7  -1  -4  125.12    9.04  45
   7   1  -5  266.27    9.62  44
   7   2  -6  620.67   10.09  45
   7   3  -7    0.44    5.93  45
   7   4  -8   67.04    8.44  45
   7   5  -9  181.35    8.54  44
   7   6 -11  359.21    9.34  45
   7   7 -13   38.14    8.31  45
   8  -8  -4  165.24    8.84  45
   8  -5  -4  650.74   10.11  45
   8  -4  -4    6.82    8.49  45
   8   5 -11   29.14    8.01  45
   8   6 -13   59.82    8.56  45
   9  -3  -6   85.29    6.04  45
   9   1  -8  156.85    8.41  44
   9   2  -9    4.80    8.00  44
   9   3 -10   22.31    8.19  44
   9   5 -13  173.47    9.15  44
  10  -9  -7   48.32   10.68  44
  10  -8  -7   -5.99    8.45  44
  10  -7  -7   13.73    8.13  45
  10  -6  -7   -2.12    8.16  45
  10  -5  -7  -14.95    8.10  45
  10  -2  -8   64.62    7.89  45
  10   0  -9  112.84    8.23  44
  10   1 -10  405.98    9.15  44
  10   2 -11    3.98    7.91  44
  11  -5  -9   25.28    8.13  45
  11  -4  -9    4.13    8.03  45
  11  -2 -10   37.03    8.13  45
  11  -1 -11   26.66    5.89  45
  -9  -6  -6   -4.61    8.57  46
  -9  -5  -6   22.19    8.41  45
  -9  -4  -6    2.31    8.16  45
  -9  -3  -6   17.81    5.82  46
  -9  -2  -7  277.62    9.14  45
  -9   0  -8    5.29    5.75  46
  -8  -8  -4   32.13    6.06  46
  -8  -7  -4  184.00    9.11  45
  -8  -3  -4  277.88    9.08  45
  -8  -2  -4   20.93    5.94  46
  -8  -1  -5  147.53    8.56  45
  -8   2  -8   20.74    9.80  45
  -8   3  -9   43.98    8.38  46
  -7  -9  -3   93.70    8.41  45
  -7  -7  -2    7.20    5.95  46
  -7  -6  -2   54.57    8.79  46
  -7  -5  -2   11.22    9.19  46
  -7  -4  -2  177.58    9.77  46
  -7  -1  -3   82.75    9.04  46
  -7   4  -8   12.40    8.12  46
  -6 -10  -2  294.83    9.10  46
  -6  -8  -1   43.59    5.89  46
  -6  -7  -1    3.99    8.54  46
  -6  -6  -1   50.70    8.91  45
  -6  -4  -1   -4.43    9.57  46
  -6  -3  -1   33.52    9.50  46
  -6   1  -3  668.70   10.72  45
  -6   3  -5   83.03   10.86  45
  -6   4  -6  228.38    9.15  46
  -6   5  -8   37.16    9.86  45
  -6   6 -10  107.23   10.25  45
  -5 -13  -3   99.79    9.27  46
  -5 -10  -1   12.79    7.90  45
  -5  -7   0  137.51    9.27  46
  -5  -6   0  512.55   10.32  45
  -5  -5   0    5.80    9.36  45
  -5  -4   0  382.64   10.24  46
  -5   1  -2  393.09   10.30  45
  -5   6  -8   29.55    9.88  45
  -4 -13  -2   19.56    8.42  46
  -4  -9   0    9.71    8.13  45
  -4   2  -2  160.54   11.71  46
  -4   4  -4  275.17   11.66  45
  -3  -7   1   40.84    8.91  45
  -3  -4   1   19.56   12.72  45
  -3   6  -6  408.88   15.70  44
  -2 -13  -1  316.01    9.64  46
  -2   0   0   58.93   18.69  46
  -2   4  -3  414.14   19.64  44
  -1  -9   1  335.57    9.78  45
  -1   9 -11  312.52   19.58  43
   1 -13  -1  848.52   16.97  44
   1   9 -11  129.40   10.22  45
   2   8  -9  311.50   10.93  45
   3  -3   0   38.11   13.75  46
   3   4  -4  173.83   11.46  45
   3   7  -8    2.52    8.39  46
   3   8 -10  100.68    8.28  46
   4   2  -3 2246.04   15.90  45
   4   5  -6  687.36   10.47  46
   4   7  -9   -6.40    8.18  46
   4   8 -11   18.47    7.96  46
   4   9 -14   -1.15    7.88  46
   5  -8  -1  468.08   13.91  45
   5  -5  -1   13.08    9.81  45
   5   2  -4   44.60    9.29  46
   5   5  -7   62.34    8.66  46
   5   7 -10  622.22    9.96  45
   6  -9  -2   40.97   11.15  45
   6  -4  -2   19.26    9.43  45
   6  -1  -3    6.18    9.06  46
   6   2  -5   59.35    9.10  46
   6   3  -6  197.69    6.79  46
   6   4  -7   97.44    9.11  46
   6   5  -8  175.46    9.18  45
   6   8 -14   95.33    8.52  45
   7  -8  -3   30.24    9.00  46
   7  -5  -3  384.26   10.06  46
   7   7 -14   22.67    6.38  46
   8 -11  -5   15.36   10.88  45
   8  -7  -4  843.37   12.94  45
   8  -6  -4  102.74   10.89  45
   8  -2  -5   37.24    8.40  45
   8   0  -6  558.31    9.53  45
   8   1  -7   -4.20    8.47  46
   8   3  -9   15.22    5.78  46
   8   4 -10  163.40    8.49  45
   8   6 -14   52.57    6.48  46
   9 -10  -6   83.42   11.26  45
   9  -4  -6   90.65    8.29  46
   9  -1  -7   80.76    8.19  45
   9   0  -8  101.89    6.01  46
   9   3 -11    5.16    5.66  46
   9   4 -12   18.38    8.15  45
   9   5 -14   59.62    8.85  46
  10  -3  -8  160.47    8.40  46
  10  -1  -9    3.80    7.65  46
  10   0 -10   68.69    5.89  46
  10   1 -11  187.28    6.46  46
  10   2 -12  213.37    8.97  46
  10   3 -13    4.47    8.42  46
  11  -4 -10   -1.90    5.92  46
  11  -3 -10  196.74    8.93  45
  11   0 -12   31.56    8.65  45
  -9  -6  -5   25.16    8.83  47
  -9  -5  -5  374.40    9.96  47
  -9  -4  -5   44.33    6.01  47
  -9  -2  -6   14.30    8.39  47
  -9  -1  -7   12.58    7.95  46
  -9   1  -9  692.06   11.33  46
  -8  -9  -4   52.30    8.94  47
  -8  -7  -3   28.85    5.97  47
  -8  -6  -3  111.03    8.89  47
  -8  -5  -3   19.01    8.26  46
  -8  -4  -3  341.25    9.55  47
  -8  -1  -4  160.36    6.42  47
  -8   0  -5    6.39    8.18  46
  -8   1  -6  151.80    8.21  46
  -8   2  -7   13.61    7.85  46
  -7 -10  -3   51.84    8.58  46
  -7  -8  -2   17.69    8.22  46
  -7  -3  -2  193.42    9.40  46
  -7  -2  -2  315.80    7.32  47
  -7   1  -4  131.58    9.05  46
  -7   2  -5  272.93    8.92  46
  -7   3  -6   16.70    8.27  47
  -7   5 -10    1.87   10.28  47
  -6 -12  -3    7.68    8.77  47
  -6 -11  -2    1.39    8.25  46
  -6  -9  -1   14.29    8.18  47
  -6  -2  -1   96.91    9.60  47
  -6   0  -2 1044.32   11.58  47
  -5 -12  -2   28.68    8.34  46
  -5 -11  -1   17.73    8.13  47
  -5  -8   0   12.03    8.52  47
  -5  -3   0   50.31    9.32  46
  -5   5  -6    7.90   10.11  46
  -4 -12  -1  224.25    8.91  47
  -4 -10   0   17.16    8.01  46
  -4  -6   1  352.73    9.99  47
  -4  -5   1 1646.21   11.21  47
  -4  -1   0    4.80   12.65  47
  -4   5  -5  364.09   11.74  46
  -3 -14  -2   15.21    8.75  46
  -3 -11   0  238.09    8.45  46
  -3  -8   1  489.83   10.20  46
  -3  -3   1  337.96   14.43  47
  -2  -9   1   15.69    9.98  46
  -2   3  -2  191.02   18.41  46
   0  -9   1  282.61   13.40  45
   0   9 -11   58.98   11.22  45
   0  10 -15   -2.02   13.01  47
   1  -8   1 2035.35   25.36  44
   1   7  -7  274.59   11.63  46
   1  10 -15  107.04   12.04  46
   2   6  -6   92.20    9.41  46
   2   9 -12   79.27    8.11  46
   3   9 -13   52.20    8.01  46
   4  -2  -1    9.37   13.11  46
   4   0  -2  256.19   13.59  47
   4   3  -4  240.86   11.06  46
   4   4  -5  291.38   10.05  46
   5  -7  -1    7.78   11.69  46
   5  -6  -1   31.20   11.82  46
   5   3  -5  335.86   10.29  46
   5   4  -6   -1.92    8.99  46
   5   8 -13   12.69    8.15  47
   6  -8  -2    7.82   11.07  46
   6  -7  -2  171.57   10.00  46
   6  -6  -2   80.15    9.57  46
   6  -5  -2  146.23   12.00  46
   6   6 -10  629.74   10.01  46
   6   7 -12   99.32    8.57  46
   6   8 -15   24.16    8.51  46
   7  -7  -3  681.70   13.07  46
   7  -6  -3   16.96   11.13  46
   7  -2  -4   15.66    8.56  46
   7   0  -5 1488.34   12.10  46
   7   4  -9   20.30    6.03  47
   7   5 -10   -1.71    8.11  47
   7   6 -12   61.24    8.26  47
   8  -3  -5  258.42    9.02  46
   8  -1  -6   43.37    8.41  47
   8   2  -8  104.17    8.66  46
   8   5 -12    2.71    8.22  47
   9  -9  -6   67.47   10.59  46
   9  -8  -6   59.84    8.76  47
   9  -7  -6  105.16    8.66  47
   9  -6  -6   60.16    8.20  47
   9  -5  -6   90.98    8.40  46
   9  -2  -7  142.35    8.35  47
   9   1  -9  370.89    8.97  46
   9   2 -10  130.08    8.19  46
   9   4 -13   47.79    8.33  47
  10  -5  -8  233.86    8.81  47
  10  -4  -8    9.97    7.90  46
  10  -2  -9   79.09    7.97  47
  11  -5 -10  175.02    8.82  47
  11  -3 -11    6.67    6.00  47
  11  -2 -11   -0.42    8.24  47
  11  -1 -12   80.22    8.55  47
  -9  -3  -5  143.84    8.59  47
  -9  -2  -5   14.70    8.39  48
  -9  -1  -6   25.49    8.20  47
  -9   0  -7  519.30   10.07  47
  -9   1  -8    4.26    8.38  47
  -9   2  -9   31.27    8.87  48
  -8  -8  -3  264.25    9.24  48
  -8  -3  -3   28.49    8.74  47
  -8  -2  -3  936.05    8.96  48
  -8   1  -5   70.17    8.55  48
  -8   3  -8   16.22    8.02  47
  -8   4 -10   40.18    8.83  47
  -7 -11  -3   60.15    8.90  47
  -7  -9  -2  100.21    8.53  47
  -7  -6  -1  172.96    6.68  48
  -7  -5  -1  271.25    9.71  48
  -7   0  -3  413.34    9.73  47
  -7   4  -7    0.18    8.03  48
  -7   5  -9    3.77    8.32  48
  -6 -10  -1    1.66    8.13  48
  -6  -6   0    2.07    6.21  48
  -6  -5   0  201.74    7.25  48
  -6  -1  -1   11.26    6.95  48
  -6   5  -7  799.26   11.14  47
  -6   6  -9  165.64    8.75  47
  -5 -13  -2   43.79    8.93  48
  -5  -9   0   91.91    8.52  47
  -5  -2   0  302.68   10.39  47
  -5   0  -1  102.07   10.29  47
  -5   7 -10  128.12   12.14  46
  -4 -11   0   -0.73    7.77  48
  -4  -8   1  140.15    9.09  48
  -4  -7   1 2290.31   13.73  47
  -4  -4   1   89.25   10.48  47
  -4   1  -1  959.81   14.69  47
  -3 -13  -1   -9.16    9.84  47
  -3  -9   1  281.31    9.15  47
  -3   0   0 2878.96   19.68  48
  -3   8 -10   18.97   14.80  44
  -3   9 -14   51.38   18.45  43
  -2 -12   0   24.01    7.94  47
  -2  -2   1  110.14   14.05  47
  -1 -15  -2  135.94   12.51  47
  -1 -12   0  342.96   11.24  47
  -1 -10   1   40.16    8.55  48
  -1  -2   1 2003.02   26.62  48
   0 -15  -2   58.67   12.38  47
   0 -12   0  322.23   12.20  47
   0   3  -2  830.07   25.64  47
   0   5  -4  405.05   18.09  47
   1   8  -9   79.55   10.26  47
   2   2  -2 1156.62   16.56  47
   3   1  -2  224.93    9.86  48
   3   6  -7  764.81   11.22  48
   4   6  -8  157.72    9.31  48
   4   8 -12   41.61    8.27  48
   4   9 -15   84.61   10.65  47
   5  -2  -2  118.91   10.97  47
   5   0  -3  365.72   10.97  47
   5   6  -9   35.20    8.78  47
   5   7 -11   24.87    8.42  47
   6  -2  -3    9.22    9.15  47
   6   0  -4  635.36   10.66  47
   6   5  -9    9.48    8.67  48
   6   7 -13   -9.82    8.23  48
   7 -13  -5   40.40   13.95  46
   7 -11  -4   16.05   10.90  47
   7  -3  -4   88.21    9.06  48
   7   1  -6  465.29    9.98  47
   7   2  -7   10.23    8.80  48
   7   3  -8  270.50    8.97  48
   7   5 -11   12.08    5.78  48
   7   6 -13   90.02    6.46  48
   7   7 -15   61.51    9.05  47
   8 -12  -6   89.36    9.62  48
   8 -10  -5    8.14   10.69  47
   8  -4  -5    3.71    8.40  48
   8   0  -7    8.47    8.52  48
   8   3 -10   -4.07    5.83  48
   8   4 -11   -1.04    8.12  47
   8   5 -13   33.65    8.41  48
   8   6 -15    4.98    8.63  47
   9  -3  -7    9.40    7.96  47
   9  -1  -8  630.05    9.51  48
   9   3 -12   24.26    8.38  48
   9   4 -14   10.68    8.67  48
  10  -8  -8   25.75    8.58  47
  10  -7  -8  111.70    8.72  47
  10  -6  -8   13.11    8.20  47
  10  -3  -9   21.20    8.02  47
  10  -1 -10  475.66    9.43  47
  10   0 -11    2.82    8.08  47
  10   1 -12   68.41    8.52  48
  10   2 -13   47.62    8.61  47
  -9  -7  -4   31.10    8.91  48
  -9  -6  -4   66.70    8.91  48
  -9  -5  -4   -3.68    8.55  49
  -9  -4  -4   40.35    8.41  48
  -9  -3  -4   14.92    8.19  48
  -9  -1  -5  616.46   10.16  49
  -9   0  -6   -1.62    8.00  49
  -9   1  -7   10.60    8.26  49
  -8  -9  -3    7.30    8.56  48
  -8  -7  -2   -4.66    8.50  49
  -8  -6  -2  103.09    8.86  49
  -8  -5  -2   -2.86    8.70  49
  -8  -4  -2  213.89    9.19  49
  -8  -1  -3    1.52    6.00  49
  -8   0  -4   53.86    8.57  48
  -8   2  -6    7.47    8.14  49
  -8   3  -7   -5.02    8.19  49
  -8   4  -9    0.42    8.01  48
  -7 -10  -2   28.68    8.36  48
  -7  -8  -1  153.15    8.77  49
  -7  -7  -1  367.13    9.36  48
  -7  -4  -1   49.92    9.45  48
  -7  -3  -1  526.12   10.55  49
  -7  -1  -2   12.66    9.09  48
  -7   1  -3  209.46    9.08  49
  -7   2  -4   16.46    8.38  49
  -7   3  -5   42.22    8.32  49
  -6 -12  -2  206.42    9.32  48
  -6  -8   0   27.66    8.32  49
  -6  -7   0  596.60    9.92  48
  -6  -4   0   14.24    9.46  48
  -6  -3   0   12.52    6.71  49
  -6   1  -2   -5.81    9.14  49
  -6   2  -3   69.23    9.21  48
  -6   3  -4  340.46    9.87  48
  -6   4  -5   74.17    8.76  49
  -6   7 -12   34.62   10.83  48
  -5 -12  -1  181.74    8.77  49
  -5 -10   0   76.06    8.09  48
  -5  -6   1   10.52    6.39  49
  -5   2  -2  669.14   11.25  49
  -5   3  -3 1358.73   12.99  48
  -5   4  -4    6.66    8.86  49
  -4 -14  -2   20.86   10.71  48
  -4 -13  -1  156.93    9.09  49
  -4  -9   1  157.96    8.75  49
  -4  -3   1 3082.54   16.84  48
  -4   8 -11    5.25   12.69  47
  -3 -12   0  540.26    9.86  48
  -3 -10   1   12.66    8.32  49
  -3  -2   1  998.57   15.44  49
  -3   3  -2   81.97   12.95  49
  -3   4  -3  434.53   14.51  48
  -2 -15  -2   15.96   11.86  48
  -2 -14  -1  120.11    9.49  49
  -2 -10   1  303.05   11.14  48
  -1 -14  -1  151.70   11.73  48
   1   9 -12   27.14    9.74  48
   2   3  -3  335.16   13.85  49
   2   5  -5  954.87   13.03  48
   2   7  -8  208.05    9.48  48
   2   8 -10   84.96   10.30  48
   3  -4   0  795.95   16.73  49
   3  -1  -1   55.63   13.16  49
   3   7  -9   18.29    8.61  49
   3   8 -11   -6.64    8.01  48
   3   9 -14  108.26   10.38  48
   4  -3  -1 2691.91   19.47  49
   4   7 -10   95.34    8.54  48
   4   9 -16    7.73    8.59  49
   5 -11  -2   49.97   14.52  47
   5   1  -4    0.27    6.66  49
   5   5  -8   30.82    8.86  49
   5   8 -14  183.15   10.79  48
   6 -13  -4   17.46   13.50  48
   6 -11  -3  132.15   13.67  47
   6  -3  -3  229.77   10.01  49
   6   1  -5  226.16    9.63  48
   6   2  -6  264.41    7.12  49
   6   3  -7   87.58    6.78  49
   6   4  -8    2.40    9.07  48
   6   6 -11   -2.51    8.58  49
   7 -10  -4    6.77    8.69  49
   7  -4  -4   62.89    9.31  49
   7  -1  -5   16.20    8.97  48
   8  -9  -5  128.62   10.93  48
   8  -8  -5  119.95    8.89  49
   8  -7  -5   84.46    8.60  49
   8  -6  -5  368.47    9.76  49
   8  -5  -5    0.64    8.49  48
   8  -2  -6  469.73    9.42  48
   8   1  -8  305.20    9.18  48
   8   2  -9    9.70    8.37  48
   8   4 -12   58.62    8.30  49
   8   5 -14   -0.69    8.33  49
   9 -10  -7   75.72    9.44  48
   9  -4  -7   87.23    8.44  49
   9  -2  -8  113.27    8.37  49
   9   0  -9   47.15    8.22  48
   9   1 -10   15.18    7.97  48
   9   2 -11   48.69    8.22  48
   9   3 -13  169.27    8.98  49
   9   4 -15   44.98    6.47  49
  10  -4  -9   53.78    8.45  49
  10  -2 -10   81.49    8.06  49
  10   1 -13   63.78    6.09  49
  10   2 -14   40.05    8.62  48
 -10  -2  -6    0.54    6.11  50
  -9  -7  -3  147.88    7.02  50
  -9  -6  -3   57.31    8.94  50
  -9  -5  -3  319.88    9.73  50
  -9  -4  -3   63.69    6.19  50
  -9  -2  -4    3.12    8.35  50
  -9   0  -5   29.86    8.24  50
  -9   1  -6   -6.73    8.22  49
  -9   2  -8    2.03    8.25  49
  -8  -9  -2    2.33    8.60  50
  -8  -8  -2  105.21    8.80  49
  -8  -3  -2  179.75    9.08  49
  -8  -2  -2  812.15    8.60  50
  -8   1  -4   24.39    8.27  50
  -8   2  -5    0.52    7.85  50
  -7 -11  -2   16.83    8.68  49
  -7  -9  -1  178.58    8.74  49
  -7  -2  -1  193.96   10.05  50
  -7   0  -2 1157.10   11.68  50
  -7   4  -6   26.29    7.99  50
  -7   5  -8   36.34    8.09  49
  -7   6 -11    7.66   10.66  49
  -6 -11  -1   -4.00    8.14  50
  -6  -9   0  173.92    8.59  49
  -6  -2   0  239.13    7.54  50
  -6   0  -1  350.62   10.03  50
  -5 -11   0  236.87    8.62  50
  -5  -8   1  108.41    8.80  50
  -5  -7   1  111.62    8.93  49
  -5  -5   1   44.38    9.57  49
  -5  -4   1    0.82    9.84  50
  -5  -1   0  139.55    9.98  49
  -5   1  -1  342.92   10.92  50
  -5   6  -7  244.88   11.29  49
  -5   8 -13   19.44   12.43  48
  -4 -12   0   -5.06    7.92  50
  -4   0   0  305.01   13.75  50
  -4   7  -8   58.04   11.47  49
  -3 -14  -1    5.86    8.91  50
  -2   2  -1    3.30   16.45  49
  -2   5  -4  550.18   23.13  47
   0 -14  -1   29.46   12.87  49
   0 -10   1    6.00   11.93  49
   0   4  -3  144.42   18.77  48
   0   7  -7  482.49   14.92  48
   0   8  -9   68.77   11.87  49
   1 -15  -2    1.30   14.08  49
   1   1  -1 1656.16   25.45  50
   2  -2   0  823.95   19.71  50
   2   4  -4   18.95   12.62  49
   2   9 -13   89.65   10.24  49
   3   2  -3 2778.36   19.03  50
   3   5  -6  208.76    9.68  49
   3   9 -15   58.67    8.50  50
   4   1  -3  170.45   13.18  49
   4   5  -7  341.73    9.97  49
   4   8 -13    5.19    8.09  49
   5 -13  -3  203.77   18.54  47
   5  -3  -2   11.36   10.43  49
   5   2  -5   24.97    9.60  50
   5   3  -6 1022.70    9.68  50
   5   4  -7 1871.66   12.97  50
   5   6 -10   10.64    8.61  50
   5   7 -12  116.93    8.71  49
   5   8 -15    2.39    8.36  49
   6  -1  -4   19.60    9.55  49
   6   5 -10  101.72    8.96  50
   6   6 -12  271.78    9.12  50
   6   7 -14  235.00    9.57  49
   7  -9  -4  108.04    9.22  50
   7  -5  -4   11.07    9.10  50
   7  -2  -5  100.33    6.48  50
   7   0  -6 1655.73   12.69  49
   7   1  -7  890.76    8.79  50
   7   3  -9  202.96    9.19  50
   7   4 -10  218.80    8.91  49
   7   5 -12   24.18    8.45  50
   7   6 -14   17.45    8.77  49
   8 -11  -6  134.11    9.63  50
   8  -3  -6   -8.89    8.51  50
   8  -1  -7   -2.26    8.58  49
   8   3 -11    8.05    8.28  50
   8   5 -15   13.82    8.64  50
   9  -9  -7   84.70    8.77  49
   9  -8  -7    1.44    8.30  50
   9  -7  -7   36.09    8.30  50
   9  -6  -7   52.63    8.42  50
   9  -5  -7  100.68    8.31  49
   9  -3  -8  233.57    6.61  50
   9  -1  -9  404.12    9.06  50
   9   0 -10   81.64    5.99  50
   9   1 -11    9.49    5.97  50
   9   2 -12   22.35    7.97  49
  10  -8  -9   49.93    8.73  50
  10  -7  -9    0.57    8.40  50
  10  -6  -9    6.73    8.07  50
  10  -5  -9    4.26    8.14  49
  10  -3 -10   33.30    8.09  50
  10  -1 -11  178.41    8.62  49
  10   0 -12  328.70    9.20  49
 -10  -3  -5   57.37    9.03  51
 -10  -1  -6    2.75    8.49  50
  -9  -8  -3    8.08    8.86  50
  -9  -3  -3   93.97    8.53  50
  -9  -2  -3  259.20    6.76  51
  -9  -1  -4    8.13    8.22  50
  -9   2  -7  568.37   10.32  50
  -9   3  -9  392.06   12.45  50
  -8 -10  -2   83.85    9.14  51
  -8  -7  -1  225.44    9.09  51
  -8  -6  -1  -10.99    8.50  51
  -8  -5  -1  213.64    9.40  51
  -8  -4  -1   -5.94    6.38  51
  -8   0  -3  283.30    9.21  50
  -8   3  -6   85.56    7.94  50
  -8   4  -8    4.39   10.22  50
  -8   5 -10    3.39    9.03  51
  -7 -10  -1  469.40    9.44  50
  -7  -8   0   48.62    6.06  51
  -7  -7   0    5.56    8.54  51
  -7  -6   0  212.17    9.30  50
  -7  -5   0   24.29    9.27  50
  -7  -4   0   71.07    9.39  51
  -7  -1  -1 1238.68   11.89  51
  -7   6 -10   19.59   10.35  50
  -6 -12  -1    1.78    8.35  51
  -6 -10   0   41.84    8.10  50
  -6  -6   1  251.06    7.10  51
  -6   5  -6   87.76    8.18  50
  -6   6  -8   -3.04    9.76  50
  -6   7 -11   18.14   10.15  50
  -5 -13  -1   76.63    8.74  50
  -5  -9   1  187.02    8.51  50
  -5  -3   1   51.15    9.68  50
  -5   5  -5   16.33   10.70  50
  -5   7  -9   14.30   11.28  50
  -4 -14  -1   18.21    8.81  51
  -4 -10   1  113.73    8.53  50
  -4  -2   1   23.62   12.51  50
  -4   3  -2   17.64   10.65  51
  -4   6  -6   17.52   11.50  49
  -3 -13   0  430.59   10.32  51
  -3 -11   1    0.24    7.92  50
  -3  -7   2 2030.50   14.28  51
  -3  -6   2 1048.82   12.28  51
  -3  -5   2 1192.63   11.26  51
  -3   2  -1  866.35   18.20  50
  -2 -13   0   30.60   10.32  50
  -2 -11   1   39.74   10.19  50
  -2  -7   2    4.91    9.05  50
  -2  -6   2    6.56   10.27  50
  -2  -5   2  204.87   13.09  51
  -1 -13   0  143.42   10.91  50
  -1 -11   1   44.53   10.67  50
   0   9 -12   41.59   11.37  50
   1 -12   0    5.48   13.55  49
   1  -9   1   71.69   14.85  49
   1   6  -6    9.48   10.88  50
   2 -13  -1   72.71   17.51  48
   2   0  -1  366.30   20.44  51
   2   9 -14   15.95    8.20  51
   3   3  -4  390.87   14.00  51
   3   4  -5  326.20   11.37  50
   3   8 -12  266.76    9.23  51
   3   9 -16   11.86    8.43  51
   4 -10  -1   18.39   14.75  49
   4  -1  -2  255.75   14.34  50
   4   2  -4   15.81   11.26  50
   4   3  -5 3207.15   16.58  51
   4   4  -6   20.69    8.97  50
   4   6  -9   11.79    9.05  51
   4   7 -11   50.42    8.64  51
   5  -1  -3   23.32   10.88  50
   5   7 -13    2.29    8.37  51
   5   8 -16    3.05    8.65  51
   6 -10  -3  149.92   11.60  50
   6  -4  -3   11.43    9.22  50
   6   0  -5  380.11    7.76  51
   6   4  -9  334.38    9.66  51
   6   7 -15   39.07    8.79  50
   7 -12  -5   68.78   11.30  50
   7  -8  -4   54.65    9.08  50
   7  -7  -4    0.70    9.05  51
   7  -6  -4   34.62    8.97  50
   7   2  -8   28.02    8.93  50
   7   4 -11   92.08    6.40  51
   7   5 -13  323.36    7.23  51
   7   6 -15  120.95    8.71  50
   8  -4  -6  432.42    9.70  51
   8  -2  -7  102.27    6.07  51
   8   0  -8   41.92    8.73  50
   8   1  -9   22.38    8.36  50
   8   2 -10    4.73    8.29  51
   8   4 -13   -0.63    8.54  51
   8   5 -16    4.43    8.94  51
   9  -4  -8   55.36    5.97  51
   9  -2  -9   77.58    6.06  51
   9   2 -13   26.38    5.94  51
   9   3 -14   85.42    8.71  50
  10  -4 -10  432.48    9.44  50
  10  -2 -11  -17.91    8.13  51
  10  -1 -12  103.46    8.60  51
  10   0 -13   87.08    8.60  51
  10   1 -14  175.88    9.42  50
 -10  -4  -4  -11.23    8.64  52
 -10  -3  -4   18.44    6.14  52
 -10  -2  -5   32.27    8.54  51
 -10   0  -6  103.47    6.44  52
  -9  -8  -2   27.11    6.43  52
  -9  -7  -2    2.38    8.67  51
  -9  -6  -2   -9.38    8.67  52
  -9  -5  -2   14.30    8.70  52
  -9  -4  -2   -6.31    8.64  52
  -9   0  -4   -3.38    8.02  52
  -9   1  -5  498.27    9.53  51
  -9   2  -6  -11.96    8.25  52
  -9   3  -8    7.47    8.32  51
  -8  -9  -1   66.07    9.00  52
  -8  -8  -1   11.93    8.31  51
  -8  -3  -1  389.39    9.77  51
  -8  -1  -2  311.65    9.58  51
  -8   2  -4   64.92    5.71  52
  -8   4  -7    5.50    7.94  52
  -8   5  -9   59.81    9.14  52
  -7 -11  -1  277.74    9.43  51
  -7  -9   0   22.71    8.35  51
  -7  -3   0   10.24    9.29  51
  -7   1  -2  245.56    9.37  52
  -7   2  -3   21.16    8.56  51
  -7   3  -4  145.84    8.78  52
  -7   5  -7   31.93    8.02  51
  -6 -11   0  131.45    8.61  52
  -6  -8   1   23.08    8.42  52
  -6  -7   1  147.62    8.84  51
  -6  -5   1   45.36    9.40  51
  -6  -4   1  355.20   10.11  52
  -6  -1   0  385.26   10.86  52
  -6   2  -2  107.33    9.26  52
  -6   3  -3  274.01    9.94  51
  -5 -12   0   76.54    8.25  51
  -5 -10   1   70.92    7.88  52
  -5  -2   1   26.88    9.79  52
  -5   0   0    5.81   10.62  52
  -5   8 -12  100.27   12.98  50
  -4 -13   0    9.45    8.12  52
  -4 -11   1  259.23    8.81  52
  -4  -7   2   -2.20    8.80  52
  -4  -6   2  132.67    9.59  52
  -4  -5   2  270.91    9.97  52
  -4   2  -1 4914.20   22.56  52
  -4   4  -3  902.57   14.24  51
  -3  -8   2  364.61    9.85  51
  -3  -4   2  692.69   14.31  52
  -3  -1   1 1386.48   16.71  52
  -3   5  -4  138.01   13.10  50
  -2  -8   2  612.28   11.20  51
  -2  -1   1  805.00   19.81  52
  -1  -7   2  611.90   12.29  51
  -1  -6   2  144.57   11.78  51
   1   8 -10   37.99   10.63  51
   1   9 -13  159.34   10.60  51
   2   6  -7  544.43   11.18  51
   2   8 -11  466.14   11.77  51
   3  -9   0  228.65   22.02  49
   3  -5   0  183.36   15.15  51
   3   6  -8  380.76   10.33  51
   3   7 -10  175.20    9.31  52
   4  -4  -1   20.04   14.22  51
   4   8 -14   16.97   10.07  51
   5 -10  -2  358.30   14.96  51
   5  -4  -2  323.26   12.77  51
   5   0  -4  317.80    7.93  52
   5   5  -9   92.96    8.85  51
   5   6 -11  322.12    9.51  52
   6  -9  -3  235.41   12.17  51
   6  -5  -3  260.02   10.19  51
   6  -2  -4   -5.78    9.14  52
   6   1  -6  107.51    9.40  52
   6   2  -7  301.15    7.35  52
   6   3  -8  732.18   10.66  52
   6   5 -11  753.32   10.80  52
   6   6 -13  220.83    9.33  51
   6   7 -16   20.68    9.01  51
   7  -3  -5   15.54    8.79  51
   7  -1  -6  156.07    9.37  51
   7   3 -10   20.51    8.62  52
   7   6 -16    4.74    9.06  52
   8 -10  -6  339.62   11.89  51
   8  -9  -6  221.01    9.31  52
   8  -6  -6  248.56    9.18  52
   8  -5  -6    9.95    8.27  51
   8  -1  -8  476.11    7.56  52
   8   2 -11   37.37    6.01  52
   8   3 -12  -12.65    8.34  52
   8   4 -14    6.68    8.44  51
   9 -10  -8   48.06    9.00  51
   9  -5  -8   74.86    8.25  52
   9  -1 -10   47.23    8.15  52
   9   0 -11  127.53    8.66  52
   9   1 -12   13.20    8.28  52
   9   3 -15   47.96    8.88  51
  10  -7 -10   37.56    8.62  52
  10  -6 -10  302.03    9.21  52
  10  -5 -10   93.82    8.54  51
  10  -3 -11   71.04    8.48  51
  10  -2 -12  272.34    8.91  52
  10  -1 -13   30.92    6.02  52
  10   0 -14    8.08    8.48  52
 -10  -5  -3  -17.51    8.88  53
 -10  -4  -3  172.67    9.38  53
 -10  -2  -4   18.72    8.50  52
 -10  -1  -5  129.26    8.62  52
  -9  -3  -2   59.06    8.50  52
  -9  -2  -2   87.38    6.32  53
  -9  -1  -3   21.74    8.17  52
  -9   3  -7   19.87    8.46  52
  -8 -10  -1   21.94    8.58  53
  -8  -7   0  236.01    9.22  53
  -8  -6   0   18.10    8.57  53
  -8  -5   0  459.32   10.01  53
  -8  -2  -1   -7.61    8.87  53
  -8   0  -2  425.68    9.66  53
  -8   1  -3    3.96    8.30  52
  -8   3  -5   81.69    8.30  52
  -7 -10   0    5.52    8.37  52
  -7  -6   1  779.80    8.46  53
  -7  -2   0   77.43    9.83  52
  -7   0  -1 1279.14   11.97  53
  -7   4  -5    8.72    8.17  52
  -7   6  -9   25.88   10.08  52
  -6  -9   1   77.53    8.28  52
  -6  -3   1   -9.36    9.45  52
  -6   1  -1   91.49    9.46  52
  -6   4  -4   24.84   10.34  52
  -6   7 -10    2.03    9.93  51
  -5 -11   1   77.89    8.08  53
  -5  -7   2   63.21    8.71  53
  -5  -6   2    5.06    8.88  53
  -5  -5   2   -0.74    6.64  53
  -4  -9   2  166.72    8.77  53
  -4  -8   2  109.01    9.11  52
  -4  -4   2    8.13   10.49  52
  -4  -1   1 8604.12   26.35  52
  -3 -12   1    8.01    7.67  53
  -3  -9   2  310.62    9.34  52
  -3   1   0 5666.41   26.14  53
  -2 -15  -1   56.19   12.36  52
  -2 -12   1  399.10   10.08  52
  -2  -9   2   44.95    9.04  52
  -2  -4   2   64.90   13.65  52
  -1 -15  -1   12.50   12.16  52
  -1  -8   2   47.44   11.25  52
  -1  -5   2  276.75   14.52  52
  -1   2  -1   43.75   29.06  52
  -1   8  -9  261.87   16.83  50
  -1   9 -12   67.19   13.99  50
   0 -13   0  247.23   13.92  51
   0 -11   1  235.68   12.14  52
   1 -14  -1   40.90   15.24  51
   1   7  -8   46.02   10.89  52
   2   7  -9  240.79    9.74  52
   2   9 -15   46.06   10.19  52
   3   0  -2 2124.61   18.39  53
   3   8 -13   54.55    8.16  52
   4  -5  -1 3464.09   21.17  53
   4   0  -3 5193.65   21.97  53
   4   5  -8   38.76    9.28  53
   4   7 -12   13.89    8.49  53
   4   8 -15   36.49    8.44  52
   5  -9  -2   15.57   11.65  52
   5  -5  -2  448.27   11.23  52
   5  -2  -3  405.78   11.63  53
   5   4  -8  495.24   10.14  52
   5   7 -14   -1.73    8.48  53
   6 -12  -4    0.03   12.67  51
   6  -8  -3    2.93   10.97  52
   6  -7  -3  244.19   10.34  52
   6  -6  -3   52.63   11.96  52
   6   4 -10  533.85    7.80  53
   6   6 -14  270.19    9.54  53
   7 -13  -6   15.52   11.23  52
   7 -11  -5   53.76   10.88  52
   7  -4  -5  360.58    9.69  53
   7   0  -7  270.97   10.02  52
   7   1  -8  543.02   10.18  53
   7   2  -9  376.42    9.71  52
   7   4 -12   26.02    8.51  52
   7   5 -14  165.35    9.14  52
   8  -8  -6  126.61    9.11  52
   8  -7  -6   17.24    8.38  52
   8  -3  -7   12.85    8.44  52
   8   0  -9  -17.50    8.74  53
   8   1 -10   87.76    8.87  52
   8   3 -13   18.54    8.45  53
   8   4 -15   -6.99    8.84  53
   9  -9  -8   86.03   10.61  52
   9  -8  -8   81.35    8.82  52
   9  -7  -8   29.82    8.24  52
   9  -6  -8  116.75    8.68  52
   9  -3  -9  242.29    8.75  52
   9  -2 -10  120.43    6.16  53
   9   1 -13  107.79    8.62  53
   9   2 -14   55.11    8.49  52
  10  -5 -11   -0.47    8.30  53
  10  -4 -11    7.33    8.50  52
  10  -3 -12  164.50    8.80  53
  10  -1 -14   86.47    6.53  53
 -10  -3  -3   16.80    8.42  53
 -10  -1  -4   66.29    8.77  53
 -10   0  -5    5.28    8.60  53
 -10   1  -6   43.76    8.68  53
  -9  -8  -1   15.88    8.91  54
  -9  -7  -1    8.67    8.71  54
  -9  -6  -1   73.29    9.00  53
  -9  -5  -1  144.07    9.11  53
  -9  -4  -1  122.87    9.02  54
  -9  -1  -2    2.08    5.86  54
  -9   0  -3  108.74    8.61  53
  -9   1  -4   22.05    8.13  53
  -9   2  -5   11.93    8.18  53
  -9   4  -8    7.88    8.52  53
  -8  -9   0   64.25    8.90  54
  -8  -8   0   22.30    8.45  53
  -8  -4   0   18.75    8.85  53
  -8  -3   0  392.83   10.12  54
  -8  -1  -1   22.39    8.81  54
  -8   4  -6    4.76    8.18  53
  -8   5  -8   30.81    8.47  53
  -7 -11   0   10.65    8.26  54
  -7  -8   1  608.32    9.84  54
  -7  -7   1  638.44    9.99  53
  -7  -5   1  435.20   10.17  53
  -7  -4   1  894.38   11.43  54
  -7  -1   0  909.60   11.54  54
  -6 -12   0   25.88    8.45  53
  -6 -10   1   22.64    8.13  53
  -6  -2   1  165.46    9.87  54
  -6   0   0   21.83    9.44  54
  -6   5  -5  331.54    9.72  54
  -6   6  -7  424.77   11.60  53
  -5 -13   0  132.61    9.09  53
  -5  -9   2   97.77    6.18  54
  -5  -8   2  211.40    9.07  53
  -5  -4   2  130.95   10.45  54
  -5  -1   1  127.54   10.32  54
  -5   2  -1  730.43   11.96  53
  -5   3  -2  187.97   11.70  53
  -5   4  -3  213.42    9.89  54
  -5   6  -6 1202.42   15.21  53
  -4 -12   1  142.34    8.25  53
  -4  -3   2  202.96   11.99  54
  -4   1   0   11.27   13.82  53
  -4   5  -4  140.38   10.94  53
  -3 -14   0  150.96    9.55  53
  -3 -10   2  416.78    9.80  54
  -3  -3   2  139.35   14.45  54
  -2 -14   0   22.25   10.75  53
  -2   1   0  229.36   18.55  53
  -1 -12   1  217.33   11.63  53
  -1   7  -7  718.30   21.43  51
   0   9 -13   14.46    9.97  53
   1  -1   0  480.19   28.99  53
   1   5  -5  309.46   14.25  53
   1   9 -14    0.72    9.83  53
   2   5  -6   37.84    9.83  54
   2   8 -12    0.62    8.45  54
   2   9 -16    2.84   10.50  53
   3  -6   0   -4.67   14.63  53
   3  -2  -1 3004.81   22.05  53
   3   5  -7    9.97    9.31  53
   4  -9  -1  507.49   16.20  53
   4  -2  -2   32.02   13.48  53
   4   4  -7  272.67   10.02  54
   4   6 -10   21.00    9.11  53
   4   8 -17   76.46    9.47  54
   4   8 -16   24.75   10.46  53
   5 -14  -4    8.07   15.62  51
   5  -8  -2  615.94   12.57  53
   5  -7  -2  326.27   10.96  54
   5  -6  -2 1357.30   14.47  53
   5   1  -5  872.34   11.51  53
   5   2  -6  386.40   10.47  53
   5   3  -7   75.76    9.60  53
   5   5 -10  178.56    9.64  53
   5   6 -12  172.49    8.73  53
   5   7 -15   36.53    8.62  53
   6  -3  -4  134.40    9.72  53
   6  -1  -5   34.18    9.87  53
   6   3  -9  255.82    7.27  54
   6   5 -12  627.25   10.55  53
   6   6 -15   29.01    8.69  54
   7 -10  -5  487.54   11.13  53
   7  -5  -5  153.76    9.42  54
   7  -2  -6   54.82    9.10  53
   7   3 -11  113.13    8.62  54
   7   4 -13   17.71    8.73  54
   7   5 -15   13.08    8.79  53
   8 -11  -7    3.03   10.70  53
   8  -4  -7   28.12    8.50  53
   8  -2  -8    2.95    8.57  54
   8   1 -11   -6.76    5.85  54
   8   2 -12   37.37    8.27  54
   8   3 -14   -7.13    8.49  54
   8   4 -16    7.25    8.79  53
   9 -10  -9   32.93    8.73  54
   9  -5  -9   56.13    8.27  54
   9  -4  -9   66.12    8.32  53
   9  -1 -11    7.91    8.53  53
   9   0 -12   78.04    8.61  53
   9   1 -14   13.46    5.95  54
   9   2 -16   69.06    6.82  54
   9   2 -15  136.64    9.02  53
  10  -7 -11   63.43    8.84  54
  10  -6 -11    7.52    8.38  53
  10  -4 -12  453.90    9.81  54
  10  -2 -13  113.39    8.72  53
 -10  -6  -2   36.12    9.08  54
 -10  -5  -2    6.58    8.86  54
 -10  -4  -2   27.02    8.84  54
 -10  -3  -2   93.80    6.33  55
 -10  -2  -3  279.40    9.51  54
 -10   0  -4   87.69    8.69  55
 -10   1  -5   43.35    8.27  55
  -9  -3  -1   19.02    8.49  54
  -9  -2  -1  192.44    6.79  55
  -9   3  -6   12.96    9.90  54
  -8 -10   0   96.88    9.07  55
  -8  -2   0   40.11    9.11  55
  -8   1  -2  150.77    8.86  54
  -8   2  -3   83.72    8.37  54
  -8   3  -4    8.52    8.01  54
  -8   6 -10   11.34    9.01  55
  -7 -10   1  221.41    6.81  55
  -7  -9   1  212.30    8.89  54
  -7  -3   1  266.55    9.97  54
  -7   1  -1  987.49   11.22  55
  -7   2  -2   72.18    8.89  54
  -7   3  -3   40.84    8.72  54
  -7   5  -6    8.62    9.90  53
  -7   6  -8   -0.04    9.99  53
  -7   7 -11   32.71   10.94  54
  -6 -11   1   24.46    7.93  54
  -6  -8   2   24.25    8.35  55
  -6  -7   2  239.76    9.13  54
  -6  -6   2   29.09    8.96  54
  -6  -5   2  105.58    9.60  54
  -6   7  -9  397.95   12.38  54
  -5 -12   1  101.69    8.25  54
  -5  -3   2  255.76   10.60  55
  -5   1   0   26.31   10.56  55
  -5   7  -8  694.11   14.99  53
  -5   8 -11    1.50   11.63  53
  -4 -14   0   15.35   10.88  54
  -4 -10   2  155.52    8.60  54
  -4   8 -10   13.38   13.81  52
  -2 -10   2  186.81   10.96  54
  -2  -3   2   15.28   13.39  55
  -1 -14   0  212.57   12.75  54
  -1  -9   2  418.80   12.72  54
  -1  -4   2  492.46   15.84  54
   0 -15  -1   11.38   14.06  54
   0   8 -10   60.26   10.45  54
   1   2  -2  716.07   21.20  54
   1   8 -11  476.42   12.29  54
   1   9 -15   83.81   10.82  54
   2   1  -2   12.33   16.49  55
   3  -8   0   44.10   17.18  53
   3  -7   0  328.25   15.90  54
   3   1  -3  367.83   10.34  55
   3   6  -9   -1.16    9.34  54
   3   7 -11   13.35    8.74  54
   3   8 -14   57.72   10.36  54
   4  -8  -1  220.83   13.54  54
   4  -7  -1 1736.68   18.41  54
   4  -6  -1  539.09   14.06  54
   4   1  -4    7.45   12.21  55
   4   2  -5 1188.05   13.65  55
   4   3  -6  116.28   10.00  55
   4   7 -13   22.56    8.47  54
   5 -12  -3    0.19   12.90  53
   5  -3  -3  121.64   10.35  55
   5  -1  -4  322.39   10.93  55
   5   4  -9   51.76    6.60  55
   5   6 -13    0.98    8.56  54
   5   7 -16  163.18    9.52  54
   6 -11  -4    8.88   10.56  54
   6  -4  -4   39.05    9.32  55
   6   0  -6  362.82   10.16  54
   6   1  -7  172.14    9.39  55
   6   2  -8   28.29    9.45  55
   6   4 -11  141.31    9.11  55
   6   5 -13   -2.65    8.71  55
   6   6 -16   64.42    9.23  55
   7 -12  -6  110.09    9.59  54
   7  -9  -5    4.55   10.32  55
   7  -8  -5  790.84   11.32  55
   7  -7  -5  112.94    9.14  55
   7  -6  -5  748.26   10.85  54
   7  -3  -6   57.39    9.18  55
   7  -1  -7 1567.75   12.31  54
   7   0  -8    3.17    9.05  55
   7   1  -9  343.98    9.64  55
   7   2 -10  344.10    9.43  54
   7   5 -17  115.18    9.39  55
   7   5 -16   -4.55    8.90  55
   8 -10  -7    7.03    8.48  55
   8  -6  -7    5.22    8.04  55
   8  -5  -7   53.07    8.55  54
   8  -3  -8  174.50    8.94  55
   8  -1  -9    7.81    8.53  55
   8   0 -10   20.70    8.56  54
   8   2 -13    7.67    8.31  55
   8   3 -15    2.75    8.59  55
   9  -9  -9    2.67    8.52  54
   9  -8  -9  113.75    8.56  55
   9  -7  -9   -2.67    8.27  54
   9  -6  -9   16.44    8.34  54
   9  -3 -10   64.86    8.24  54
   9  -2 -11  105.53    8.45  55
   9  -1 -12   24.30    8.30  55
   9   0 -13    3.59    8.45  54
   9   1 -15   58.35    6.41  55
  10  -6 -12  184.30    9.36  55
  10  -5 -12  109.03    8.69  54
  10  -4 -13   24.01    6.28  55
  10  -3 -13    9.34    8.30  55
  10  -2 -14   20.96    8.79  54
 -10  -6  -1   27.97    9.24  56
 -10  -5  -1   76.76    9.14  56
 -10  -2  -2  163.61    9.08  56
 -10  -1  -3   -1.37    8.49  55
 -10   2  -6  113.14    9.09  55
  -9  -8   0   -0.98    8.48  56
  -9  -7   0   27.71    8.46  55
  -9  -6   0   36.72    8.75  55
  -9  -5   0   29.91    8.84  55
  -9  -4   0  -12.56    8.88  56
  -9   0  -2   27.49    8.18  55
  -9   1  -3    6.81    8.14  55
  -9   2  -4    8.13    8.03  55
  -9   3  -5  114.62    8.56  56
  -9   4  -7  480.77   10.69  55
  -8  -8   1   10.25    8.49  55
  -8  -7   1   -6.19    8.42  56
  -8  -6   1   12.36    8.63  56
  -8  -5   1   15.35    8.84  56
  -8  -4   1  271.67    9.57  56
  -8   0  -1    8.88    8.69  56
  -8   4  -5   95.26    8.72  56
  -8   5  -7   28.82   10.02  55
  -7 -11   1  145.74    6.50  56
  -7  -7   2   68.61    6.16  56
  -7  -6   2   43.38    6.32  56
  -7  -2   1  516.54   10.94  55
  -7   0   0  186.24    9.80  56
  -7   4  -4   31.41   10.45  55
  -6 -12   1   11.23    8.36  56
  -6  -9   2   92.54    8.48  55
  -6  -4   2   70.53    9.47  55
  -6  -3   2   30.16    6.80  56
  -6  -1   1   13.81    9.61  55
  -6   2  -1  117.59    9.28  55
  -6   3  -2   15.89    8.79  55
  -6   4  -3  122.64    9.32  56
  -5 -10   2  234.62   10.47  55
  -5   5  -4  617.23   12.66  55
  -4 -13   1  198.09    9.23  55
  -4 -11   2    4.32    8.15  55
  -4  -2   2  181.75   12.63  56
  -4   0   1    8.73   13.64  55
  -3 -13   1   23.98   10.54  55
  -3 -11   2  604.70   10.42  55
  -3  -2   2 1418.36   13.98  56
  -3   0   1  458.20   14.15  56
  -2 -13   1   86.06   11.03  55
  -1 -10   2   52.32    9.29  55
  -1  -1   1 1661.06   31.33  55
  -1   9 -13   36.31   11.70  55
   0   6  -6  273.20   14.27  55
   0   9 -14    6.79   10.03  55
   1 -10   1 1630.21   25.67  54
   1   3  -3  132.11   13.91  56
   1   4  -4 1258.64   20.20  55
   1   9 -16   27.71   10.46  55
   2   4  -5   50.75   12.38  56
   2   6  -8   37.75    9.61  56
   2   7 -10   92.95    9.30  55
   2   8 -13  327.77   10.00  56
   3   2  -4 1712.24   14.58  56
   3   3  -5  335.51   13.11  56
   3   4  -6   28.20   10.50  55
   3   8 -15   20.28   10.19  55
   4 -14  -3   50.28   22.34  52
   4   5  -9   -2.08    9.49  55
   4   6 -11   70.00    8.62  55
   4   7 -14   23.11    8.56  56
   5   5 -11   26.44    8.91  55
   5   7 -17   65.84   11.16  55
   6 -13  -5   77.44   13.47  55
   6  -5  -4   13.50    9.54  56
   6  -2  -5   66.80    9.40  55
   6   5 -14  151.28    8.87  56
   6   6 -17   68.26    9.26  55
   7  -4  -6    5.04    6.08  56
   7  -2  -7  211.58    7.00  56
   7   3 -12   76.39    8.69  55
   7   4 -14   15.34    8.52  56
   8  -9  -7   19.33   10.28  55
   8  -8  -7   11.39    8.31  55
   8  -7  -7   25.25    8.37  55
   8  -4  -8    7.91    6.04  56
   8  -2  -9   63.33    8.59  56
   8  -1 -10   16.13    5.88  56
   8   0 -11   60.79    6.37  56
   8   1 -12    8.73    8.40  56
   8   2 -14   81.49    6.37  56
   8   3 -16   20.12    8.87  56
   9  -5 -10   83.74    8.53  56
   9  -4 -10   57.09    8.51  55
   9  -3 -11    4.26    8.16  56
   9   0 -14    8.81    8.47  56
   9   1 -16   10.93    8.56  56
  10  -5 -13   14.67    8.48  56
  10  -3 -14  272.43    9.47  55
 -10  -4  -1   10.30    8.67  56
 -10  -3  -1  189.54    9.39  57
 -10  -1  -2   53.37    8.65  57
 -10   0  -3  264.32    9.15  56
 -10   1  -4   78.59    8.42  56
 -10   2  -5   -0.23    8.53  57
  -9  -9   0   51.58    9.01  56
  -9  -3   0   17.68    8.69  56
  -9  -1  -1  177.63    8.89  56
  -9   4  -6   -3.08    8.31  57
  -8 -10   1   20.62    8.47  57
  -8  -9   1   29.21    8.38  56
  -8  -3   1    7.28    9.03  56
  -8  -1   0  966.12   11.13  56
  -8   1  -1  240.52    6.95  57
  -8   2  -2   29.09    8.58  57
  -8   3  -3    5.75    5.88  57
  -8   6  -9   -3.34   10.52  56
  -7  -9   2   46.71    8.31  57
  -7  -8   2   52.99    8.28  56
  -7  -5   2  526.53   10.17  56
  -7  -4   2   89.56    9.65  57
  -7  -1   1  298.68    7.70  57
  -7   5  -5  430.24    9.91  57
  -7   6  -7   -8.43    8.10  57
  -7   7 -10   19.04   10.75  56
  -6 -10   2   -5.13    8.05  57
  -6   1   0  208.30    9.99  56
  -6   6  -6   21.28   10.27  56
  -5 -13   1   97.95    8.82  56
  -5 -11   2   19.98    8.06  56
  -5  -7   3   16.89    8.68  57
  -5  -6   3  169.00    9.53  57
  -5  -2   2  152.90   10.16  56
  -5   0   1  564.96   11.97  56
  -4  -8   3 1288.01   12.15  57
  -4  -7   3  123.45    9.45  56
  -4  -6   3 1217.61   12.24  56
  -4  -5   3  273.07    7.53  57
  -3  -8   3   83.98    9.53  57
  -3  -7   3  599.89   11.32  57
  -3  -6   3   48.67    9.65  57
  -3   7  -7   76.25   17.85  53
  -2 -15   0   -0.27    9.81  57
  -2 -11   2   76.72   10.86  56
   0 -12   1    0.64   11.15  55
   0  -7   2 3889.15   28.62  56
   0  -2   1   13.32   30.76  56
   0   7  -8   38.85   11.25  56
   1   6  -7   66.06   11.31  56
   1   7  -9   55.73   11.09  56
   2  -3   0  131.93   18.49  56
   2   2  -3    4.31   12.85  56
   2   3  -4   82.34   13.73  56
   3   7 -12   66.69    8.85  56
   3   8 -17   50.73    9.25  57
   3   8 -16   32.72   10.85  56
   4 -12  -2   10.98   15.86  54
   4  -3  -2   54.66   12.81  56
   4  -1  -3   31.22   13.21  56
   4   7 -15  101.48    8.88  57
   5  -4  -3  586.35   11.45  57
   5   0  -5   52.43    9.81  56
   5   1  -6  772.55   11.05  57
   5   2  -7 1836.57   13.70  57
   5   3  -8  118.23    9.89  56
   5   6 -14  155.99    9.30  56
   6 -10  -4    4.38   10.57  56
   6  -6  -4   90.96    9.97  57
   6  -1  -6   11.85    9.61  57
   6   2  -9  755.73    8.81  57
   6   3 -10   16.98    9.16  56
   6   4 -12  365.83    9.73  57
   6   5 -15  381.15    7.90  57
   7 -11  -6    1.05   10.55  56
   7  -1  -8  225.83    9.77  57
   7   0  -9   93.23    6.62  57
   7   1 -10    3.81    8.97  57
   7   2 -11  177.31    9.22  56
   7   3 -13  696.70   10.28  57
   7   4 -16  110.71    6.70  57
   7   4 -15  162.64    9.24  56
   8 -11  -8   47.74    9.20  56
   8  -5  -8  121.57    8.88  57
   8  -3  -9   18.29    6.07  57
   8   1 -13    0.50    6.01  57
   8   2 -15   70.99    6.17  57
   8   3 -17   38.44    9.35  56
   9  -9 -10   32.53    8.82  57
   9  -8 -10   76.55    8.74  57
   9  -7 -10   64.50    8.38  57
   9  -6 -10   40.37    8.58  56
   9  -4 -11  113.71    8.61  57
   9  -2 -12   23.14    8.37  56
   9  -1 -13   13.74    8.42  56
   9   0 -15  121.92    9.00  57
  10  -4 -14   27.48    8.99  56
 -11  -1  -3   81.83    6.53  58
 -10  -7   0    2.56    9.08  58
 -10  -6   0   -7.78    8.95  58
 -10  -5   0    5.85    8.88  58
 -10  -4   0    6.55    6.15  58
 -10  -2  -1    5.99    8.31  57
 -10   0  -2  165.84    6.75  58
 -10   1  -3   -1.47    5.78  58
 -10   3  -6   36.92    8.87  57
  -9  -9   1  134.74    6.94  58
  -9  -8   1   -9.63    8.63  58
  -9  -7   1   53.13    8.86  57
  -9  -6   1  113.19    8.72  57
  -9  -5   1    0.58    8.80  58
  -9  -4   1   55.72    8.79  58
  -9  -2   0   19.27    8.66  57
  -9   0  -1   96.33    8.48  58
  -9   1  -2    2.76    8.26  58
  -9   2  -3  259.50    8.85  57
  -9   3  -4   32.17    8.11  58
  -9   5  -8   57.72   11.41  57
  -8  -8   2  628.69    8.12  58
  -8  -7   2   90.75    8.60  58
  -8  -6   2  446.43    9.87  58
  -8  -5   2   19.36    6.13  58
  -8  -2   1    9.05    9.27  57
  -8   0   0  180.57    9.17  58
  -8   4  -4  723.12   10.52  58
  -8   5  -6  226.62    9.16  57
  -8   6  -8  114.75    9.22  58
  -7 -10   2    2.84    8.08  58
  -7  -3   2   99.17    9.56  58
  -7   1   0  925.12   11.15  58
  -7   2  -1   11.70    9.03  57
  -7   3  -2  123.88    9.09  57
  -6 -11   2   11.62    8.05  57
  -6  -8   3   47.96    5.87  58
  -6  -7   3  170.08    9.21  58
  -6  -6   3   63.55    9.20  58
  -6  -5   3  233.25    7.36  58
  -6  -2   2  323.58   10.33  57
  -6   0   1    3.44    9.60  58
  -6   5  -4  206.88    9.30  57
  -6   7  -8   -4.58   10.06  57
  -6   8 -12   11.14   12.61  56
  -5 -12   2   15.92    8.30  58
  -5  -9   3   46.26    8.17  58
  -5  -8   3  427.54    9.69  57
  -5  -5   3   39.16    9.50  57
  -5  -4   3  160.00    7.50  58
  -4 -14   1   69.87    9.73  58
  -4 -12   2   84.90    8.50  57
  -4  -9   3  210.09    8.99  57
  -4  -4   3 2550.33   14.08  58
  -4   3  -1  324.04   12.14  58
  -4   6  -5   12.14   11.96  57
  -4   7  -7   24.29   13.10  56
  -3 -14   1    5.49    9.09  57
  -3 -12   2   86.48    8.63  57
  -3  -9   3  170.77    9.25  58
  -3  -5   3  111.95   10.95  57
  -3   6  -5  701.75   18.84  56
  -2  -2   2 1145.93   14.48  58
  -2   0   1  367.59   15.46  58
  -1 -13   1  271.05   12.50  57
   0 -14   0   61.41   13.92  57
   0  -8   2  428.83   15.59  56
   0  -6   2 1243.31   22.66  57
   0   9 -15   34.42   10.51  57
   1   8 -12  153.93   10.93  57
   2  -1  -1   64.65   18.86  58
   2   8 -14   22.06   10.31  57
   3  -3  -1   34.82   14.12  57
   3  -1  -2  231.77   13.53  58
   3   5  -8   16.06    9.62  57
   3   6 -10   -3.25    9.21  58
   3   7 -13   22.56    8.52  58
   4   4  -8   11.42    9.46  57
   4   5 -10   87.60    9.59  58
   4   6 -12   11.77    8.97  57
   4   7 -16   66.99    8.82  58
   5 -11  -3   76.97   13.26  57
   5  -2  -4 1069.38   12.86  57
   5   4 -10  110.88    9.45  57
   5   5 -12  103.15    8.95  57
   5   6 -15   21.46    8.45  57
   6 -12  -5   54.04    9.20  57
   6  -9  -4   71.47   11.27  57
   6  -8  -4   11.67    8.96  58
   6  -7  -4   22.50    9.17  57
   6  -3  -5  253.07    9.91  57
   6   0  -7  155.46    9.71  57
   6   1  -8  291.28   10.03  57
   6   3 -11 1090.80    9.40  58
   6   4 -13  843.54   10.83  58
   6   5 -16  144.68    9.29  58
   7 -10  -6    8.84    8.58  57
   7  -6  -6   87.99    8.87  58
   7  -5  -6    5.20    8.76  57
   7  -3  -7  747.73   10.80  58
   7   2 -12   10.10    8.63  57
   7   3 -14  158.59    8.72  58
   7   4 -17   25.88    8.87  58
   8 -10  -8  162.76    9.00  57
   8  -9  -8  158.84    9.00  58
   8  -8  -8  122.34    8.85  58
   8  -7  -8  177.29    9.01  58
   8  -6  -8   43.89    8.46  57
   8  -2 -10  367.97    9.40  58
   8  -1 -11    0.99    8.52  58
   8   0 -12   31.86    8.59  58
   8   1 -14   18.78    5.93  58
   8   2 -16   15.35    8.56  58
   9  -5 -11   59.34    8.77  58
   9  -3 -12   -5.25    8.38  57
   9  -2 -13    8.85    8.38  57
   9  -1 -14   -5.16    8.43  58
   9   0 -16   63.44    8.86  58
 -11  -2  -2   -2.73    8.79  59
 -10  -3   0   55.88    8.71  59
 -10  -1  -1  337.58    9.59  59
 -10   2  -4   -4.22    8.39  59
 -10   3  -5   55.29    8.84  59
  -9  -3   1   34.60    8.82  59
  -9  -1   0   71.36    8.73  58
  -9   4  -5   34.76    8.22  59
  -9   5  -7   10.88    8.75  59
  -8  -9   2   84.88    8.56  58
  -8  -4   2  472.44   10.24  58
  -8  -1   1   89.17    9.14  59
  -7 -11   2    2.87    8.30  59
  -7  -7   3  456.31    9.45  59
  -7  -6   3  569.41   10.06  59
  -7  -2   2  174.64   10.22  59
  -7   0   1  124.84    9.45  59
  -7   4  -3   35.63    8.71  58
  -7   7  -9   10.97   10.51  58
  -6 -12   2   99.85    8.56  59
  -6  -9   3  264.80    8.90  59
  -6  -4   3   26.84    9.40  59
  -5 -10   3  188.24    8.58  59
  -5  -1   2 1069.03   12.56  58
  -5   2   0   67.29   10.18  58
  -5   3  -1  101.60    9.56  58
  -5   4  -2  407.97   10.81  59
  -5   6  -5   54.46   10.93  58
  -4 -10   3  396.80    9.35  58
  -4  -1   2  307.76   13.91  58
  -4   2   0  614.63   14.32  58
  -4   4  -2 1631.13   17.10  58
  -3 -10   3   25.43    8.72  59
  -3  -4   3    7.42   12.51  59
  -3   3  -1   28.21   13.46  59
  -2 -14   1  149.68   12.27  58
  -2 -12   2  418.34   12.31  58
  -2  -8   3  355.59   10.95  58
  -2  -7   3  108.49   12.35  58
  -2  -6   3    7.66   10.19  58
  -2   9 -13    7.94   15.14  57
  -1 -15   0   96.96   13.10  58
  -1 -11   2  346.44   12.46  58
  -1  -3   2  938.05   18.49  58
  -1   9 -14   42.88   11.93  58
   0   8 -11   95.17   10.70  58
   0   9 -16   10.24   10.78  58
   1 -13   0    6.34   15.85  56
   2   5  -7  136.77   10.29  59
   2   7 -11  245.77   11.39  58
   2   8 -15   61.03    8.92  58
   4  -4  -2  404.07   12.64  59
   4   0  -4   21.28   12.47  58
   4   1  -5 3642.75   16.39  59
   4   2  -6    3.22    7.31  59
   4   3  -7  208.99   10.09  58
   4   6 -13   61.65    8.96  59
   4   7 -17   -5.22    8.91  59
   5 -13  -4   46.82   13.10  57
   5  -5  -3   -5.85    9.77  59
   5   3  -9   55.82    9.35  59
   5   5 -13   15.63    8.88  59
   5   6 -17   38.79    8.96  59
   5   6 -16    8.61    8.98  58
   6  -4  -5  101.66    9.56  59
   6  -2  -6   14.38    9.46  58
   6   2 -10 1127.69    9.45  59
   6   5 -18    6.48    8.93  59
   6   5 -17  194.30    9.39  59
   7 -12  -7   59.18   11.14  58
   7  -9  -6   13.57   10.19  58
   7  -8  -6    5.23    8.28  59
   7  -7  -6   -4.33    8.70  58
   7  -4  -7    6.95    6.39  59
   7  -2  -8  106.28    9.06  59
   7  -1  -9   18.96    6.25  59
   7   0 -10   30.55    6.62  59
   7   1 -11   41.57    9.02  59
   7   3 -15   66.60    8.81  59
   8 -11  -9   -2.22    8.82  59
   8  -4  -9   12.57    8.41  58
   8  -3 -10   40.28    5.95  59
   8   0 -13   32.86    8.63  59
   8   1 -15    2.95    6.01  59
   8   2 -17   29.08    8.87  59
   9  -9 -11    6.32    9.26  58
   9  -8 -11   -9.13    8.62  59
   9  -7 -11  105.25    8.89  59
   9  -6 -11   -1.38    8.60  58
   9  -4 -12    4.17    8.55  58
   9  -3 -13   19.27    8.43  59
   9  -2 -14   26.31    8.44  59
   9  -1 -16   13.10    6.00  59
   9  -1 -15    8.18    8.45  59
 -11  -3  -1   55.32    9.06  59
 -11  -2  -1   38.92    6.26  60
 -11  -1  -2  104.18    9.08  59
 -11   0  -3   11.40    8.66  60
 -10  -7   1   67.75    9.38  59
 -10  -6   1   42.14    9.15  59
 -10  -5   1  -15.50    8.87  60
 -10  -4   1   65.59    6.58  60
 -10  -2   0   -0.54    8.46  60
 -10   0  -1   37.74    6.16  60
 -10   1  -2   18.08    8.16  60
 -10   2  -3  130.21    8.68  60
  -9  -8   2   23.72    8.73  60
  -9  -7   2   11.31    8.58  59
  -9  -6   2   18.19    8.70  59
  -9  -5   2   19.09    8.65  60
  -9  -2   1   37.58    8.70  59
  -9   0   0   85.51    8.61  60
  -9   1  -1   18.84    8.31  59
  -9   2  -2   28.19    8.06  59
  -9   3  -3    6.79    8.02  59
  -8 -11   2   63.55    6.54  60
  -8 -10   2   39.13    8.59  59
  -8  -3   2   -1.76    9.17  59
  -8   1   0  922.35   10.93  60
  -8   2  -1  160.41    9.00  59
  -8   3  -2  452.16    9.42  60
  -8   5  -5   52.99    8.19  59
  -8   6  -7    3.03    8.39  59
  -7 -12   2   -6.11    8.71  60
  -7  -9   3  181.51    8.74  60
  -7  -8   3  476.71    9.46  59
  -7  -5   3 1047.59   11.11  59
  -7  -4   3  671.17   10.81  60
  -7   5  -4  407.73    9.75  60
  -7   6  -6   44.09   10.45  59
  -6 -10   3   15.16    7.93  59
  -6  -3   3  271.90   10.09  60
  -6  -1   2   14.29    9.56  60
  -6   2   0  115.13    9.41  59
  -6   3  -1   19.20    9.06  59
  -6   4  -2    8.37    9.05  60
  -6   8 -11  221.52   14.15  58
  -5 -13   2    0.15    8.52  60
  -5 -11   3   35.19    8.16  60
  -5  -3   3    9.68   10.13  59
  -5   1   1   -4.81   10.55  60
  -5   7  -7   65.69   12.00  58
  -5   8 -10  317.52   15.84  57
  -4 -13   2   -7.09   10.21  59
  -4 -11   3   81.09    8.55  60
  -4  -3   3  282.34   12.14  59
  -4   1   1 4311.89   22.38  60
  -3 -13   2  671.42   11.86  59
  -3  -1   2  237.34   13.84  59
  -3   2   0   70.79   13.46  59
  -3   4  -2  302.40   15.53  59
  -2  -9   3  609.82   13.41  59
  -2  -5   3  379.61   13.49  59
  -1   8 -10  106.17   13.52  58
   0  -9   2 1087.39   18.96  58
   1   8 -13   59.47   10.56  59
   2   6  -9  463.82   10.99  59
   2   8 -17   65.11    9.27  60
   2   8 -16   72.81   10.78  59
   3   4  -7 1800.39   14.58  59
   3   6 -11  123.44    9.55  60
   3   7 -14  592.36   10.79  59
   4  -2  -3 4254.33   21.63  60
   4   4  -9  261.03   10.27  60
   4   5 -11   70.24    9.47  60
   5 -10  -3   91.26   11.47  59
   5  -6  -3  124.85   10.22  59
   5  -3  -4  550.49   11.11  60
   5  -1  -5    9.23   10.03  59
   5   0  -6  254.83    9.96  60
   5   1  -7  153.30    7.25  60
   5   2  -8 1273.91   12.65  60
   5   4 -11  206.81    9.71  59
   5   5 -14   89.93    8.94  60
   5   6 -18  340.91   11.26  59
   6 -11  -5  199.41    9.63  59
   6  -5  -5  207.30   10.12  60
   6  -1  -7  148.81    9.67  60
   6   0  -8  271.37    7.49  60
   6   1  -9  274.68   10.30  60
   6   3 -12 1619.38   12.45  60
   6   4 -15   50.51    6.43  60
   6   4 -14  403.50    9.88  59
   7 -11  -7  481.26   10.84  60
   7  -5  -7  663.62    8.47  60
   7   1 -12   38.72    6.22  60
   7   2 -13   56.16    8.74  59
   7   3 -16   32.29    8.86  59
   8 -10  -9    3.22    8.68  60
   8  -6  -9   -4.71    8.35  60
   8  -5  -9   21.23    8.58  59
   8  -2 -11    1.05    8.46  60
   8  -1 -12    1.17    8.45  59
   8   0 -14   31.39    6.19  60
   8   1 -16   33.26    8.53  60
   9  -7 -12   72.01    6.40  60
   9  -6 -12   -1.90    8.68  60
   9  -5 -12   12.23    8.39  60
   9  -4 -13    4.26    8.34  60
   9  -3 -14   21.33    8.28  60
   9  -2 -15   30.18    8.61  59
 -11  -4   0  167.90    9.83  60
 -11  -3   0   24.29    6.42  61
 -11   0  -2   -2.50    8.82  61
 -11   1  -3    7.04    8.58  61
 -10  -3   1   19.95    8.41  61
 -10  -1   0  123.47    8.78  61
 -10   3  -4  170.07    8.83  60
 -10   4  -6  168.50   11.37  60
  -9  -9   2   48.46    8.72  60
  -9  -4   2    7.32    8.57  60
  -9  -3   2   28.09    8.75  61
  -9  -1   1   34.62    8.73  61
  -9   4  -4   38.02    8.53  61
  -9   5  -6  117.61    9.13  60
  -8  -9   3   20.41    5.82  61
  -8  -8   3    8.21    8.31  61
  -8  -7   3   91.87    8.54  60
  -8  -6   3   -3.69    8.45  60
  -8  -5   3   15.03    8.54  61
  -8  -2   2 1219.10   11.72  60
  -8   0   1  105.19    9.03  60
  -8   4  -3  228.39    8.83  60
  -7 -10   3  159.73    8.52  60
  -7  -3   3 1009.40   11.61  61
  -7  -1   2  304.58   10.32  60
  -7   2   0  537.98   10.18  61
  -7   3  -1  472.41   10.15  61
  -7   7  -8   17.73    9.96  60
  -6 -13   2   53.52    8.99  60
  -6 -11   3   35.86    8.17  60
  -6   1   1    0.36    9.29  60
  -6   6  -5  501.77   12.27  60
  -5  -7   4   26.36    6.30  61
  -5  -2   3  122.40    7.37  61
  -5   5  -3  880.54   13.86  60
  -4   5  -3  711.69   14.07  60
  -3 -11   3   62.38    8.85  60
  -3  -3   3  395.28   15.20  61
  -2 -10   3   11.64    8.95  60
  -1   9 -16   21.31   10.73  60
  -1   9 -15   28.96   12.25  59
   0  -5   2 2873.48   32.63  60
   0   5  -5  153.49   14.27  60
   1   5  -6  896.41   15.82  60
   1   7 -10   27.52   10.82  60
   1   8 -14   78.32    8.83  61
   2   7 -12  305.27   11.84  60
   3  -4  -1    6.94   13.46  61
   3   0  -3 5512.62   24.43  60
   3   3  -6 1129.57   14.23  60
   3   5  -9  396.34   10.76  60
   3   7 -15   12.33    8.83  60
   4 -11  -2  152.63   14.26  59
   4  -5  -2  486.92   12.20  61
   4   6 -15    1.00    8.73  60
   4   6 -14   83.44   10.69  60
   5 -14  -5   19.02   11.40  60
   5  -9  -3    4.01   11.80  59
   5  -8  -3    5.68   11.53  60
   5  -7  -3   39.69   11.47  60
   5   3 -10  179.09   10.01  61
   5   4 -12  821.32   10.96  61
   5   5 -15  112.24    9.04  61
   6 -13  -6   21.45   10.98  60
   6 -10  -5  161.01    9.35  61
   6  -6  -5   71.97    9.43  61
   6  -3  -6   98.16    9.67  61
   6   2 -11   -9.12    9.15  61
   6   3 -13   33.66    8.70  61
   6   4 -16  190.08    9.22  61
   7 -10  -7    1.99    8.53  61
   7  -6  -7   11.43    8.64  60
   7  -3  -8  303.36    9.72  60
   7  -2  -9  462.78    9.82  61
   7  -1 -10   38.72    6.39  61
   7   0 -11  483.88   10.13  61
   7   2 -14    5.12    8.44  61
   7   3 -18   42.42    9.00  61
   7   3 -17   13.01    8.82  61
   8  -9  -9   13.58    8.29  60
   8  -8  -9   -3.96    8.28  60
   8  -7  -9   17.27    8.33  60
   8  -5 -10   35.00    5.92  61
   8  -4 -10  329.77    9.14  60
   8  -3 -11   13.87    8.35  60
   8  -2 -12   47.90    8.48  61
   8  -1 -13   23.93    8.48  61
   8   0 -15   71.50    8.73  61
   8   1 -17   18.04    8.52  60
   9  -8 -12   26.13    8.95  60
   9  -6 -13   66.91    6.08  61
   9  -5 -13   -5.60    8.62  61
   9  -4 -14    6.34    8.39  60
   9  -3 -15    8.24    8.54  60
   9  -2 -16   62.88    9.15  60
 -11  -2   0  237.04    9.68  62
 -11  -1  -1   62.36    8.81  61
 -10  -7   2   -5.71    8.96  62
 -10  -6   2   32.38    8.95  61
 -10  -5   2   -1.00    8.80  62
 -10  -4   2   33.63    6.33  62
 -10  -2   1   57.96    8.76  61
 -10   0   0   90.50    6.16  62
 -10   1  -1  199.48    8.91  62
 -10   2  -2   56.56    8.53  62
 -10   4  -5   10.77    8.54  61
  -9  -8   3   90.63    6.51  62
  -9  -7   3   90.37    8.48  62
  -9  -6   3   37.70    8.63  62
  -9  -2   2   17.19    8.75  61
  -9   1   0  199.25    8.98  62
  -9   2  -1   -1.52    8.36  62
  -9   3  -2   29.41    8.24  62
  -8 -10   3   18.89    8.55  61
  -8  -4   3    5.12    8.95  62
  -8  -3   3   16.87    6.49  62
  -8  -1   2   -3.19    8.85  62
  -8   5  -4   10.99    8.05  62
  -7 -11   3   41.35    8.67  61
  -7  -7   4  160.57    6.43  62
  -7  -2   3  676.50    8.80  62
  -7   1   1   65.75    9.10  61
  -7   4  -2   44.08    8.81  61
  -6 -12   3   15.28    8.41  62
  -6  -9   4   34.19    8.08  62
  -6  -8   4   37.54    8.41  61
  -6  -7   4   -0.48    8.60  61
  -6  -6   4   13.41    9.33  61
  -6  -5   4   33.65    9.32  62
  -6  -2   3   53.17    9.90  61
  -6   0   2   41.32   10.14  61
  -6   5  -3   42.30    8.72  61
  -6   7  -7  473.86   13.98  61
  -5 -12   3   60.01    8.52  61
  -5  -9   4    9.49    8.14  62
  -5  -8   4   15.79    8.49  61
  -5  -6   4  405.44    9.97  61
  -5  -5   4  145.77    9.69  62
  -5   0   2 1209.86   13.44  61
  -4 -14   2   32.43    9.42  61
  -4 -12   3  160.38    9.03  61
  -4  -8   4  120.14    9.42  61
  -4  -7   4  364.66   10.40  61
  -4  -6   4    9.58    9.16  61
  -4  -2   3 2313.61   16.89  62
  -4   0   2  259.72   14.20  62
  -3   1   1   44.58   13.20  61
  -2 -13   2   10.99   11.11  61
  -2  -4   3  115.75   13.88  61
  -2   9 -14    7.38   14.69  60
  -1 -14   1   13.46   13.62  61
  -1 -12   2   22.48   11.37  61
  -1   1   0  492.19   33.81  61
   0 -10   2  107.34   14.02  61
   0   7  -9    5.09   11.04  61
   0   8 -12   51.15   10.63  61
   1   6  -8  161.39   11.97  61
   1   8 -15  170.90    9.38  62
   2   0  -2  153.27   13.51  62
   2   4  -6 1115.43   14.55  61
   2   7 -13  478.32   10.71  62
   3   1  -4 3478.46   20.75  61
   3   2  -5  631.44   14.78  61
   3   6 -12  248.73    9.76  61
   3   7 -18    2.87    9.09  61
   3   7 -17   -1.24    8.65  62
   3   7 -16   85.75   10.92  61
   4  -1  -4  894.50   14.31  62
   4   3  -8   66.64    9.51  61
   4   5 -12    6.85    9.03  61
   4   6 -16   22.84    8.67  62
   5 -12  -4  133.01   11.66  61
   5  -4  -4  630.99   11.52  62
   5  -2  -5   25.69   10.24  62
   5   2  -9  147.12    7.05  62
   5   5 -16  261.43    9.83  62
   6  -9  -5  163.15    9.43  61
   6  -8  -5  224.18    9.88  62
   6  -7  -5  123.52    9.64  61
   6  -2  -7  347.25   10.08  62
   6   1 -10  268.24    9.99  62
   6   3 -14  354.90    7.53  62
   6   4 -18    9.18    8.67  62
   6   4 -17   20.71    8.85  61
   7 -12  -8   43.18    9.22  61
   7  -9  -7  353.49   10.04  61
   7  -8  -7   20.86    8.57  62
   7  -7  -7  282.28    9.47  61
   7  -4  -8  318.80    9.66  61
   7   1 -13  296.27    9.36  61
   7   2 -16  248.17    9.29  62
   7   2 -15  238.85    9.26  61
   8 -10 -10   89.15    9.22  62
   8  -6 -10   17.22    8.55  61
   8  -4 -11   74.02    8.53  62
   8  -3 -12   35.81    6.08  62
   8  -2 -13    1.84    5.96  62
   8  -1 -14   -0.81    8.43  61
   8   0 -16  133.29    8.80  62
   9  -7 -13   33.44    8.98  61
   9  -6 -14   -1.15    6.20  62
   9  -5 -14   39.88    8.88  61
   9  -4 -15    6.73    8.57  61
   9  -3 -16   -2.11    8.74  62
 -11  -4   1    5.06    9.11  62
 -11  -3   1  320.17   10.11  63
 -11  -1   0   41.82    8.77  63
 -11   0  -1   38.30    8.37  62
 -11   1  -2   71.70    8.54  62
 -11   2  -3   17.99    8.60  63
 -10  -3   2  -11.98    8.65  63
 -10  -1   1   -2.39    8.51  63
 -10   3  -3   -3.22    8.28  62
  -9  -9   3   85.94    8.75  62
  -9  -5   3   28.16    8.73  62
  -9  -4   3    7.69    8.84  63
  -9   0   1    8.01    8.33  62
  -9   4  -3  299.34    9.30  63
  -9   5  -5  432.09   11.86  62
  -9   6  -7  506.27   12.35  63
  -8  -7   4  448.40    7.49  63
  -8  -6   4  185.08    6.71  63
  -8  -2   3  202.83    7.09  63
  -8   1   1   38.48    9.05  63
  -8   2   0  602.27   10.21  62
  -8   3  -1  572.96    9.95  62
  -8   6  -6    6.43    9.98  62
  -8   7  -9    1.23   10.69  62
  -7 -12   3  291.17   10.04  62
  -7  -9   4    0.59    7.88  63
  -7  -8   4  167.46    8.50  62
  -7  -6   4  147.31    9.06  62
  -7  -5   4  288.33    9.64  62
  -7   0   2    7.98    9.31  62
  -7   5  -3  145.70    8.87  63
  -7   6  -5   14.22    9.96  62
  -6 -10   4   26.07    8.20  63
  -6  -4   4   54.62    9.56  63
  -6   8 -10   23.61   12.15  61
  -5 -13   3   13.31    8.62  63
  -5 -10   4   11.72    8.17  62
  -5  -4   4  279.08   10.34  63
  -4 -10   4  127.41    8.69  63
  -4  -9   4   94.97    9.10  62
  -4  -5   4  142.66    9.75  62
  -3 -14   2   14.53   11.51  62
  -3 -12   3  238.57   11.67  62
  -3  -8   4 2230.29   15.69  63
  -3  -7   4   39.20    9.98  63
  -2 -15   1    2.82   12.65  62
  -2 -11   3   23.44   11.21  62
  -2  -1   2   14.92   12.04  63
  -2   9 -15   90.76   14.79  62
  -1  -8   3   45.37   11.66  62
  -1  -7   3  712.90   15.29  62
   0 -13   1  161.40   16.22  61
   1 -15  -1   70.50   20.16  60
   1   7 -11   51.00    8.95  63
   1   8 -16  262.65   10.22  63
   2   3  -5  127.57   13.87  63
   2   5  -8  982.91   12.88  63
   2   6 -10  223.22   12.04  62
   3  -2  -2 1498.95   17.98  62
   3   4  -8  540.29   11.24  62
   3   5 -10 1684.13   14.07  63
   3   6 -13  117.26    9.35  63
   4 -13  -3  293.93   16.91  61
   4 -10  -2   63.80   13.54  62
   4  -6  -2    0.01    9.96  63
   4  -3  -3   21.60   12.55  63
   4   0  -5   56.84   12.02  63
   4   1  -6  168.65    8.01  63
   4   2  -7  492.54   11.17  62
   4   4 -10   14.44    9.47  62
   4   5 -13    6.49    8.80  63
   4   6 -18   -4.25    8.88  63
   4   6 -17  335.34   10.38  62
   5  -1  -6   37.60   10.30  63
   5   0  -7  432.78    8.13  63
   5   1  -8  276.16   10.43  63
   5   3 -11    1.80    9.66  63
   5   4 -13   11.58    9.17  62
   5   5 -18   -3.06    8.91  63
   5   5 -17   85.02    9.19  62
   6 -12  -6   -1.44   10.25  62
   6  -4  -6   14.38    9.26  62
   6  -1  -8  513.57   10.57  62
   6   0  -9  217.09    9.78  62
   6   2 -12  108.02    9.18  62
   6   3 -15  145.54    9.20  63
   7 -11  -8    6.14    8.71  62
   7  -5  -8   73.41    9.17  63
   7  -3  -9  181.15    9.16  62
   7  -2 -10   90.17    9.16  63
   7  -1 -11   32.66    8.96  63
   7   0 -12  142.08    9.30  62
   7   1 -14  162.94    8.84  62
   7   2 -18   26.51    8.78  63
   7   2 -17   17.38    8.76  62
   8  -9 -10   52.60    8.61  62
   8  -8 -10  150.06    8.90  62
   8  -7 -10   38.60    8.75  62
   8  -5 -11   -2.37    8.57  63
   8  -2 -14   44.26    6.01  63
   8  -1 -15    5.71    8.54  62
   8   0 -17   10.29    8.64  62
   9  -5 -15    5.53    8.80  62
 -11  -4   2   92.01    6.87  64
 -11  -2   1   29.17    8.80  64
 -10  -7   3    0.30    8.66  63
 -10  -6   3   13.26    8.92  64
 -10  -5   3   96.44    9.05  64
 -10  -2   2    2.15    8.73  63
 -10   1   0   13.94    8.34  64
 -10   2  -1    2.33    8.26  64
 -10   4  -4    9.64    8.31  63
  -9  -3   3   11.38    8.77  63
  -9  -1   2   36.54    8.64  63
  -9   2   0   28.03    8.51  64
  -8  -9   4   45.59    8.22  64
  -8  -8   4   93.25    8.61  63
  -8  -5   4 1370.64   11.65  63
  -8  -4   4   17.32    6.39  64
  -8   0   2  544.16   10.12  63
  -8   4  -2  197.08    9.06  63
  -8   7  -8    1.48    8.63  63
  -7 -10   4   57.17    8.20  63
  -7  -4   4   53.47    9.43  63
  -7  -1   3   92.27    9.55  64
  -7   7  -7   32.06   10.03  63
  -6 -13   3   95.28    9.17  63
  -6 -11   4   14.68    7.98  64
  -6  -3   4   27.78    9.67  64
  -6  -1   3  176.80    9.98  63
  -6   2   1    6.79    9.33  64
  -6   3   0   80.07    9.31  63
  -5 -11   4   41.53    8.39  64
  -5  -3   4    0.68    7.08  64
  -5  -1   3  145.80   10.36  63
  -5   2   1   41.74   10.35  64
  -5   3   0 1387.04   13.47  63
  -4 -13   3   99.87    9.41  63
  -4  -4   4   89.86   10.81  63
  -3  -9   4   89.19    9.37  63
  -3  -6   4  391.59   11.10  63
  -3  -2   3 2835.25   20.08  63
  -3   0   2 2229.50   16.48  64
  -3   5  -3  341.56   15.93  63
  -3   9 -14   50.11   18.86  61
  -1  -9   3  216.44   12.91  63
  -1  -6   3   23.59   14.10  63
  -1   7  -8  114.95   14.75  62
  -1   8 -11  106.42   12.78  62
   0   6  -7   32.91   11.27  63
   0   8 -13   14.47   10.26  63
   1 -11   1   70.24   19.14  60
   1   0  -1 7695.70   50.97  64
   1   4  -5  930.93   18.64  63
   1   8 -17    3.56   10.93  63
   2  -4   0  378.90   19.52  63
   2   1  -3  346.39   15.48  64
   2   2  -4  219.02   14.19  64
   2   7 -14  277.70   11.16  63
   4  -9  -2   13.95   11.69  63
   4  -8  -2 1077.96   14.69  64
   4  -7  -2  491.00   13.94  63
   4   3  -9   17.44    9.46  64
   4   4 -11   30.95    9.25  64
   5 -11  -4  449.64   12.83  63
   5  -5  -4  788.62   12.15  63
   5  -3  -5  951.80    9.82  64
   5   2 -10   89.83    7.00  64
   5   4 -14  265.72    9.72  63
   6 -13  -7   17.22    8.97  64
   6 -11  -6   70.24    8.80  63
   6  -5  -6   48.74    9.43  63
   6  -3  -7  144.81    9.61  64
   6   1 -11  343.18    9.96  63
   6   2 -13  460.87    9.98  64
   6   3 -17   54.75    6.30  64
   6   3 -16  132.60    9.24  63
   7 -12  -9  144.52    9.96  64
   7 -10  -8    4.68    8.59  63
   7  -9  -8   -0.01    8.46  64
   7  -8  -8   77.20    8.66  64
   7  -7  -8   18.86    8.43  64
   7  -6  -8   92.62    8.75  63
   7  -4  -9 1661.32   12.46  64
   7  -1 -12   14.27    5.99  64
   7   0 -13    6.51    8.53  63
   7   1 -16   16.18    5.95  64
   7   1 -15   42.02    8.44  63
   8 -10 -11    7.24    8.89  64
   8  -9 -11    0.10    8.70  64
   8  -8 -11    3.02    8.59  64
   8  -7 -11    5.01    8.66  64
   8  -6 -11    4.53    8.48  63
   8  -5 -12  164.04    6.60  64
   8  -4 -12   93.38    8.51  63
   8  -3 -13   92.35    8.54  63
   8  -2 -15   57.49    8.66  64
   8  -1 -17   28.64    8.77  64
   8  -1 -16  164.62    9.15  63
 -11  -3   2  119.13    9.32  65
 -11  -1   1   22.62    8.71  65
 -11   0   0  165.11    9.20  64
 -11   1  -1   89.88    9.03  64
 -11   2  -2   26.21    8.49  64
 -11   3  -3    0.47    8.71  64
 -10  -4   3    6.82    8.79  64
 -10  -3   3   52.14    6.36  65
 -10  -1   2   35.14    8.60  65
 -10   0   1   15.71    8.36  64
 -10   3  -2   11.09    8.30  64
 -10   5  -5    6.14    8.68  65
  -9  -9   4   42.74    8.57  65
  -9  -8   4   -2.72    8.38  65
  -9  -7   4   -4.25    8.32  64
  -9  -6   4    8.84    8.38  65
  -9  -5   4   64.04    8.75  65
  -9  -2   3  -10.59    8.75  65
  -9   0   2   10.40    8.60  65
  -9   1   1   61.93    8.48  64
  -9   3  -1   29.85    8.18  64
  -9   4  -2   87.04    8.02  65
  -9   5  -4   52.23    8.32  64
  -9   6  -6   -3.36    8.55  65
  -8 -11   4   14.19    6.06  65
  -8 -10   4   11.05    8.24  64
  -8  -3   4 1215.92   11.90  65
  -8  -1   3   31.42    8.99  65
  -8   5  -3   25.85    8.13  64
  -8   6  -5   28.25   10.20  64
  -7 -11   4   52.45    8.41  64
  -7  -3   4   87.95    9.59  64
  -7   1   2  722.34   10.82  65
  -7   2   1  697.01   10.63  64
  -7   3   0  355.35   10.13  64
  -7   4  -1   59.94    9.01  65
  -6 -12   4   25.97    8.25  65
  -6  -7   5   11.83    6.23  65
  -6   1   2   -3.41    9.45  65
  -6   4  -1  103.72   11.29  64
  -6   6  -4   13.71   10.53  64
  -5   1   2  102.25   11.30  65
  -5   4  -1  252.49   12.40  64
  -5   6  -4   29.29   11.04  64
  -5   7  -6   49.36   11.83  64
  -5   8  -9   37.21   13.99  62
  -4 -11   4   86.73    8.50  64
  -4  -3   4  243.43    8.96  65
  -4  -1   3  172.45   13.85  64
  -4   2   1    9.45   13.00  65
  -4   3   0  198.22   12.46  65
  -3 -13   3    0.51    8.94  65
  -3 -10   4  529.10   10.69  64
  -3  -5   4   97.16   11.13  64
  -2 -14   2  118.13   12.67  64
  -2 -12   3    2.94    8.84  64
  -2  -3   3  332.00   14.83  64
  -2   2   0  832.31   19.67  65
  -2   3  -1    5.70   16.13  64
  -2   8 -10  926.72   20.98  63
  -1  -2   2  697.04   22.05  65
  -1   6  -6   96.43   15.18  63
   0 -15   0   54.27   17.20  63
   0   8 -14   21.41   10.67  64
   1   6  -9   29.80    9.38  65
   1   7 -12   62.16    9.07  65
   2   6 -11  422.31   10.88  64
   2   7 -16    9.07    8.45  65
   2   7 -15  216.36   11.40  64
   3 -11  -1  143.48   17.21  62
   3  -5  -1  169.29   15.15  64
   3  -1  -3  148.69    9.86  65
   3   3  -7  107.62   10.98  64
   3   5 -11    2.87    9.33  65
   3   6 -15   19.56    8.76  65
   3   6 -14  117.12   11.14  64
   4  -2  -4  850.98   11.61  65
   4   5 -15   58.80    9.01  65
   4   5 -14  147.45   10.87  64
   5 -13  -5    0.40   10.70  63
   5 -10  -4  138.52    9.52  64
   5  -6  -4  228.56   10.39  64
   5   1  -9  265.11    7.71  65
   5   3 -12   48.98    9.37  64
   5   4 -16   29.02    8.82  65
   5   4 -15   -0.69    8.63  65
   6 -10  -6    6.51    8.37  64
   6  -7  -6   75.10    9.10  65
   6  -6  -6   49.43    9.51  64
   6  -4  -7  603.70    8.42  65
   6  -2  -8  189.03    9.73  64
   6  -1  -9  693.56   11.15  64
   6   0 -10  326.14   10.11  64
   6   1 -12  246.25    9.66  65
   6   2 -14  289.16    9.46  65
   6   3 -18    6.25    8.74  64
   7 -11  -9    9.39    8.65  65
   7  -5  -9   83.25    8.92  65
   7  -3 -10  223.99    9.30  64
   7  -2 -11  491.37   10.01  64
   7   0 -14   -0.31    8.59  64
   7   1 -18  157.72    9.06  65
   7   1 -17  128.60    8.77  64
   8  -7 -12  296.25    7.32  65
   8  -6 -12   72.39    8.74  65
   8  -4 -13   -1.95    8.57  65
   8  -3 -15   44.26    6.19  65
   8  -3 -14   10.19    8.62  64
   8  -2 -17   23.58    6.08  65
   8  -2 -16   10.28    8.60  65
 -11  -5   3  -11.49    9.04  66
 -11  -4   3  124.54    7.07  66
 -11  -2   2   39.99    8.78  66
 -11   1   0   39.00    8.75  66
 -11   2  -1   68.11    6.43  66
 -10  -7   4    5.27    8.67  66
 -10  -6   4   97.50    9.06  66
 -10  -5   4    4.17    6.20  66
 -10  -2   3   17.73    6.14  66
 -10   1   1   15.82    8.31  66
 -10   2   0    2.13    8.15  66
 -10   4  -3   54.33   10.26  65
  -9  -4   4   28.59    8.76  65
  -9  -3   4   89.88    6.52  66
  -9  -1   3   43.78    8.70  66
  -8  -8   5  181.27    6.72  66
  -8  -7   5  232.10    8.99  66
  -8  -6   5   52.83    6.13  66
  -8  -2   4   97.11    6.94  66
  -8   1   2  130.82    9.26  66
  -8   2   1  205.00    9.12  65
  -8   3   0 1370.08   12.00  65
  -8   4  -1   36.74    8.53  66
  -8   7  -7    5.96    8.57  66
  -7 -12   4    0.81    8.63  66
  -7  -9   5  407.69    9.54  66
  -7  -8   5   31.32    8.30  65
  -7  -7   5  118.63    8.63  65
  -7  -6   5  119.29    8.99  65
  -7  -5   5  270.59    9.27  66
  -7  -2   4  814.92   11.27  65
  -7   0   3    6.08    9.30  65
  -7   6  -4   10.88   10.01  65
  -7   8 -10    4.51   12.42  66
  -6  -9   5    7.58    8.03  65
  -6  -8   5  350.67    9.21  65
  -6  -6   5  391.56    9.94  65
  -6  -5   5   71.71    9.38  66
  -6  -2   4   70.96    9.77  65
  -6   0   3   -9.05   10.14  66
  -6   5  -2   11.05    8.66  66
  -6   7  -6   36.11   11.90  64
  -6   8  -9   95.50   12.70  65
  -5 -12   4    0.65   10.40  65
  -5  -9   5  308.18    9.69  66
  -5  -8   5    1.76    8.63  65
  -5  -7   5  970.24   11.26  65
  -5  -6   5   15.37    9.13  65
  -5  -2   4   41.83    9.90  66
  -4 -14   3    2.75    9.33  65
  -4 -12   4    2.51    8.70  66
  -4   1   2  238.92   10.61  66
  -4   4  -1  760.82   13.19  65
  -4   6  -4   10.62   11.18  65
  -3 -11   4    0.12    8.77  66
  -3  -4   4  162.55   12.77  66
  -1 -13   2   58.43   13.49  64
  -1 -10   3  123.77   12.38  65
  -1  -5   3   21.38   16.58  65
   0 -11   2  355.53   15.78  64
   0   4  -4 1107.44   22.08  65
   0   7 -10  269.34   12.33  65
   0   8 -15   19.68   10.72  65
   1   3  -4    9.14   13.46  66
   1   5  -7   13.91   10.26  65
   2  -2  -1  443.78   18.46  65
   2   4  -7 2216.55   16.39  65
   2   5  -9 2239.00   16.07  66
   2   7 -18  119.52   11.97  65
   2   7 -17    4.98   11.01  65
   3   2  -6  376.40   13.37  66
   3   4  -9  238.34   10.16  65
   3   6 -17   50.07    8.83  66
   3   6 -16   93.98    9.18  66
   4 -14  -4    4.96   12.79  65
   4 -12  -3   93.62   11.53  65
   4  -4  -3 2407.10   17.38  65
   4   2  -8  200.61   10.33  65
   4   3 -10  121.14    7.18  66
   4   4 -12  130.13    9.72  66
   4   5 -17    7.56    8.94  66
   4   5 -16    6.29    8.56  65
   5 -14  -6   66.91   11.45  65
   5  -9  -4  644.17   13.06  65
   5  -8  -4  201.51   10.02  65
   5  -7  -4   66.13    9.75  65
   5  -4  -5   70.84    9.46  66
   5  -2  -6  126.97   10.38  65
   5  -1  -7  198.52   10.10  66
   5   0  -8  693.11   11.33  66
   5   2 -11   75.04    9.61  66
   5   3 -13   27.99    9.04  65
   5   4 -19  191.01    9.78  66
   5   4 -18   16.52    8.53  66
   5   4 -17    7.35    8.75  65
   6 -12  -7   75.67    9.15  65
   6  -9  -6   12.75   10.63  65
   6  -8  -6   47.94    9.20  65
   6  -3  -8  591.61    8.44  66
   6   0 -11   16.84    9.25  65
   6   1 -13   24.86    6.20  66
   6   2 -16   -2.87    6.01  66
   6   2 -15   22.54    8.52  65
   7 -10  -9   96.59    8.85  66
   7  -7  -9  100.59    8.74  66
   7  -6  -9  614.43   10.28  65
   7  -4 -10  137.73    9.21  65
   7  -3 -11  272.23    9.41  66
   7  -2 -12  191.79    9.11  66
   7  -1 -13  294.46    9.74  65
   7   0 -16  259.06    9.03  66
   7   0 -15  490.89    9.88  65
   8  -9 -12   61.30    9.09  65
   8  -8 -12   34.45    8.78  65
   8  -6 -13    7.17    8.57  66
   8  -5 -13  140.53    8.99  65
   8  -4 -14   -0.20    8.28  66
   8  -3 -16   57.16    8.73  66
 -11  -3   3   11.14    9.12  67
 -11  -1   2   53.67    8.71  67
 -11   0   1  161.41    9.11  66
 -11   3  -2   18.93    8.53  67
 -10  -4   4  111.35    9.13  67
 -10   0   2    4.82    8.15  66
 -10   3  -1   31.67    8.16  66
 -10   5  -4  127.95    9.43  66
  -9  -8   5   -2.48    8.55  67
  -9  -7   5    2.52    8.35  67
  -9  -6   5   -7.82    8.38  67
  -9  -2   4    0.52    6.20  67
  -9   1   2    3.69    8.36  67
  -9   2   1  341.25    9.40  66
  -9   3   0   78.95    7.99  67
  -9   5  -3    6.20    8.01  66
  -9   6  -5   19.24    8.66  66
  -8 -10   5   87.34    8.42  67
  -8  -9   5   60.84    8.39  66
  -8  -5   5   -6.48    8.64  67
  -8  -4   5   65.24    6.34  67
  -8   0   3  143.55    9.25  66
  -8   6  -4  315.12    9.65  67
  -7 -10   5   50.07    8.20  66
  -7  -4   5  440.14    9.92  67
  -7   5  -2   57.66   10.78  66
  -7   7  -6   88.95   10.48  66
  -6 -13   4    8.93    8.77  66
  -6 -10   5  174.37    8.45  66
  -6  -4   5   53.11    9.64  66
  -5 -13   4   41.02    9.26  67
  -5 -10   5   11.49    8.18  66
  -5  -5   5 1182.67   12.13  66
  -5   0   3  370.36   11.33  66
  -5   5  -2   68.01   11.13  66
  -4  -9   5  318.95   10.28  67
  -4  -8   5  518.44   10.83  66
  -4  -7   5  806.24   11.91  66
  -4  -6   5  114.43    9.79  67
  -4   7  -6  168.50   15.15  65
  -2  -9   4  560.22   11.98  66
  -2  -8   4   38.20   11.79  66
  -2  -7   4  822.38   15.11  66
  -2  -6   4  161.74   11.42  67
  -2   1   1   52.68   18.69  67
  -1 -15   1   50.57   15.43  66
  -1   8 -12   66.23   12.37  65
   0   8 -17   35.06   11.39  66
   0   8 -16   -1.25   10.67  66
   1   7 -13  326.44   12.02  66
   2   6 -12   -3.60    9.16  67
   3  -6  -1   99.34   13.04  66
   3  -3  -2  135.12   13.94  66
   3   0  -4   -1.98   12.78  66
   3   1  -5   12.95   13.68  66
   3   5 -12   88.09    9.50  66
   3   6 -18   -6.29   10.87  66
   4  -1  -5  346.73   12.57  66
   4   0  -6  344.59   11.87  67
   4   1  -7  142.05   10.43  66
   4   4 -13   50.84    8.90  67
   4   5 -19  132.16    9.92  66
   4   5 -18   41.57    9.13  66
   5 -12  -5   56.69   10.87  66
   5   1 -10   22.30    6.90  67
   5   3 -14   12.58    8.97  66
   6 -13  -8   20.96    8.83  66
   6 -11  -7   13.40    8.62  67
   6  -5  -7  250.61    9.66  66
   6  -2  -9  166.11    9.78  66
   6  -1 -10  397.28   10.38  66
   6   1 -14  307.92    9.37  67
   6   2 -19   21.39    8.64  67
   6   2 -18  121.17    9.04  67
   6   2 -17   17.00    8.67  66
   7 -11 -10  189.87    9.82  67
   7  -9  -9  134.25   10.89  66
   7  -8  -9  129.00    8.96  66
   7  -5 -10  130.38    9.07  66
   7  -4 -11  276.02    7.08  67
   7  -2 -13   40.08    8.44  67
   7  -1 -15   31.52    8.52  67
   7  -1 -14  105.07    8.65  66
   7   0 -18   -4.73    8.40  66
   7   0 -17   18.05    8.43  66
   8  -9 -13   -6.11    9.19  66
   8  -8 -13    1.17    8.84  66
   8  -7 -13    3.41    8.73  66
   8  -6 -14   63.15    9.06  67
   8  -5 -15  104.99    8.85  67
   8  -5 -14   13.90    8.54  66
   8  -4 -16   13.34    8.65  66
   8  -4 -15   52.25    8.57  66
   8  -3 -17  122.76    9.19  66
 -11  -5   4  124.13    9.85  68
 -11  -2   3   66.95    9.02  68
 -11   1   1  172.48    8.90  68
 -11   2   0   97.47    8.51  68
 -10  -7   5   38.68    6.38  68
 -10  -3   4   10.80    8.63  67
 -10  -1   3   -8.31    8.53  68
 -10   2   1   67.88    5.93  68
 -10   4  -2   43.91   10.01  67
  -9  -9   5    4.96    8.59  67
  -9  -5   5  127.21    8.69  67
  -9  -4   5    7.23    8.68  68
  -9   0   3   20.70    8.59  67
  -9   4  -1    4.52    7.86  67
  -8  -3   5  148.57    6.80  68
  -8  -1   4  610.78   10.35  68
  -8   5  -2  192.18    8.61  67
  -7 -11   5  144.51    8.79  67
  -7  -3   5  950.05   11.58  68
  -7  -1   4  102.49    9.77  67
  -7   2   2   34.35    9.02  68
  -7   3   1  426.32   10.28  68
  -6 -11   5   42.67    8.16  67
  -6  -3   5  205.14   10.16  68
  -6  -1   4   32.34    9.47  67
  -6   2   2    1.32    9.27  68
  -6   3   1  126.63    9.46  68
  -5 -11   5   44.88    8.46  68
  -5  -4   5   63.93    9.46  67
  -4 -13   4  111.24    9.89  68
  -4 -10   5   74.30    8.89  68
  -4  -5   5  796.07   11.52  68
  -4  -2   4   -0.03   11.94  68
  -4   0   3 5330.10   22.96  68
  -3 -14   3   29.88   11.74  67
  -3 -12   4  114.53    9.53  68
  -3  -3   4  398.08   14.96  68
  -3  -1   3  391.32   14.18  67
  -2 -13   3  154.16   12.33  67
  -2 -10   4  225.42   10.68  68
  -1 -11   3   25.63   11.72  67
  -1   0   1 7750.03   51.48  68
  -1   8 -13  329.26   12.45  67
   0  -4   2   85.61   19.95  66
   1   1  -2  147.51   23.90  67
   1   2  -3 2483.11   24.99  67
   1   6 -10   14.11    9.59  68
   1   7 -14   42.16   11.12  67
   2   6 -13 1247.87   12.82  67
   3 -13  -2  169.85   16.98  66
   3 -10  -1   98.38   15.98  66
   3   3  -8  303.82   10.64  67
   3   4 -10   28.65    9.80  67
   3   5 -13   15.14    9.17  67
   4  -5  -3    1.64   10.03  67
   4  -3  -4  106.48    8.73  68
   4   2  -9   14.37    9.69  67
   4   3 -11    7.03    9.36  68
   4   4 -14   56.29    8.95  68
   5  -5  -5 1145.87   12.48  67
   5  -3  -6 1016.38   12.07  67
   5   0  -9   33.91    6.87  68
   5   2 -12  101.55    9.57  67
   5   3 -17   24.14    6.16  68
   5   3 -16   68.33    8.54  68
   5   3 -15  102.49    8.95  67
   6 -10  -7  305.95    9.59  68
   6  -7  -7  109.39    8.88  68
   6  -6  -7  455.06   10.16  67
   6  -4  -8   55.38    9.35  68
   6  -1 -11  670.87   10.64  68
   6   0 -12   31.09    9.35  67
   6   1 -15  289.73    9.27  68
   7 -10 -10   17.72    8.69  68
   7  -9 -10  124.20    9.00  68
   7  -8 -10   24.02    8.73  68
   7  -7 -10  317.57    9.48  68
   7  -6 -10   23.66    8.77  67
   7  -5 -11  325.58    7.12  68
   7  -3 -12   42.92    8.55  67
   7  -2 -14  165.53    8.93  68
   7  -1 -17  102.99    8.78  68
   7  -1 -16   -2.11    8.58  67
   8  -8 -14  115.94    9.48  67
   8  -7 -15   29.21    9.05  68
   8  -7 -14    9.56    8.58  68
   8  -6 -15  123.63    9.23  68
   8  -5 -16    5.44    8.61  68
   8  -4 -17  129.28    9.29  67
 -11  -4   4  265.31    9.94  68
 -11  -3   4  144.90    9.32  69
 -11  -1   3   23.12    8.45  69
 -11   0   2   20.61    8.57  68
 -11   3  -1   98.90    8.67  68
 -10  -6   5   10.10    8.59  68
 -10  -5   5   52.74    8.88  68
 -10  -4   5   43.84    6.18  69
 -10  -2   4   11.48    8.63  68
 -10   0   3   24.88    8.30  69
 -10   1   2    9.88    8.31  68
 -10   3   0   39.15    8.27  68
 -10   5  -3    6.00    8.30  69
  -9  -3   5   55.10    8.97  69
  -9  -1   4   36.05    8.54  68
  -9   5  -2   -0.51    8.06  69
  -9   6  -4   16.07    8.43  68
  -9   7  -7   21.28   11.25  68
  -8  -8   6   69.58    8.35  69
  -8  -7   6   24.39    8.52  69
  -8  -6   6  129.56    6.31  69
  -8   1   3  177.26    9.24  69
  -8   2   2 1767.51   12.69  68
  -8   3   1   75.34    8.69  68
  -8   4   0  425.86    9.34  69
  -8   7  -6   62.34   10.56  68
  -7 -12   5   -0.31    8.48  69
  -7  -9   6    6.37    8.45  69
  -7  -8   6  234.80    8.98  69
  -7  -7   6  100.14    8.69  69
  -7  -6   6  342.01    9.46  69
  -7  -2   5  929.40    9.31  69
  -7   1   3 1029.52   11.68  68
  -7   4   0  364.00    9.81  68
  -7   6  -3  264.09    9.27  68
  -7   8  -9    8.76   12.17  68
  -6 -12   5  205.52    9.44  68
  -6  -8   6   77.04    8.44  69
  -6  -7   6   66.95    8.88  69
  -6  -6   6  196.40    7.07  69
  -6   1   3    6.65    9.30  68
  -6   4   0   27.90    9.08  68
  -6   6  -3   31.59   10.33  68
  -5  -3   5  361.42   11.03  69
  -5  -1   4   -1.81    9.90  69
  -5   2   2  117.39   10.87  69
  -5   3   1   25.82   10.18  69
  -4  -4   5  314.09   11.01  69
  -4   5  -2   81.10   11.59  68
  -3   2   1 3060.18   22.06  69
  -3   3   0   31.65   13.61  69
  -2 -15   2    4.42   12.88  68
  -2  -5   4  698.66   16.61  68
  -2  -2   3    2.38   13.65  68
  -1  -4   3   56.39   17.44  68
   0   6  -8   77.46   11.75  68
   0   7 -11    6.11   11.45  68
   1   7 -18   46.83    9.46  68
   1   7 -17  172.47    9.69  69
   1   7 -16    9.52    8.91  68
   1   7 -15    8.82   10.52  69
   2   3  -6  638.60   16.82  68
   2   5 -10   40.46    9.94  68
   2   6 -14  370.16   10.14  68
   3  -9  -1   35.91   13.58  68
   3  -7  -1  170.16   12.79  68
   3   5 -14  756.58   11.19  68
   4 -11  -3  272.35   13.89  68
   4   1  -8  228.69    7.73  69
   4   4 -16  131.69    9.09  69
   4   4 -15  102.19    8.99  68
   5 -13  -6  -10.34   10.70  67
   5 -11  -5   36.38   10.54  68
   5  -6  -5  586.89   11.04  69
   5  -2  -7  651.30   11.68  68
   5  -1  -8  116.60    9.80  68
   5   1 -11  152.76    9.87  69
   5   2 -13   24.74    8.99  68
   5   3 -19  -12.65    8.67  69
   5   3 -18    9.40    8.65  69
   6 -12  -8   15.64   10.55  68
   6  -9  -7   -0.61   10.38  68
   6  -8  -7  360.05    9.94  68
   6  -5  -8    3.03    8.81  69
   6  -3  -9  981.01   11.48  68
   6  -2 -10  376.36   10.21  68
   6   0 -14  628.33    8.06  69
   6   0 -13  604.73   10.31  68
   6   1 -19   56.24    8.86  69
   6   1 -18   53.42    8.45  69
   6   1 -17   24.94    8.40  69
   6   1 -16  132.12    8.88  68
   7 -11 -11   29.71    9.20  68
   7  -6 -11  290.67    9.38  69
   7  -4 -12  236.95    9.18  68
   7  -3 -14   68.19    6.29  69
   7  -3 -13  412.30    9.60  68
   7  -2 -16  142.14    6.65  69
   7  -2 -15  342.53    9.45  68
   7  -1 -18   35.99    8.54  68
   8  -6 -16    0.52    8.93  69
 -11  -5   5   80.69    9.50  70
 -11  -2   4   99.43    9.07  70
 -11   1   2  100.62    8.60  70
 -11   2   1  108.14    8.74  70
 -11   4  -2   10.19    8.65  70
 -10  -3   5    8.20    8.57  70
 -10  -1   4    8.90    8.42  69
 -10   4  -1    7.01    9.77  68
  -9  -9   6   11.13    8.43  70
  -9  -8   6   99.52    8.83  70
  -9  -7   6   19.81    8.29  69
  -9  -6   6   15.37    8.40  69
  -9  -5   6    7.64    5.87  70
  -9  -2   5    1.83    8.85  70
  -9   1   3   17.25    8.33  69
  -9   2   2   22.36    8.44  69
  -9   3   1   10.47    7.89  70
  -9   4   0   -0.80    7.95  70
  -8 -10   6   23.35    8.48  70
  -8  -9   6   89.42    8.43  69
  -8  -5   6   97.87    8.70  69
  -8  -4   6  787.64    8.40  70
  -8  -2   5   -6.03    9.30  70
  -8   0   4    5.45    8.96  70
  -8   6  -3    7.74    7.84  69
  -7 -10   6  129.41    8.82  70
  -7  -5   6   13.98    8.57  69
  -7  -4   6   77.59    6.54  70
  -7   0   4  386.41   10.31  69
  -7   5  -1   86.49    9.04  69
  -7   7  -5  118.87   10.42  69
  -6 -13   5   46.96    9.29  70
  -6 -10   6   23.78    8.19  70
  -6  -9   6   33.89    8.45  69
  -6  -5   6   16.34    9.30  69
  -6  -2   5   59.76    9.62  69
  -6   0   4  621.10   11.13  70
  -6   5  -1   62.78    8.79  70
  -6   7  -5  559.69   14.18  69
  -5 -12   5    7.64   10.53  69
  -5  -8   6    1.74    8.60  70
  -5  -7   6  165.81    9.42  70
  -5  -6   6  215.90    7.27  70
  -5   1   3   12.26   11.05  69
  -5   4   0  244.62   10.19  69
  -5   6  -3    3.45   11.04  69
  -4 -11   5    0.03   10.40  70
  -3  -9   5 1190.67   13.41  69
  -3  -8   5   10.32   11.69  69
  -3  -7   5 1467.68   16.04  69
  -3  -6   5    2.60   10.19  70
  -3   1   2  257.01   13.44  70
  -2 -11   4   44.97   11.43  69
  -2   0   2  149.33   13.59  70
  -2   4  -2   57.32   21.77  68
  -2   8 -11   65.69   13.36  68
  -1   7  -9   11.55   12.64  68
  -1   8 -16    3.17   10.95  68
  -1   8 -15    9.29   10.75  69
  -1   8 -14  114.73   12.45  69
   0   5  -6   20.90   12.98  69
   1   4  -6   10.96   11.60  69
   1   5  -8    0.27   10.10  70
   2  -5   0 1009.12   23.79  69
   2  -1  -2 1121.64   20.73  70
   2   2  -5  137.89   14.63  70
   2   4  -8   15.11   12.13  70
   2   6 -18    4.94    8.91  69
   2   6 -17   19.38    8.73  70
   2   6 -16  216.55    9.46  70
   2   6 -15  103.85    9.14  69
   3  -8  -1   60.36   14.17  68
   3  -2  -3   12.44   13.71  69
   3   2  -7  398.92   12.50  69
   3   3  -9  838.83    9.93  70
   3   4 -11  178.97   10.46  69
   3   5 -19   10.83    8.94  70
   3   5 -18   18.15    8.69  69
   3   5 -17    2.67    8.57  70
   3   5 -16   34.20    8.68  70
   3   5 -15  204.67    9.49  69
   4 -13  -4   89.48   12.78  69
   4 -10  -3  732.13   14.50  69
   4  -6  -3 2652.88   19.23  69
   4  -2  -5   23.94   11.81  70
   4  -1  -6   38.49    7.95  70
   4   0  -7  739.79   11.80  70
   4   2 -10    5.02    9.85  70
   4   3 -12   55.96    9.34  69
   4   4 -19   -2.87    8.91  70
   4   4 -18    7.44    8.62  70
   4   4 -17  196.44    9.39  69
   5 -14  -7   25.05   10.96  69
   5 -10  -5   31.79   10.83  69
   5  -9  -5  269.86    9.79  70
   5  -8  -5  153.04    9.86  70
   5  -7  -5   48.04    9.44  69
   5  -4  -6  419.69   10.54  69
   5   0 -10  288.28   10.22  70
   5   1 -12   31.39    6.42  70
   5   2 -15   44.36    8.59  70
   5   2 -14    2.63    8.53  69
   6 -11  -8   19.16    8.38  69
   6  -6  -8   35.71    9.10  70
   6  -4  -9  449.15   10.36  70
   6  -3 -10  153.94    6.70  70
   6  -2 -11  647.52   10.37  70
   6  -1 -12  343.25   10.04  69
   6   0 -15   12.90    8.35  69
   7 -10 -11  -12.14    8.75  70
   7  -9 -11   81.21    9.22  69
   7  -8 -11  130.50    9.15  69
   7  -7 -11  274.48    9.43  69
   7  -6 -12  326.68    7.32  70
   7  -5 -12   45.04    8.57  69
   7  -4 -13  -11.74    8.49  70
   7  -3 -15   15.53    8.37  69
   7  -2 -18    8.61    8.53  70
   7  -2 -17    2.21    8.52  69
 -11  -4   5   24.56    8.96  70
 -11  -3   5   82.63    6.68  71
 -11  -1   4   16.76    8.56  71
 -11   0   3  284.30    9.60  70
 -11   3   0    6.42    8.31  70
 -11   4  -1   -3.17    8.53  71
 -10  -7   6  271.80    9.44  70
 -10  -6   6    6.09    8.46  71
 -10  -5   6  155.59    9.08  71
 -10  -2   5   62.32    8.60  71
 -10   1   3   46.00    8.37  70
 -10   2   2    0.40    8.08  70
 -10   3   1    7.70    8.05  70
 -10   5  -2   24.57    8.27  70
 -10   6  -4  120.74    9.67  70
  -9  -4   6  165.44    8.84  71
  -9   0   4   12.26    8.61  70
  -9   6  -3  118.26    8.64  71
  -9   7  -6    6.27   10.90  70
  -8  -3   6  692.53    8.43  71
  -8  -1   5   33.14    9.22  71
  -8   5  -1    2.38    9.67  70
  -8   7  -5    3.75   10.06  70
  -7 -11   6    5.20    8.34  70
  -7  -1   5  286.27   10.28  71
  -7   8  -8  100.91   12.47  69
  -6 -11   6   20.78    8.32  71
  -6  -4   6    3.46    9.55  70
  -6   8  -8   34.30   13.12  69
  -5 -13   5   25.88    9.49  71
  -5 -10   6   48.36    8.92  71
  -5  -9   6    9.16    8.80  70
  -5  -5   6  313.32   10.27  71
  -5  -2   5   27.93   10.12  70
  -5   0   4  333.64    8.12  71
  -5   7  -5   57.61   12.30  70
  -4 -14   4   26.08   12.07  70
  -4 -12   5   19.18    9.20  70
  -4  -3   5 3268.99   17.66  71
  -4  -1   4   13.33   12.68  71
  -3 -13   4   20.64   11.68  70
  -3 -10   5   51.75   10.98  70
  -3  -5   5  110.01   10.86  71
  -3  -2   4 1761.76   18.30  71
  -3   4  -1  769.01   18.51  70
  -2  -4   4   25.48   13.43  70
  -1 -14   2   32.31   13.95  69
   0 -14   1   11.13   18.19  68
   0   3  -3  374.11   19.30  70
   0   7 -12   36.10   11.17  70
   1   6 -11   11.79   11.59  70
   2   0  -3  134.75   11.79  71
   2   1  -4  115.80    9.72  71
   2   5 -11  506.14   11.37  70
   3  -4  -2 1021.55   18.96  70
   3  -1  -4 1327.55   16.61  71
   3   1  -6  774.55   14.30  71
   3   4 -12  687.50   11.18  71
   4 -14  -5  105.23   11.47  70
   4  -9  -3   46.03   11.49  70
   4  -8  -3 1011.98   13.45  70
   4  -7  -3   61.82   12.14  70
   4  -4  -4  168.21   11.25  70
   4   3 -13   14.69    9.33  70
   5 -12  -6  143.30   10.92  70
   5  -5  -6  959.37   12.01  71
   5  -3  -7   71.90    9.77  70
   5  -2  -8  395.35   10.55  71
   5  -1  -9  336.60   10.22  70
   5   1 -13   17.75    6.34  71
   5   2 -19  114.32    8.99  71
   5   2 -18   81.10    8.65  71
   5   2 -17   63.85    8.85  71
   5   2 -16   10.24    8.71  70
   6 -12  -9    3.56    8.83  70
   6 -10  -8  203.07   11.05  70
   6  -9  -8   24.87    8.63  71
   6  -8  -8  400.76   10.08  71
   6  -7  -8    4.84    8.77  71
   6  -5  -9  305.58    9.92  71
   6  -2 -12   49.39    6.51  71
   6  -1 -14   16.09    6.10  71
   6  -1 -13   55.90    8.94  70
   6   0 -19   87.10    8.91  71
   6   0 -18  159.60    8.71  71
   6   0 -17  322.05    9.28  71
   6   0 -16   42.54    8.43  70
   7 -10 -12  150.90    9.72  70
   7  -9 -12   12.29    8.88  71
   7  -8 -12  294.33    9.72  71
   7  -7 -12   64.70    8.71  70
   7  -6 -13   -9.58    6.01  71
   7  -5 -14  315.92    7.24  71
   7  -5 -13  325.76    9.24  70
   7  -4 -15  138.60    8.87  71
   7  -4 -14    5.26    8.33  71
   7  -3 -18  114.76    8.96  71
   7  -3 -17   98.36    8.95  71
   7  -3 -16   18.37    8.44  70
 -11  -5   6   12.23    6.49  72
 -11  -2   5   -0.10    8.75  72
 -11   1   3   13.28    8.13  72
 -11   2   2    7.95    8.34  71
 -11   3   1  105.33    6.57  72
 -10  -4   6   14.30    8.64  72
 -10  -3   6   49.08    6.26  72
 -10  -1   5   42.05    5.98  72
 -10   0   4   10.19    8.13  71
 -10   4   0   45.91    8.06  71
  -9  -3   6    5.02    8.43  71
  -9  -1   5   34.07    8.64  71
  -9   1   4   44.34    5.99  72
  -9   2   3  100.99    8.78  72
  -9   3   2   10.01    8.22  72
  -9   5  -1  188.40   10.62  71
  -9   7  -5  220.56   10.18  72
  -8  -8   7   35.44    8.20  72
  -8  -7   7   51.31    8.46  72
  -8  -6   7   49.48    6.09  72
  -8   1   4  802.04   10.66  72
  -8   2   3   61.38    8.82  71
  -8   3   2  167.73    8.92  71
  -8   4   1   -6.63    8.05  72
  -8   8  -8   30.06   10.87  71
  -7  -8   7  166.73    8.73  72
  -7  -7   7   62.49    8.55  72
  -7  -3   6  136.40    9.67  71
  -7   1   4  154.97    9.41  72
  -7   2   3   25.25    8.88  71
  -7   3   2   31.11    9.08  71
  -7   4   1  930.28   11.46  72
  -7   6  -2  616.61   10.42  72
  -6 -12   6   11.29    8.73  72
  -6  -3   6  206.47    9.95  72
  -6  -1   5  223.60   10.15  71
  -6   2   3   22.06    9.06  72
  -6   3   2   16.77    8.85  71
  -5 -11   6   41.37    8.72  72
  -5  -4   6    1.76    9.58  72
  -5   5  -1    6.07   11.10  72
  -5   8  -8   17.21   14.01  69
  -4  -9   6    8.96    9.07  71
  -4  -8   6    3.97    9.27  71
  -4  -7   6    1.53    9.76  72
  -4   2   2   34.24   13.26  71
  -4   3   1 2680.81   19.07  71
  -3 -11   5   11.00    9.15  72
  -3   0   3 5813.68   25.22  72
  -2 -14   3   23.82   12.04  71
  -2   8 -12  155.28   13.05  71
  -1 -12   3    9.73   13.29  70
   0 -12   2   49.79   16.43  69
   0   7 -13    9.58   10.60  71
   1   6 -12  530.07   10.96  71
   2   3  -7 1009.86   14.50  72
   2   4  -9  294.89   10.95  72
   2   5 -12  627.74   11.10  71
   3 -14  -3   69.53   14.53  70
   3 -12  -2  197.01   13.69  71
   3   0  -5  173.91   13.66  71
   3   3 -10 2084.19   12.82  72
   3   4 -13   88.72    9.31  72
   4 -12  -4    2.71   10.29  71
   4   1  -9   29.29   10.26  71
   4   2 -11   -4.85    9.13  71
   4   3 -19  292.85    9.73  72
   4   3 -16   50.79    8.62  72
   4   3 -15   48.86    8.79  72
   4   3 -14   25.65    8.93  71
   5 -13  -7   18.54   10.55  71
   5 -11  -6   62.91    8.84  71
   5  -6  -6   58.70    9.70  72
   5   0 -11   -3.65    9.75  71
   5   1 -14  181.23    9.04  72
   6 -11  -9  117.15    9.10  71
   6  -6  -9  304.43    9.86  72
   6  -4 -10  213.63    9.52  71
   6  -3 -11  938.14   11.01  71
   6  -2 -13  774.04   10.58  72
   6  -1 -16  261.00    6.87  72
   6  -1 -15  874.32   10.54  72
   7 -10 -13  148.84   10.00  71
   7  -9 -13   66.30    9.05  72
   7  -8 -13   40.12    8.87  72
   7  -7 -13  333.81    9.77  71
   7  -6 -14   25.15    8.76  72
   7  -5 -16   64.09    6.27  72
   7  -5 -15  -21.34    8.38  72
   7  -4 -18   18.07    8.87  72
   7  -4 -17   -6.05    8.74  72
   7  -4 -16   79.61    8.78  71
 -11  -4   6  127.47    9.48  72
 -11  -3   6  138.17    6.82  73
 -11  -1   5  150.51    6.69  73
 -11   0   4  104.15    8.67  72
 -11   4   0  113.87    8.89  73
 -10  -7   7   88.10    8.95  73
 -10  -6   7   23.60    6.16  73
 -10   1   4   28.22    8.17  73
 -10   2   3   79.19    8.28  73
 -10   3   2   58.32    8.46  73
 -10   5  -1   59.20    8.30  72
 -10   6  -3   34.85    8.67  72
  -9  -9   7   12.43    8.42  73
  -9  -8   7   24.08    8.09  72
  -9  -7   7   38.92    8.38  72
  -9  -6   7   17.58    8.20  72
  -9  -5   7   23.71    8.35  73
  -9  -2   6  550.29   10.09  72
  -9   0   5   55.06    8.82  73
  -9   4   1   51.24    8.12  72
  -8 -10   7   16.05    8.54  73
  -8  -9   7   55.82    8.24  72
  -8  -5   7   33.08    8.49  72
  -8  -2   6 1077.73   11.52  72
  -8   0   5   67.65    8.92  73
  -8   5   0  355.53    9.28  73
  -8   6  -2  146.49   10.23  72
  -7 -10   7  174.73    9.24  73
  -7  -9   7    0.91    8.25  72
  -7  -6   7  137.86    8.79  72
  -7  -5   7   59.69    9.06  73
  -7  -2   6  603.89   10.74  72
  -7   0   5 1571.99   12.66  73
  -7   7  -4  497.00   12.19  72
  -6  -9   7  483.21   10.07  73
  -6  -8   7   50.74    8.15  73
  -6  -7   7  244.64    9.11  73
  -6  -6   7   -8.33    8.79  73
  -6   1   4   23.37    9.65  73
  -6   4   1  147.11    9.56  72
  -6   6  -2  124.19    9.15  73
  -5  -1   5  837.83    9.46  73
  -4 -13   5   49.61    9.64  72
  -4 -10   6   48.40    9.22  73
  -4  -6   6  135.77    9.97  72
  -4  -5   6  695.48   11.46  73
  -4  -2   5 1255.15   11.64  73
  -4   1   3    6.36   13.16  72
  -4   4   0   39.26   10.70  73
  -3  -4   5  330.70   12.13  72
  -2 -12   4  196.71   12.40  71
  -2   8 -13   89.59   11.02  72
  -1   7 -10    1.97   11.24  72
   0   6  -9    8.16   11.72  72
   0   7 -17   18.38   10.84  72
   0   7 -16   66.02    9.22  72
   0   7 -15   61.68   10.70  72
   0   7 -14   27.02   10.77  72
   1  -2   0   43.06   28.37  72
   1   5  -9   35.47   10.05  72
   1   6 -13  100.56    9.24  72
   2  -3  -1  190.43   18.15  72
   2   5 -13  202.55    9.58  72
   3   2  -8  756.62   12.51  72
   3   4 -19   -5.94    8.72  73
   3   4 -15    6.74    8.45  72
   3   4 -14   92.50    9.17  72
   4  -5  -4   73.79   10.21  72
   4  -3  -5  826.28   13.20  72
   4  -2  -6   20.54    7.77  73
   4  -1  -7  121.58    7.45  73
   4   0  -8   16.44    9.73  73
   4   1 -10  292.59    7.89  73
   4   2 -12   19.74    9.49  72
   4   3 -18   10.12    8.57  72
   4   3 -17   22.15    8.43  72
   5 -10  -6  160.73    9.36  72
   5  -7  -6   79.04    9.54  73
   5  -4  -7   43.92    9.49  72
   5  -3  -8   98.20    9.88  73
   5  -2  -9   94.70    9.54  73
   5  -1 -10  661.20   11.10  72
   5   0 -12   -7.12    9.29  73
   5   1 -19   -6.14    8.63  73
   5   1 -18  148.27    8.97  73
   5   1 -17   70.18    8.50  73
   5   1 -16   64.48    8.40  73
   5   1 -15   54.48    8.52  72
   6 -12 -10    8.14   10.94  72
   6 -10  -9   -6.21   10.47  72
   6  -9  -9  414.22    9.77  72
   6  -8  -9  108.31    8.77  72
   6  -7  -9  341.92    9.65  72
   6  -5 -10   12.02    8.76  72
   6  -4 -11  140.30    9.07  73
   6  -3 -12  270.18    9.31  72
   6  -2 -14  358.37    9.53  73
   6  -1 -19    1.59    8.58  72
   6  -1 -18    0.21    8.33  73
   6  -1 -17   84.21    8.62  72
   7  -9 -14  140.39    9.52  72
   7  -8 -15   30.51    9.17  73
   7  -8 -14   16.71    9.15  72
   7  -7 -16   16.51    6.50  73
   7  -7 -15    8.06    8.85  73
   7  -7 -14  315.13    9.57  72
   7  -6 -17   15.10    8.92  72
   7  -6 -16   36.08    8.79  73
   7  -6 -15  181.08    9.20  72
   7  -5 -17  144.90    9.29  72
 -11  -2   6   43.22    6.25  74
 -11   1   4   -0.37    8.25  74
 -11   2   3  108.27    8.57  74
 -11   3   2  294.08    9.29  74
 -10  -5   7   61.01    8.47  73
 -10  -4   7   17.90    8.72  74
 -10  -2   6   -5.50    8.56  74
 -10   0   5   17.55    8.20  73
 -10   4   1   57.29    7.98  73
  -9  -4   7  273.55    9.06  73
  -9  -1   6   12.12    8.63  74
  -9   5   0   25.89    7.91  73
  -9   6  -2   42.46    9.91  73
  -8  -4   7  269.85    9.24  73
  -8  -3   7   13.94    6.22  74
  -8  -1   6    8.75    8.90  73
  -8   7  -4   26.31    9.91  73
  -7 -11   7  -13.07    8.51  74
  -7  -4   7  238.82    9.53  73
  -7   5   0  223.47   11.23  73
  -7   8  -7   70.00   12.22  72
  -6 -10   7   65.21    8.83  73
  -6  -5   7  286.04   10.03  73
  -6  -2   6  279.90   10.02  73
  -6   0   5  407.01   10.38  74
  -6   7  -4  177.96   11.31  73
  -5 -12   6   -3.10   10.59  72
  -5  -8   7  158.66    9.11  74
  -5  -7   7   26.73    6.45  74
  -5  -3   6 1052.28   12.35  73
  -5   2   3  396.24   11.48  74
  -5   3   2    0.44   10.09  74
  -4 -11   6   88.80    8.94  74
  -4   0   4   36.99   12.64  74
  -3 -14   4  410.12   14.87  73
  -3 -12   5   63.05    9.23  73
  -2  -8   5   95.35   10.15  74
  -2  -3   4  100.04   14.10  73
  -2  -1   3  343.75   15.54  73
  -2   8 -16   24.94   11.29  73
  -2   8 -15   -1.47   10.94  73
  -2   8 -14  123.20   11.34  73
  -1  -9   4    2.48   11.84  73
  -1  -8   4  823.38   15.51  73
  -1  -7   4   22.39   11.99  73
  -1  -3   3  117.80   14.41  73
  -1  -1   2  154.35   17.59  74
  -1   6  -7    7.70   13.65  73
   1   3  -5   98.00   17.45  73
   1   6 -18   16.58    8.78  73
   1   6 -17    3.30    8.73  73
   1   6 -16   49.85    8.69  74
   1   6 -15  415.58   10.06  73
   1   6 -14    1.53    8.58  73
   2   4 -10 1008.81   12.56  74
   2   5 -19   23.92    8.98  73
   2   5 -18   50.69    8.82  74
   2   5 -17   18.82    8.46  74
   2   5 -16    7.48    8.80  74
   2   5 -15  241.61    9.16  74
   2   5 -14  208.11    9.71  73
   3 -15  -4   18.72   14.31  72
   3  -5  -2  141.64   14.19  73
   3  -3  -3   64.52   13.95  73
   3   1  -7   95.27   11.98  74
   3   3 -11  117.18    9.81  73
   3   4 -18   -2.45    8.72  74
   3   4 -17    7.73    8.54  74
   3   4 -16  427.42   10.07  73
   4 -13  -5  242.18   11.48  73
   4 -11  -4  187.77   11.14  73
   4  -6  -4   27.74    9.77  74
   4   2 -20    0.16    6.05  74
   4   2 -14   14.39    6.15  74
   4   2 -13    3.60    9.06  74
   5 -13  -8   50.85    8.96  74
   5 -12  -7   15.35   10.47  73
   5  -9  -6   71.52   11.05  73
   5  -8  -6  203.93   11.91  73
   5  -5  -7   95.68    9.71  74
   5  -1 -11   -2.42    9.47  74
   5   0 -14   10.05    6.13  74
   5   0 -13  243.59    9.49  73
   6 -12 -11   35.63    9.24  73
   6 -11 -10   31.89   10.62  73
   6 -10 -10   58.16    8.76  74
   6  -9 -10    1.34    8.51  74
   6  -7 -10    7.74    8.82  74
   6  -6 -10  145.08    9.31  73
   6  -5 -11  191.03    9.21  74
   6  -4 -12   16.95    8.75  74
   6  -3 -14   94.31    6.38  74
   6  -3 -13   35.11    8.68  73
   6  -2 -19    5.44    8.64  73
   6  -2 -18  175.47    8.87  74
   6  -2 -17   23.80    8.34  73
   6  -2 -16    8.88    8.39  73
   6  -2 -15   34.44    8.48  73
 -11  -4   7   14.59    9.15  75
 -11   0   5   11.94    8.17  74
 -11   4   1  131.18    8.91  75
 -11   5  -1  119.29   10.93  74
 -10  -3   7   -3.73    8.58  75
 -10  -1   6   70.28    8.73  74
 -10   2   4   11.91    5.71  75
 -10   3   3    3.04    5.48  75
 -10   5   0   11.24    7.91  74
 -10   6  -2   29.95    8.42  74
  -9  -8   8   15.18    8.25  74
  -9  -7   8   92.03    8.73  75
  -9  -6   8   62.69    6.10  75
  -9  -3   7   67.24    8.69  74
  -9   1   5   73.94    8.55  75
  -9   2   4  -14.69    8.32  75
  -9   3   3  200.22    8.72  74
  -9   4   2    9.65    7.75  74
  -9   7  -4   45.12   10.21  74
  -8  -8   8   77.85    8.48  75
  -8  -7   8   -2.08    8.21  75
  -8  -6   8    1.16    6.00  75
  -8   1   5   31.29    8.74  75
  -8   2   4   12.74    8.68  74
  -8   3   3   55.90    8.65  74
  -8   4   2 1843.53   12.81  75
  -8   6  -1   49.13    8.36  75
  -8   8  -7   19.03   11.92  73
  -7  -3   7   23.47    9.14  75
  -7  -1   6  492.11   10.49  74
  -7   2   4   19.19    8.69  75
  -7   3   3  209.94    9.34  75
  -6 -11   7  136.45    9.17  74
  -6  -4   7  102.38    9.56  74
  -6   5   0   -3.98   10.82  75
  -6   8  -7  237.90   14.81  73
  -5 -13   6   40.57    9.94  75
  -5 -10   7  352.90   10.30  75
  -5  -9   7   12.63    8.80  74
  -5  -6   7  212.91    9.77  74
  -5  -2   6  395.23    8.39  75
  -5   1   4  350.28   11.10  74
  -5   4   1  300.38   10.39  75
  -4 -14   5   31.11   10.70  75
  -4  -4   6   23.47    9.61  74
  -4   6  -3  818.67   17.31  74
  -3  -3   5  344.47   13.43  74
  -3  -1   4 3605.25   21.02  74
  -3   8 -10   21.21   15.57  72
  -2  -9   5  260.72   12.85  74
  -2  -7   5  342.76   13.25  74
  -2  -6   5  384.17   11.84  75
  -2   7  -8  124.27   15.21  73
  -1  -6   4 1116.70   15.74  74
  -1   7 -11  695.38   13.97  74
   0   6 -10   51.97    9.78  74
   1   4  -7  149.95   13.68  74
   1   5 -10   22.66    9.77  75
   2  -6   0  187.87   16.47  74
   2   2  -6  608.67   15.81  74
   2   3  -8 1183.14   13.91  75
   3 -11  -2   67.49   12.95  74
   3  -2  -4   16.50   10.03  75
   3   0  -6  930.00   11.82  75
   3   2  -9    8.23    9.77  74
   3   3 -12   37.01    9.37  75
   4 -14  -6    4.90   10.39  75
   4 -10  -4   67.05    9.22  74
   4  -7  -4   94.64    9.92  75
   4  -4  -5    3.23   10.27  74
   4   0  -9   49.60    9.75  74
   4   1 -11   62.25    9.52  74
   4   2 -19   -9.76    8.69  75
   4   2 -18   65.08    8.52  75
   4   2 -17  262.18    9.17  75
   4   2 -16  223.83    8.98  75
   4   2 -15   42.52    8.77  74
   5 -11  -7   54.22    8.50  74
   5  -6  -7    9.63    9.46  74
   5  -4  -8  465.37   10.59  74
   5  -3  -9  703.67   10.97  75
   5  -2 -10  242.14   10.04  74
   5  -1 -12   -0.65    9.10  75
   5   0 -19   64.65    8.75  75
   5   0 -18  240.01    8.79  75
   5   0 -17   81.52    8.57  75
   5   0 -16  120.92    8.54  75
   5   0 -15   46.60    8.41  74
   6 -11 -11   11.44    8.93  74
   6 -10 -11  104.52    8.91  75
   6  -8 -10   56.00   10.59  74
   6  -6 -11  402.77    9.81  75
   6  -5 -12  359.40    9.42  75
   6  -4 -13  247.84    9.15  75
   6  -3 -19  -11.25    8.74  75
   6  -3 -18   -8.38    6.03  75
   6  -3 -17    8.13    5.98  75
   6  -3 -16  593.62    9.81  75
   6  -3 -15   64.53    8.45  74
 -11  -3   7   51.16    8.86  75
 -11  -1   6  129.97    8.81  75
 -11   2   4  104.37    8.34  76
 -11   3   3   63.90    5.99  76
 -11   5   0   13.36    8.29  75
 -10  -7   8    5.77    8.62  76
 -10  -6   8  161.16    8.97  75
 -10  -5   8   -5.10    8.25  76
 -10  -2   7   96.45    8.85  76
 -10   0   6   62.11    6.21  76
 -10   1   5   67.54    8.21  75
 -10   4   2    5.92    7.70  75
  -9  -5   8  368.59    9.40  75
  -9  -4   8   17.73    5.99  76
  -9  -2   7  230.59    9.39  75
  -9   0   6  263.27    9.16  76
  -9   6  -1   31.94    7.98  75
  -8 -10   8   69.98    8.90  76
  -8  -9   8   16.30    8.02  75
  -8  -5   8   47.86    8.77  75
  -8  -2   7   12.12    9.08  75
  -8   0   6  612.06   10.16  76
  -8   5   1  271.67    9.07  76
  -8   7  -3   50.51    8.24  75
  -7  -9   8  215.44    9.06  76
  -7  -8   8   34.78    8.37  75
  -7  -7   8  769.30   10.51  75
  -7  -6   8   41.41    8.63  75
  -7  -5   8   99.02    6.52  76
  -7  -2   7   11.89    6.50  76
  -7   1   5   14.33    9.30  75
  -7   4   2  595.99   10.56  75
  -7   6  -1  237.12    9.01  75
  -7   7  -3   93.87    8.38  76
  -6 -12   7    3.23    9.06  76
  -6  -3   7  106.11    9.68  76
  -6  -1   6  128.04    9.66  75
  -6   2   4   14.58    6.33  76
  -6   3   3  229.78    9.71  76
  -5 -11   7   48.31    8.94  76
  -5  -5   7   32.21    9.33  75
  -5   0   5   49.18    9.90  76
  -5   6  -2  793.24   14.17  75
  -4 -12   6  224.88   12.25  75
  -4  -3   6  123.27    7.69  76
  -4  -1   5 3840.81   18.99  76
  -4   5  -1   74.52   11.95  75
  -3  -9   6  575.12   11.45  75
  -3  -8   6   47.88   11.73  75
  -3  -7   6  482.89   13.69  75
  -3  -6   6   23.38   10.22  76
  -2 -13   4  186.53   14.34  74
  -2 -10   5   28.12   12.01  75
  -1 -13   3   18.20   13.43  74
  -1 -10   4  243.81   13.03  75
   0  -8   3  336.40   17.59  74
   0   2  -2   78.15   26.51  75
   0   4  -5    8.52   16.03  75
   0   5  -7  246.50   13.36  75
   2 -13  -1   57.00   16.73  74
   2   4 -11  698.43   11.93  75
   3 -13  -3    8.24   11.86  75
   3  -6  -2  289.76   13.62  75
   3  -1  -5 4371.92   21.82  75
   3   3 -19    5.91    8.52  76
   3   3 -14  349.22    7.31  76
   3   3 -13   22.74    9.25  76
   4 -12  -5  292.34    9.68  76
   4  -9  -4   20.78   11.00  75
   4  -8  -4   83.44    9.55  75
   4  -3  -6   92.86   10.84  76
   4  -2  -7 2222.05   14.88  76
   4  -1  -8   42.93    9.45  75
   4   0 -10   19.67    6.83  76
   4   1 -12  -15.54    9.28  76
   5 -13  -9  110.80    9.64  76
   5 -12  -8   26.72    8.60  75
   5 -10  -7   81.54   10.60  75
   5  -9  -7   79.38    8.81  76
   5  -8  -7  358.70    9.96  76
   5  -7  -7   30.74    9.40  75
   5  -5  -8   83.45    9.22  76
   5  -2 -11   71.14    9.49  76
   5  -1 -14  510.52    7.68  76
   5  -1 -13   34.17    8.84  75
   6 -11 -12   -1.71    9.17  76
   6 -10 -12   96.42    9.08  76
   6  -9 -11  195.69    9.29  75
   6  -8 -11  361.40    9.66  75
   6  -7 -12  194.63    6.85  76
   6  -7 -11  130.07    9.19  75
   6  -6 -12  120.59    8.77  75
   6  -5 -13   25.15    8.66  76
   6  -4 -18  221.02    9.34  76
   6  -4 -17  111.70    6.39  76
   6  -4 -16    2.35    8.37  75
   6  -4 -15   51.65    8.63  76
   6  -4 -14  199.85    8.99  75
 -11  -4   8   11.36    8.76  77
 -11  -2   7   81.76    8.89  76
 -11   0   6   13.53    8.21  77
 -11   1   5  133.16    8.90  76
 -11   4   2    3.24    8.27  76
 -10  -4   8  112.84    8.95  76
 -10  -1   7   25.63    8.56  77
 -10   5   1   -6.81    7.81  77
 -10   6  -1    5.89    8.06  76
  -9  -3   8   99.21    8.69  77
  -9  -1   7   77.11    8.61  77
  -9   5   1   15.79    9.25  76
  -9   7  -3   85.08   10.43  76
  -8  -4   8  173.46    8.99  76
  -8  -1   7   13.73    9.11  77
  -8   8  -6   24.75   10.10  76
  -7 -11   8   21.65    8.78  77
  -7 -10   8   28.29    8.39  76
  -7  -4   8   53.36    8.96  77
  -7   0   6 1704.33   13.11  76
  -7   5   1   82.66    8.70  76
  -7   8  -6   46.60   11.66  76
  -6  -9   8  347.92    9.71  77
  -6  -8   8   37.41    8.29  76
  -6  -7   8  364.33    9.40  76
  -6  -6   8   40.84    9.03  77
  -6   1   5   43.76    9.84  77
  -6   4   2   -2.11    9.24  77
  -5  -4   7 1848.16   13.66  76
  -5   5   0 1180.66   13.52  77
  -4  -9   7  302.04   10.25  77
  -4  -8   7   19.61    9.42  76
  -4  -7   7   16.85    9.57  77
  -3 -13   5   67.82   12.02  76
  -3 -10   6    8.76   11.01  77
  -3  -5   6  196.30   10.48  77
  -3   2   2 1628.04   18.21  77
  -3   5  -2   83.47   15.24  76
  -3   8 -11   26.21   13.28  75
  -2 -15   3  103.78   15.41  75
  -2  -5   5  921.32   14.12  76
  -1   5  -5   -0.54   14.83  75
  -1   7 -17    7.21   11.06  76
  -1   7 -16   -3.46   10.87  76
  -1   7 -15  193.24    9.70  77
  -1   7 -14   -3.01    8.42  77
  -1   7 -13   76.41   10.72  76
  -1   7 -12  113.83   11.01  75
   0  -9   3    5.64   14.99  74
   0  -7   3   43.43   16.40  75
   0   6 -18   60.11    9.38  77
   0   6 -11    2.73   10.95  75
   1   2  -4 3425.29   24.86  76
   1   5 -19    5.79    8.83  77
   1   5 -11   43.26    9.46  76
   2 -10   0   80.81   18.45  75
   2  -2  -2 1656.67   20.82  76
   2   1  -5  160.72   13.87  76
   2   4 -19   10.21    8.77  77
   2   4 -18   76.02    6.33  77
   2   4 -12   39.71    9.54  76
   3 -10  -2  117.19   11.64  76
   3  -7  -2  162.12   10.04  77
   3  -4  -3  440.80   14.08  77
   3   1  -8  419.23   11.67  76
   3   2 -10   29.79    9.78  76
   3   3 -18   40.77    8.42  76
   3   3 -17    0.42    8.51  77
   3   3 -16   66.54    8.54  76
   3   3 -15  506.24   10.06  76
   4  -5  -5 3087.90   16.93  76
   4   1 -20    0.45    8.69  77
   4   1 -19  190.33    9.03  77
   4   1 -18   65.83    6.01  77
   4   1 -15   57.37    6.14  77
   4   1 -14   56.29    8.94  77
   4   1 -13   29.09    8.89  76
   5 -11  -8   62.85    8.61  76
   5  -6  -8    9.54    8.90  77
   5  -4  -9  257.52    9.78  76
   5  -3 -10  966.32   11.44  76
   5  -2 -12   41.16    9.01  77
   5  -1 -19    3.28    8.38  77
   5  -1 -18   73.42    8.51  76
   5  -1 -17   68.08    8.39  77
   5  -1 -16   34.98    8.21  77
   5  -1 -15   -6.80    8.47  76
   6 -11 -13   41.11    9.59  76
   6 -10 -13   26.37    9.06  77
   6  -9 -13  162.12    9.29  77
   6  -9 -12    8.02    8.73  76
   6  -8 -13  115.60    6.35  77
   6  -8 -12   14.46    8.47  76
   6  -7 -13   61.22    8.73  77
   6  -6 -14  267.45    8.93  77
   6  -6 -13  213.08    9.09  76
   6  -5 -18   -0.14    8.82  77
   6  -5 -17   18.22    8.59  77
   6  -5 -16  334.40    9.49  77
   6  -5 -15   67.87    8.41  76
   6  -5 -14   21.21    8.52  76
 -11  -3   8    4.93    8.71  78
 -11  -1   7  165.74    9.04  77
 -11   2   5    8.91    5.69  78
 -11   5   1   77.59    8.51  78
 -10  -6   9   53.42    6.24  78
 -10  -3   8   28.87    8.57  78
 -10   1   6   82.98    8.16  78
 -10   2   5    9.40    7.98  78
 -10   3   4    1.36    7.81  78
 -10   4   3   19.70    7.96  78
 -10   7  -3   -2.50   10.41  76
  -9  -8   9    1.35    8.42  77
  -9  -7   9  122.52    8.80  78
  -9  -6   9    3.48    8.23  77
  -9  -2   8   -0.53    6.08  78
  -9   1   6   54.39    8.35  77
  -9   2   5   70.15    8.21  77
  -9   3   4   71.01    8.40  77
  -9   4   3  102.03    7.78  77
  -9   6   0    7.48    7.80  78
  -9   8  -6   12.69   10.73  77
  -8  -8   9   -3.34    8.22  78
  -8  -7   9   -5.78    8.20  78
  -8  -3   8   48.38    8.74  77
  -8   1   6   69.25    8.75  78
  -8   2   5   40.75    8.59  77
  -8   3   4  887.24   10.69  77
  -8   4   3  359.35    9.22  78
  -8   6   0   68.64    8.28  78
  -7  -3   8  282.01    7.15  78
  -7  -1   7  919.36   11.38  78
  -6 -10   8   94.33    8.86  77
  -6  -5   8  178.27    9.53  77
  -6  -2   7  314.92   10.09  77
  -6   0   6  370.82   10.41  78
  -6   6  -1   26.74   10.84  77
  -6   7  -3    0.19   10.46  78
  -5 -12   7  125.08   11.57  77
  -5  -3   7   63.50    9.80  78
  -5  -1   6  789.35   11.28  77
  -5   7  -4  167.94   14.79  76
  -4 -13   6   81.52   12.13  77
  -4 -10   7   10.32    9.09  78
  -4  -6   7   12.14    9.74  77
  -4  -5   7  335.79    8.03  78
  -4   1   4  980.07   14.44  78
  -4   2   3 4480.73   21.84  77
  -4   3   2   65.98   12.23  78
  -3 -11   6  379.22   12.59  77
  -3  -2   5  656.05   14.85  77
  -3   1   3  175.26   13.52  77
  -3   3   1   36.56   13.77  77
  -3   6  -4  296.35   22.79  74
  -3   8 -15    5.53   11.02  77
  -3   8 -12   53.47   12.13  77
  -2 -11   5   48.32   11.44  77
  -2  -2   4  213.91   13.78  77
  -1 -15   2   52.17   18.06  76
  -1  -5   4   34.52   14.75  77
   0   6 -17   38.25    9.16  77
   0   6 -16   57.46    8.72  78
   0   6 -12    6.21    8.50  77
   1   4  -8  680.50   12.56  77
   1   5 -18  136.46    9.25  77
   1   5 -17  252.08    9.48  78
   1   5 -13  888.80   11.84  78
   1   5 -12   -0.68    9.56  77
   2  -7   0   87.47   16.17  76
   2  -1  -3  133.90   15.35  78
   2   0  -4  160.21   14.17  78
   2   2  -7 4135.83   20.88  78
   2   3  -9 1227.93   13.20  77
   2   4 -17   13.71    8.47  77
   2   4 -16  528.67    9.97  78
   2   4 -15  197.06    9.22  78
   2   4 -14  153.78    9.08  77
   2   4 -13  385.11   10.12  77
   3 -15  -5   21.59   10.73  77
   3 -14  -4   36.57   11.84  77
   3  -9  -2   14.87   11.49  77
   3  -8  -2  652.09   14.06  77
   3   0  -7  174.07    8.51  78
   3   2 -20   -2.36    8.60  78
   3   2 -11   12.89    9.31  77
   4 -14  -7  109.09   11.57  77
   4 -13  -6   53.69   10.33  77
   4 -11  -5  398.86   11.92  77
   4  -6  -5  381.17   10.88  78
   4  -4  -6   65.71    9.98  78
   4  -2  -8  108.74    7.28  78
   4  -1  -9   40.42    9.43  77
   4   0 -20    3.18    6.24  78
   4   0 -11   -2.79    9.28  78
   4   1 -17   35.23    8.30  77
   4   1 -16   99.60    8.46  77
   5 -13 -10    7.53   11.24  76
   5 -12  -9   10.70   10.61  77
   5 -10  -8   36.94    8.96  77
   5  -9  -8  381.55   10.11  78
   5  -8  -8   96.65    8.72  78
   5  -7  -8  260.95    9.76  77
   5  -5  -9    1.37    9.20  78
   5  -4 -10   97.84    9.28  78
   5  -3 -11   29.74    9.18  78
   5  -2 -19  106.41    8.71  78
   5  -2 -18   53.26    8.31  78
   5  -2 -17   69.95    5.99  78
   5  -2 -15   13.18    6.01  78
   5  -2 -14   77.88    8.59  78
   5  -2 -13   45.57    9.13  77
   6 -10 -14  141.30    9.65  77
   6  -9 -15   39.15    9.07  78
   6  -9 -14   44.15    9.25  77
   6  -8 -16  137.30    9.14  78
   6  -8 -15   34.20    8.74  78
   6  -8 -14  186.99    9.24  77
   6  -7 -17   12.13    9.05  77
   6  -7 -16  155.89    9.32  78
   6  -7 -15   92.80    9.12  78
   6  -7 -14   21.64    8.65  77
   6  -6 -17   38.17    8.75  77
   6  -6 -16   -9.84    8.58  77
   6  -6 -15    0.68    8.46  77
 -11  -2   8   75.75    9.08  79
 -11   0   7   31.11    5.93  79
 -11   1   6  239.28    8.99  78
 -11   3   4    3.01    7.96  79
 -11   4   3  173.91    8.94  79
 -10  -5   9    2.47    8.39  79
 -10  -4   9  110.59    6.46  79
 -10  -2   8  225.80    9.02  78
 -10   0   7   68.31    8.31  78
 -10   5   2   79.80    7.93  79
 -10   6   0   18.06    7.90  78
  -9  -5   9   86.12    8.56  78
  -9  -4   9   18.07    8.33  79
  -9   0   7  275.97    9.20  78
  -9   5   2    5.66    7.72  78
  -9   7  -2    7.99    9.80  78
  -8 -10   9   24.57    9.01  79
  -8  -9   9   98.86    8.72  78
  -8  -6   9   15.74    8.31  78
  -8  -5   9   76.78    8.46  79
  -8  -2   8  116.19    9.18  78
  -8   0   7    8.93    8.85  79
  -8   5   2  152.76    8.76  79
  -8   7  -2  201.50   10.83  78
  -8   8  -5   17.40   10.01  78
  -7  -9   9  129.43    8.99  79
  -7  -8   9   13.00    8.41  79
  -7  -7   9   31.74    8.49  79
  -7  -6   9    1.84    6.06  79
  -7   1   6  179.50    9.68  79
  -7   2   5  111.03    8.92  78
  -7   3   4  111.39    8.88  78
  -7   4   3  111.51    9.26  79
  -7   6   0    8.59    8.56  79
  -6 -11   8   49.53    8.96  78
  -6  -4   8    9.45    9.49  78
  -6   5   1    6.36   11.24  77
  -5  -9   8   30.52    8.77  78
  -5  -8   8  158.77    9.50  78
  -5  -7   8    3.25    8.90  79
  -5  -6   8  158.64    9.40  79
  -5   1   5   15.16    6.98  79
  -5   2   4 1129.82   12.84  78
  -5   3   3  128.94   10.01  78
  -4 -11   7   56.86    9.46  79
  -4  -2   6   18.37   10.61  79
  -3  -4   6   34.16   10.59  79
  -3   0   4   28.26   12.68  79
  -3   8 -14    5.32   12.25  78
  -3   8 -13   24.82   12.31  77
  -2  -4   5   54.14   12.63  78
  -2   1   2 1254.23   21.27  78
  -2   2   1  477.34   21.88  78
  -2   7  -9   14.50   12.56  77
  -1 -11   4    4.87   13.01  77
  -1   6  -8  128.21   12.37  78
   0  -6   3  278.23   17.14  77
   0  -3   2  764.59   26.68  77
   0   5  -8   31.74    9.88  78
   0   6 -15   49.27   10.58  78
   0   6 -14  219.92   11.16  78
   0   6 -13  152.89   11.34  78
   1   1  -3 3451.62   29.28  79
   1   3  -6 3667.00   24.44  78
   1   5 -16   21.15    8.50  78
   1   5 -15   11.15    8.80  78
   1   5 -14   52.13    8.44  78
   2  -9   0  123.45   15.78  77
   2  -8   0    3.62   14.78  78
   2  -4  -1   16.48   16.46  78
   2   3 -10   37.42    9.50  79
   3 -12  -3   93.00   10.89  78
   3  -3  -4  352.78   14.79  79
   3  -1  -6  200.05   12.99  79
   3   1  -9  251.71   10.60  78
   3   2 -19   27.46    8.65  78
   3   2 -18   18.45    8.20  79
   3   2 -13   69.34    9.10  79
   3   2 -12 2013.67   13.52  78
   4 -12  -6   14.03    8.48  79
   4 -10  -5  181.60   11.15  78
   4  -9  -5  388.97   10.58  79
   4  -7  -5 1235.83   13.10  79
   4  -3  -7   72.87   10.11  78
   4  -1 -10    9.21    9.41  79
   4   0 -19   20.03    8.51  78
   4   0 -18  107.96    8.49  79
   4   0 -13  157.31    9.04  79
   4   0 -12   -3.29    9.32  79
   5 -12 -10  332.26   10.26  78
   5 -11  -9   25.68   10.35  78
   5 -10  -9    6.24    8.43  79
   5  -7  -9   20.99    8.93  78
   5  -6  -9    3.34    8.70  78
   5  -5 -10   50.71    9.30  79
   5  -4 -11   21.89    8.66  79
   5  -3 -19    6.80    8.67  78
   5  -3 -13  125.03    9.01  79
   5  -3 -12  188.88    9.25  78
   5  -2 -16  132.80    8.47  78
 -11  -4   9   86.78    8.98  79
 -11  -3   9    0.55    6.16  80
 -11  -1   8   -8.44    8.49  80
 -11   5   2  118.92    8.77  80
 -11   6   0   31.31    8.41  79
 -10  -3   9   -5.34    8.55  80
 -10  -1   8   53.57    8.47  79
 -10   2   6   85.34    8.30  80
 -10   3   5    5.89    7.85  80
 -10   7  -2   39.81   10.42  79
  -9  -3   9   44.10    8.50  80
  -9  -1   8  198.35    8.97  79
  -9   2   6  238.62    8.63  80
  -9   3   5   71.09    8.43  80
  -9   8  -5   31.41   10.62  79
  -8  -4   9  -12.57    8.42  80
  -8  -1   8  331.31    7.33  80
  -7 -10   9  115.27    9.00  79
  -7  -5   9  196.28    9.03  79
  -7  -2   8   39.75    9.18  79
  -7   0   7  321.98   10.31  80
  -7   5   2  110.30    9.10  80
  -7   7  -2    3.47    9.98  78
  -7   8  -5   31.52   11.49  79
  -6 -12   8   14.97    9.22  79
  -6  -3   8  739.84   10.97  79
  -6  -1   7  150.64    9.61  79
  -6   2   5   72.34    9.03  80
  -6   3   4  155.88    9.44  80
  -6   8  -6   -0.11   13.73  79
  -5 -13   7   18.74   11.87  79
  -5 -10   8  269.11    9.91  79
  -5  -5   8   28.28    9.23  79
  -5  -2   7 1935.17   14.05  80
  -5   4   2  339.09   10.42  79
  -4  -4   7  276.23   10.39  79
  -4   0   5   43.31   11.86  79
  -4   4   1   33.43   13.40  79
  -4   7  -5  393.71   21.48  77
  -3 -14   5    4.07   12.21  80
  -3 -12   6   48.90   11.48  79
  -2 -14   4    4.08   13.58  79
  -2 -12   5   39.61   11.39  79
  -2   0   3  146.12   16.26  80
  -1  -2   3 2382.85   24.14  79
   0 -10   3  232.09   18.54  77
   0   1  -1   -1.29   37.75  78
   1  -1  -1 1708.11   35.05  79
   1   0  -2  548.04   20.80  80
   1   4  -9  732.20   12.30  79
   2 -14  -2   61.07   13.80  78
   2   3 -19   20.60    8.62  79
   2   3 -18   44.17    6.11  80
   2   3 -11  655.20   11.12  80
   3  -5  -3  169.02   12.03  79
   3  -2  -5   36.41   13.20  79
   3   0  -8 1151.38   10.64  80
   3   1 -20   52.09    8.87  80
   3   1 -10 1152.42   12.05  80
   3   2 -17   54.77    8.39  79
   3   2 -16  306.43    9.24  79
   3   2 -15   36.94    8.69  79
   3   2 -14   96.76    9.05  79
   4 -14  -8    8.38   10.80  79
   4 -13  -7  170.14    9.61  79
   4  -8  -5   17.98   11.29  79
   4  -5  -6  142.40    9.68  79
   4  -2  -9   -0.66    9.40  80
   4  -1 -20   49.97    9.01  80
   4  -1 -11    8.93    9.26  80
   4   0 -17  235.75    8.72  79
   4   0 -16  118.13    8.58  79
   4   0 -15   72.42    8.49  79
   4   0 -14   49.51    8.65  79
   5 -12 -11   -3.18    8.95  79
   5 -11 -10   21.79    8.63  79
   5 -10 -10  348.18    9.72  80
   5  -9  -9    8.38    8.71  79
   5  -8  -9   -6.82    8.76  80
   5  -6 -10   71.19    9.13  80
   5  -5 -11   -5.24    8.53  80
   5  -4 -19   43.63    8.92  80
   5  -4 -18   31.62    6.27  80
   5  -4 -13   46.94    6.26  80
   5  -4 -12  -22.56    9.08  80
   5  -3 -18  105.01    8.76  79
   5  -3 -17   56.18    8.57  79
   5  -3 -16   22.06    8.40  79
   5  -3 -15  151.67    8.84  79
   5  -3 -14   23.26    8.53  80
 -11  -2   9  258.58    7.27  81
 -11   1   7    1.86    8.18  81
 -11   2   6    9.34    7.94  80
 -11   3   5  113.74    8.34  80
 -11   4   4  150.13    8.55  81
 -10  -6  10   22.51    8.49  81
 -10  -5  10   48.26    6.16  81
 -10  -2   9  227.86    9.28  81
 -10   0   8   63.70    6.17  81
 -10   1   7   43.54    8.13  80
 -10   4   4    6.47    7.84  80
 -10   6   1    4.70    7.83  80
  -9  -8  10  124.66    8.99  80
  -9  -7  10    7.31    8.09  80
  -9  -6  10   61.15    8.64  81
  -9  -5  10   60.04    6.13  81
  -9  -2   9   20.51    8.47  80
  -9   1   7  122.27    8.39  80
  -9   4   4   19.23    7.78  80
  -9   6   1   47.30    8.01  80
  -9   7  -1  113.92    8.51  81
  -8  -8  10   13.08    5.85  81
  -8  -7  10   43.60    5.95  81
  -8  -3   9   26.65    8.54  80
  -8   1   7   -0.05    8.64  81
  -8   2   6  503.63    9.60  80
  -8   3   5  277.88    9.07  80
  -8   4   4  -15.32    8.23  81
  -8   6   1   47.91    8.15  81
  -7 -11   9  129.55    9.65  80
  -7  -4   9   46.36    8.94  80
  -7  -1   8  593.61    8.20  81
  -6  -9   9    9.23    8.55  81
  -6  -8   9  464.54   10.15  80
  -6  -7   9   79.10    8.42  80
  -6  -6   9  275.75    9.49  80
  -6  -2   8   25.15    6.78  81
  -6   1   6    6.54    9.53  80
  -6   4   3    7.72    8.86  80
  -5 -11   8    5.12    8.64  80
  -5  -4   8  501.88   10.41  81
  -5   0   6  267.08    9.97  80
  -5   6  -1  592.46   13.67  80
  -4 -14   6   -3.63   12.68  80
  -4 -12   7   19.20   11.14  80
  -4  -3   7  205.22    7.49  81
  -4  -1   6  182.33    7.95  81
  -3  -8   7  495.15   11.32  81
  -3  -3   6 1096.71   14.05  81
  -3  -1   5   28.46   13.47  81
  -3   4   0  821.66   19.00  80
  -2   3   0  143.83   17.83  80
  -2   7 -16  112.96   11.67  80
  -2   7 -10  537.83   13.75  80
  -1  -4   4 1135.65   17.83  80
  -1   6 -18   19.96    9.06  81
  -1   6  -9  733.91   13.20  80
   0   5 -18   13.86    8.75  81
   0   5  -9   23.45    9.83  81
   1   4 -19   45.85    8.96  80
   1   4 -18    6.17    8.29  81
   1   4 -10  480.46   11.13  81
   2 -15  -3   33.83   12.42  80
   2   1  -6  988.83   16.60  80
   2   2  -8  725.38   13.00  80
   2   3 -17  219.83    8.99  80
   2   3 -16    5.58    8.28  81
   2   3 -15  454.88    7.48  81
   2   3 -13  234.89    7.16  81
   2   3 -12  305.33   10.18  80
   3 -14  -5    1.78    8.33  81
   3 -13  -4  177.81   11.12  80
   3 -11  -3   -8.49   10.33  80
   3   1 -19   10.10    8.29  80
   3   1 -18  110.20    6.36  81
   3   1 -11   71.60    9.53  81
   4 -11  -6   44.60   10.45  80
   4  -6  -6  478.47   10.69  81
   4  -4  -7  705.21   11.30  80
   4  -3  -8  112.31   10.39  80
   4  -2 -20    5.98    6.28  81
   4  -2 -10   -0.52    9.21  81
   4  -1 -19  113.11    8.81  80
   4  -1 -18  207.54    8.63  81
   4  -1 -17  198.94    6.52  81
   4  -1 -16  121.65    6.14  81
   4  -1 -14  135.11    6.34  81
   4  -1 -13  101.72    6.53  81
   4  -1 -12   11.61    9.34  80
   5 -12 -12   18.83    9.16  80
   5 -11 -12  223.03    9.63  81
   5 -11 -11   15.90    8.56  80
   5 -10 -11   -2.51    8.54  81
   5  -9 -10    6.27    8.51  81
   5  -8 -10  247.39    9.24  80
   5  -7 -11    3.46    6.28  81
   5  -7 -10   36.94    8.76  80
   5  -6 -11   20.54    8.69  81
   5  -5 -18  190.85    9.17  81
   5  -5 -17   23.46    6.15  81
   5  -5 -13   29.93    6.05  81
   5  -5 -12  448.14    9.87  80
   5  -4 -17    4.18    8.45  80
   5  -4 -16  183.54    8.85  80
   5  -4 -15   24.01    8.34  81
   5  -4 -14  189.51    8.87  80
 -11   0   8  241.43    9.13  81
 -11   5   3   72.02    8.30  82
 -11   6   1  120.91    8.88  81
 -10  -4  10   85.48    8.79  81
 -10  -1   9   56.96    6.23  82
 -10   5   3  111.99    8.16  81
 -10   7  -1   10.59   10.20  81
  -9  -4  10  112.71    8.59  82
  -9   0   8   99.45    8.63  81
  -9   5   3  385.44    9.11  81
  -9   8  -4   27.87   10.44  81
  -8  -9  10  101.31    8.89  81
  -8  -6  10   19.38    8.50  81
  -8  -5  10  154.54    8.68  82
  -8  -2   9   14.01    8.71  82
  -8   0   8   21.17    8.75  82
  -8   5   3   53.65    8.22  82
  -8   7  -1   25.76    9.99  81
  -8   8  -4  114.15   11.73  81
  -7  -3   9  198.08    9.45  81
  -7   1   7 1670.41   10.66  82
  -7   2   6   72.26    9.15  82
  -7   3   5   18.40    8.69  82
  -7   4   4   87.72    8.99  82
  -6 -11   9   11.37    8.83  81
  -6 -10   9  227.51   11.41  81
  -6  -5   9    2.77    8.87  81
  -6  -4   9  343.41    7.60  82
  -6   0   7  164.23    9.57  81
  -6   6   0   20.84   10.89  81
  -6   7  -2   83.57   10.99  81
  -5 -12   8   26.35    9.33  81
  -5  -3   8  134.23    7.28  82
  -5  -1   7  165.41    9.87  82
  -5   5   1   15.44    9.53  81
  -4  -9   8   24.78    8.89  82
  -4  -8   8   30.44    9.36  82
  -4  -7   8   13.73    9.47  82
  -4  -6   8  156.03   10.06  82
  -3  -9   7   29.79   10.76  81
  -3  -7   7  105.17   12.09  81
  -3  -6   7  736.30   12.01  82
  -2  -9   6  133.04    9.96  81
  -2  -8   6  287.99   12.89  81
  -2  -7   6  268.27   10.87  81
  -2  -3   5  128.14   13.40  81
  -2   7 -15  396.31   12.76  81
  -2   7 -14   11.12    8.73  81
  -2   7 -11    1.81   10.33  81
  -1 -12   4  124.71   13.24  80
  -1   6 -17    6.62   10.64  81
   0 -13   2   59.35   20.62  77
   0   4  -6  873.24   17.35  81
   0   5 -17   53.15    8.52  82
   1   2  -5 3138.64   22.33  82
   1   3  -7 4597.08   22.60  81
   1   4 -17   -2.12    8.29  82
   1   4 -16  122.10    8.57  82
   1   4 -11   26.34    9.53  82
   2 -12  -1  168.89   14.39  80
   2   0  -5   -2.24    9.11  82
   2   2 -20   36.81    8.90  81
   2   2 -19   45.56    8.24  82
   2   2  -9    6.10    9.58  81
   2   3 -14   32.34    8.81  81
   3  -6  -3   22.86   12.40  81
   3  -4  -4   55.46   12.18  81
   3  -1  -7   -2.10   11.30  82
   3   0 -20   49.03    8.45  82
   3   0  -9    5.24   10.03  82
   3   1 -17   51.98    8.51  81
   3   1 -16   52.82    8.28  82
   3   1 -15  231.69    8.82  82
   3   1 -14  635.09   10.00  82
   3   1 -13   19.41    9.04  82
   3   1 -12    2.89    9.01  81
   4 -13  -8   27.39   10.49  81
   4 -12  -7  236.64   11.32  81
   4 -10  -6   18.83   10.50  81
   4  -9  -6   27.20    9.11  81
   4  -8  -6   14.14    9.28  82
   4  -7  -6  159.48   10.20  81
   4  -5  -7   49.10    9.39  82
   4  -4  -8   57.13    9.46  82
   4  -3  -9  590.18   10.96  82
   4  -2 -19   15.38    8.39  81
   4  -2 -18  149.14    6.38  82
   4  -2 -11  528.95   10.36  82
   4  -1 -15  192.29    8.69  81
   5 -11 -13   -3.22    8.87  82
   5 -10 -13   -2.51    8.78  82
   5 -10 -12    2.48    8.69  81
   5  -9 -12  200.65    9.24  82
   5  -9 -11   31.59    8.69  81
   5  -8 -12   35.19    8.63  82
   5  -8 -11   12.33    8.75  81
   5  -7 -17    3.53    6.14  82
   5  -7 -13   10.03    6.08  82
   5  -7 -12  265.87    9.23  82
   5  -6 -18   14.71    8.87  82
   5  -6 -17    3.18    8.58  81
   5  -6 -16  153.37    8.97  82
   5  -6 -15   18.04    6.03  82
   5  -6 -14  147.62    8.64  82
   5  -6 -13   41.58    8.55  82
   5  -6 -12   61.62    8.65  81
   5  -5 -16   26.13    8.27  81
   5  -5 -15   47.97    8.32  81
   5  -5 -14   -1.00    8.47  81
 -11  -3  10   67.63    8.97  82
 -11  -1   9   -5.56    8.56  83
 -11   1   8    1.99    8.02  83
 -11   2   7   48.52    8.35  82
 -11   3   6  282.53    8.97  82
 -11   4   5   11.81    7.84  83
 -10  -6  11   22.80    6.16  83
 -10  -3  10  188.91    8.96  82
 -10   1   8  153.81    8.52  83
 -10   2   7   15.90    7.97  82
 -10   3   6   -0.67    7.82  82
 -10   4   5    9.27    7.88  82
 -10   6   2   30.98    8.01  83
  -9  -3  10   66.34    8.58  83
  -9  -1   9  416.22    9.40  82
  -9   1   8  674.52    7.89  83
  -9   2   7  152.31    8.46  82
  -9   3   6   80.01    8.27  82
  -9   4   5  103.44    8.38  83
  -9   6   2   18.61    8.03  83
  -9   7   0   57.65    8.31  83
  -9   8  -3   96.18    8.91  83
  -8  -4  10  165.13    8.84  82
  -8  -1   9   26.23    6.10  83
  -7 -10  10   43.99    8.90  83
  -7  -9  10    5.22    8.57  83
  -7  -8  10  154.64    9.20  82
  -7  -7  10    5.79    8.39  82
  -7  -6  10   75.96    8.67  82
  -7  -5  10   12.31    8.33  82
  -7  -2   9  412.04    9.92  83
  -7   0   8    3.89    6.39  83
  -7   6   1  211.19   11.00  82
  -7   7  -1    5.00   10.17  82
  -7   8  -4   12.49    9.93  82
  -6  -1   8  298.61    7.46  83
  -6   5   2  158.73   11.54  82
  -5  -9   9  408.54   10.55  83
  -5  -8   9   12.64    9.09  82
  -5  -7   9  508.12   10.18  83
  -5  -6   9   40.48    9.09  83
  -5   2   5   32.70    9.90  83
  -5   3   4  577.51   11.10  83
  -5   7  -3   73.07   10.91  82
  -4 -13   7   18.41   11.84  82
  -4 -10   8  191.83    9.80  82
  -4  -5   8   44.47    9.34  83
  -4   1   5  371.39    9.28  83
  -4   2   4  969.24   14.64  83
  -4   3   3    7.35    8.54  83
  -4   5   0    7.22   12.19  82
  -4   6  -2   64.28   13.48  82
  -4   8 -14  144.86   13.82  82
  -4   8  -9   15.53   18.48  80
  -3 -13   6   65.19   12.11  82
  -3 -10   7  208.49   11.81  82
  -3  -5   7   14.34    9.58  83
  -2 -13   5   20.86   11.33  82
  -2 -10   6  403.77   13.25  82
  -2  -6   6   94.00   12.35  82
  -2  -1   4  114.02   13.16  82
  -2   7 -13   35.27   10.37  82
  -2   7 -12  863.05   14.32  82
  -1 -14   3    8.52   15.80  80
  -1   6 -16   -1.53   10.58  82
  -1   6 -15  106.26    8.82  83
  -1   6 -10   86.66   11.70  82
   0   3  -4  143.48   17.05  82
   0   5 -16  221.39    9.14  82
   0   5 -10   10.37   11.31  82
   1   3 -19   47.45    8.70  83
   1   4 -15  304.72    9.41  82
   1   4 -14   44.35    8.87  83
   1   4 -13  212.29    9.23  83
   1   4 -12   56.42    9.37  82
   2  -3  -2   24.79   13.83  82
   2   1  -7  410.74   13.91  83
   2   2 -18    8.38    8.23  83
   3 -12  -4  103.91   10.53  82
   3 -10  -3   86.37   11.03  82
   3  -9  -3    2.21    9.11  83
   3  -8  -3    9.94    9.14  82
   3  -7  -3   -5.13   11.96  82
   3  -3  -5 1265.11   16.22  82
   3  -2  -6  483.21   13.33  82
   3   0 -19   14.12    8.43  83
   3   0 -18    1.05    8.25  83
   3   0 -10    3.37    9.78  83
   4 -13  -9  186.71    9.69  82
   4 -12  -8   59.27    8.57  83
   4 -11  -7  601.65   10.54  82
   4  -6  -7  223.84    9.90  83
   4  -3 -19  155.60    8.86  83
   4  -3 -10   21.22    9.19  83
   4  -2 -17   40.13    8.46  82
   4  -2 -16  141.39    8.44  83
   4  -2 -15  230.84    8.81  83
   4  -2 -14   48.16    8.65  83
   4  -2 -13   13.49    8.67  83
   4  -2 -12  -12.70    8.98  83
   5 -10 -15   28.97    8.92  82
   5 -10 -14  225.84    9.50  82
   5  -9 -16   56.86    9.40  82
   5  -9 -15    4.16    8.69  83
   5  -9 -14   25.72    8.76  82
   5  -9 -13   -0.41    8.69  82
   5  -8 -17   -0.17    8.91  83
   5  -8 -16   23.99    8.90  82
   5  -8 -15   13.55    8.74  83
   5  -8 -14  388.83    9.68  82
   5  -8 -13   -5.12    8.53  83
   5  -7 -16   50.14    8.59  82
   5  -7 -15   -2.45    8.48  83
   5  -7 -14   72.75    8.65  82
 -11  -2  10   20.86    8.61  84
 -11   0   9  108.75    8.67  83
 -11   5   4   -9.73    7.94  84
 -11   6   2   74.27    8.42  83
 -10  -5  11   12.08    8.53  83
 -10  -4  11  -10.69    5.93  84
 -10  -2  10  182.79    8.90  83
 -10   0   9  136.79    8.56  83
 -10   5   4   -1.03    7.59  83
 -10   7   0   -4.24   10.20  84
  -9  -7  11    6.71    8.45  83
  -9  -6  11  216.82    9.23  83
  -9  -5  11   38.73    8.54  84
  -9  -2  10  126.46    8.57  84
  -9   0   9   47.74    8.47  84
  -9   5   4   15.37    7.84  84
  -8  -7  11   12.38    5.91  84
  -8  -3  10   -8.72    8.58  84
  -8   1   8  506.64    9.89  84
  -8   2   7  102.34    8.37  83
  -8   3   6   22.53    8.24  83
  -8   4   5    4.91    8.22  84
  -8   6   2 1163.36   11.45  83
  -8   7   0   50.49    8.25  83
  -8   8  -3   33.98    9.95  83
  -7  -4  10  214.66    9.17  84
  -7   5   3  424.10    9.78  83
  -6 -12   9   59.64   12.05  83
  -6  -8  10  533.46   10.50  84
  -6  -7  10  237.57    9.19  84
  -6  -3   9  273.13    9.76  83
  -6   2   6    7.57    9.28  84
  -6   3   5  288.67    9.81  84
  -6   8  -5  701.49   17.39  82
  -5 -13   8    4.49    9.95  83
  -5 -10   9    0.54    8.81  83
  -5  -5   9   94.29    9.07  84
  -5  -2   8 1383.90   12.73  84
  -5   1   6   14.84    9.94  83
  -5   4   3  637.09   11.37  84
  -5   8  -7   95.29   21.05  78
  -4 -11   8    7.45    9.06  84
  -4  -2   7  536.05   11.23  83
  -4   8 -13   34.64   12.62  83
  -3 -11   7    1.41   10.85  83
  -3  -2   6  394.76   13.09  83
  -3   1   4 1504.66   16.51  84
  -3   2   3   14.72   13.56  84
  -2  -5   6   46.30   10.14  83
  -1  -8   5  364.57   13.33  83
  -1   6 -14   14.79   10.69  83
  -1   6 -13  592.60   12.62  83
  -1   6 -12   40.45   10.96  83
  -1   6 -11   14.26   10.73  83
   0  -5   3  368.47   20.39  82
   0   4 -19   10.88    8.70  83
   0   5 -15  127.90   10.76  83
   0   5 -14   75.09    8.65  83
   0   5 -13   87.57    8.99  83
   0   5 -12  373.57   10.39  83
   0   5 -11  211.06   12.03  83
   1 -15  -1   62.71   17.93  81
   1   3 -18  171.10    9.10  84
   1   3  -8  187.89   10.89  84
   2  -5  -1    9.78   15.81  83
   2  -2  -3   96.26   13.65  83
   2  -1  -4   12.41   13.18  83
   2   1 -20   17.91    8.55  84
   2   2 -17   41.65    8.10  83
   2   2 -16  166.48    8.75  84
   2   2 -11 1333.10   12.57  84
   2   2 -10 1154.44   12.22  83
   3 -14  -6   29.05   10.35  83
   3 -13  -5   19.58   10.25  83
   3  -5  -4 4298.76   20.72  84
   3  -1 -20   10.23    8.78  83
   3  -1 -19   -3.80    6.00  84
   3  -1  -8  -10.46    9.78  84
   3   0 -17  494.75    9.17  83
   3   0 -16  103.31    8.35  84
   3   0 -12 1309.68    9.93  84
   3   0 -11  306.37    9.67  84
   4 -13 -10   16.76    9.04  83
   4 -12  -9   72.78    8.80  84
   4 -11  -8   32.44    8.63  84
   4 -10  -7  814.33   12.77  83
   4  -9  -7  245.47    9.60  83
   4  -8  -7  589.44   10.73  84
   4  -7  -7  107.21    9.75  83
   4  -5  -8   71.56    9.39  83
   4  -4 -19  115.09    9.09  84
   4  -4  -9  108.07    9.60  83
   4  -3 -18   38.61    8.54  83
   4  -3 -17   55.13    8.43  84
   4  -3 -16  115.37    6.16  84
   4  -3 -12    5.64    6.37  84
   4  -3 -11   48.91    9.38  83
 -11  -1  10   86.46    8.79  84
 -11   2   8  153.50    8.73  85
 -11   3   7   -0.18    7.85  85
 -11   4   6   -0.09    7.63  85
 -10  -3  11  121.94    8.89  85
 -10  -1  10  450.62    9.70  84
 -10   2   8   44.34    8.00  85
 -10   3   7   86.01    8.18  85
 -10   4   6   14.58    7.69  85
 -10   6   3   12.80    7.71  85
  -9  -4  11  295.55    8.86  84
  -9  -1  10   18.93    5.82  85
  -9   8  -2  181.91    9.40  85
  -8  -9  11   27.98    8.77  84
  -8  -8  11    8.57    8.33  84
  -8  -6  11   91.92    8.59  84
  -8  -5  11    7.30    8.29  84
  -8  -2  10    7.46    8.39  84
  -8   0   9    5.13    8.60  84
  -8   5   4  719.01   10.02  85
  -7  -3  10   18.66    8.63  85
  -7  -1   9  390.64    9.79  84
  -7   2   7  231.37    9.43  85
  -7   3   6   67.73    8.96  85
  -6 -10  10  130.26    9.32  85
  -6  -9  10   98.17    8.99  84
  -6  -6  10  657.44   10.41  84
  -6  -5  10  110.21    9.10  85
  -6  -2   9  848.87   11.09  85
  -6   1   7  149.00    9.60  84
  -6   4   4   36.89    8.99  84
  -6   6   1   25.32    8.85  85
  -5 -11   9  157.89    9.68  84
  -5  -4   9   56.24    9.06  85
  -5   0   7  470.57   10.35  84
  -4  -4   8    4.72    9.41  84
  -4   0   6  364.39   11.56  84
  -4   4   2  482.96   12.45  85
  -4   8 -12   45.84   13.79  83
  -4   8 -11   13.41   13.08  84
  -4   8 -10   18.65   14.33  83
  -3  -4   7 1821.72   14.51  84
  -3   0   5  178.79   13.07  85
  -3   3   2  162.76   13.94  85
  -3   7 -16   16.85   11.03  84
  -2 -11   6   15.42   11.19  84
  -2  -2   5  141.46   10.19  85
  -2   6 -17   57.83    9.03  85
  -2   6  -6  676.13   21.63  82
  -1  -9   5   13.37   12.46  84
  -1  -7   5  204.68   12.28  83
  -1  -3   4   10.02   12.96  85
  -1   5 -18   20.04    8.63  84
  -1   5  -6 1289.53   20.21  83
   0   4 -18  118.58    8.73  85
   0   4  -7   32.32   10.49  85
   1   3 -17  205.68    8.58  85
   2 -15  -4    2.48   10.38  84
   2 -13  -2  147.99   12.62  83
   2 -11  -1    0.87   11.90  84
   2   1 -19   70.81    8.67  84
   2   1 -18  300.41    6.98  85
   2   1  -8 1500.75   14.54  85
   2   2 -15  109.27    8.57  84
   2   2 -14   -9.80    8.69  85
   2   2 -13   53.75    8.74  84
   2   2 -12   96.33    9.04  84
   3 -11  -4  605.56   12.90  84
   3  -4  -5  178.19   12.21  85
   3  -3  -6   41.13    8.20  85
   3  -2 -20   18.01    8.74  85
   3  -2  -7  141.82   10.94  84
   3  -1 -18   45.71    8.28  85
   3  -1  -9   -9.89    9.10  85
   3   0 -15  208.66    8.93  84
   3   0 -14    2.26    8.31  85
   3   0 -13  475.02    9.95  84
   4 -12 -10    6.48    8.64  84
   4 -11  -9  384.28    9.97  85
   4 -10  -8   19.55    8.66  84
   4  -9  -8   44.67    9.02  85
   4  -7  -8   15.35    9.08  85
   4  -6  -8  431.32   10.38  84
   4  -5 -19   55.09    9.30  84
   4  -5 -18   19.68    6.32  85
   4  -5  -9 1181.75   11.84  84
   4  -4 -18   95.46    8.88  84
   4  -4 -17  214.60    8.91  85
   4  -4 -16  104.46    6.32  85
   4  -4 -11  238.00    9.72  85
   4  -4 -10    4.21    9.13  85
   4  -3 -15  152.40    9.02  84
   4  -3 -14  146.44    8.67  84
   4  -3 -13  132.45    9.21  84
 -11  -2  11   -2.19    8.65  86
 -11   0  10   -8.04    8.26  86
 -11   1   9   27.86    8.16  85
 -11   5   5   22.95    8.20  86
 -11   6   3  102.22   10.10  85
 -10  -2  11   -6.56    8.27  86
 -10   0  10   60.71    6.07  86
 -10   1   9  -14.70    7.87  86
 -10   5   5   65.84    8.01  86
 -10   7   1   19.14   10.04  85
 -10   8  -2   36.25   10.59  85
  -9  -3  11   13.51    8.32  85
  -9   1   9  424.94    9.23  86
  -9   2   8  146.37    8.38  85
  -9   3   7   23.48    7.86  85
  -9   4   6   75.27    8.08  85
  -9   6   3   -7.56    7.71  86
  -9   7   1    3.46    9.34  85
  -8  -4  11   13.95    8.25  86
  -8  -1  10  106.95    6.43  86
  -7  -9  11   51.74    8.81  86
  -7  -8  11   75.61    8.65  85
  -7  -7  11   -6.35    8.60  86
  -7  -6  11  387.91    9.65  86
  -7  -2  10  336.82    7.33  86
  -7   1   8  265.53    9.72  85
  -7   4   5  382.63    9.52  85
  -7   6   2  281.36   11.34  85
  -7   7   0   85.93   10.31  85
  -7   8  -3  103.18   10.58  85
  -6 -11  10  104.42    9.88  86
  -6  -4  10  584.25   10.13  86
  -6   0   8  297.79    9.92  85
  -6   5   3  286.72    9.85  86
  -6   7  -1   63.60   10.68  85
  -5 -12   9    3.48    9.37  86
  -5  -3   9   27.61    6.61  86
  -5  -1   8  270.89   10.08  86
  -5   6   0   19.22   11.01  85
  -4 -12   8  196.58   12.08  85
  -4  -3   8   58.70    9.27  86
  -4  -1   7  136.07    9.93  86
  -3 -14   6   91.10   12.65  85
  -3 -12   7   -0.83   11.15  85
  -3   7 -15   44.97   10.67  85
  -3   7  -7   79.29   18.25  83
  -2 -15   4  251.07   17.94  84
  -2  -4   6 1132.49   14.19  86
  -1  -6   5 1534.67   17.82  85
  -1   0   2  569.34   25.90  85
  -1   1   1 1754.35   33.43  85
  -1   5 -17    7.95    8.25  86
   0   4 -17  175.41    8.70  85
   1   1  -4  526.77   16.41  85
   1   2 -19  417.14    9.69  86
   1   2  -6  147.34   14.07  85
   1   3 -16   23.78    8.39  85
   1   3 -15   39.93    8.08  86
   1   3  -9   35.25    9.55  85
   2 -14  -3   20.62   11.63  84
   2   0 -20   26.38    8.92  85
   2   0 -19  175.57    6.77  86
   2   0  -6  275.98   14.11  85
   2   1 -17  303.80    8.81  86
   2   1  -9 2089.92   12.64  86
   3 -14  -7    1.65   10.32  85
   3 -13  -6    7.18    8.17  85
   3 -12  -5   56.73    8.67  85
   3 -10  -4   88.74    8.98  86
   3  -6  -4  347.07   10.89  85
   3  -2 -19   12.94    8.39  85
   3  -2 -18   -5.27    5.93  86
   3  -2  -8  977.60    9.73  86
   3  -1 -17   -0.52    7.89  86
   3  -1 -16   -5.32    8.09  85
   3  -1 -11  296.37    7.33  86
   3  -1 -10 1244.68   12.03  86
   4 -12 -12   -6.64    8.91  86
   4 -12 -11   67.32    9.06  85
   4 -11 -10   19.93    8.52  85
   4 -10  -9  207.44    9.10  86
   4  -9  -9  381.78    9.70  86
   4  -8  -8   38.83    8.93  85
   4  -7  -9  143.48    9.23  86
   4  -6 -18  113.29    9.24  85
   4  -6 -17  151.81    6.67  86
   4  -6  -9  109.45    9.16  85
   4  -5 -17   81.81    8.70  85
   4  -5 -16  233.53    8.88  86
   4  -5 -11   52.87    6.41  86
   4  -5 -10   -5.72    9.02  86
   4  -4 -15   91.98    8.55  85
   4  -4 -14   53.85    8.62  85
   4  -4 -13   14.58    8.74  85
   4  -4 -12   61.79    8.94  85
 -11  -1  11   52.45    8.68  87
 -11   2   9   46.27    5.92  87
 -11   3   8    8.35    7.84  86
 -10  -4  12  145.20    9.04  87
 -10  -1  11  180.53    6.68  87
 -10   3   8  151.70    6.24  87
 -10   6   4  111.53    7.99  87
 -10   8  -1    6.95    8.29  86
  -9  -7  12  144.53    9.17  86
  -9  -6  12   17.30    8.39  86
  -9  -5  12   86.87    8.83  87
  -9  -2  11   29.88    8.43  86
  -9   0  10   70.44    8.45  87
  -9   5   5  211.91    8.34  86
  -9   8  -1   28.55    7.92  87
  -8  -3  11   12.84    8.37  86
  -8   1   9   13.97    8.47  87
  -8   2   8   33.21    8.44  86
  -8   3   7    8.46    8.27  86
  -8   4   6  511.70    9.54  86
  -8   6   3  456.86    9.48  86
  -8   7   1  286.18   10.68  86
  -8   8  -2   54.90   11.40  85
  -7 -10  11   11.90    8.78  86
  -7  -5  11   26.32    8.28  86
  -7  -4  11  101.61    6.34  87
  -7   0   9  100.91    9.05  86
  -7   5   4    5.13    8.78  87
  -6  -3  10    8.22    8.99  87
  -6  -1   9  299.47    9.94  86
  -5  -9  10  322.95   10.15  87
  -5  -8  10    7.77    8.69  87
  -5  -7  10  610.68   10.51  87
  -5  -6  10   15.17    6.30  87
  -5   2   6  133.77    7.13  87
  -5   3   5 1047.52    9.92  87
  -5   5   2  521.55   12.96  86
  -4  -9   9   -3.37    8.90  87
  -4  -8   9    9.59    8.99  87
  -4  -7   9    3.14    9.03  86
  -4  -6   9    7.40    9.27  87
  -3  -9   8  316.47   10.00  87
  -3  -8   8  675.45   11.63  86
  -3  -7   8   -4.46    9.14  87
  -3  -3   7  114.52   10.47  86
  -3  -1   6  832.67   13.78  87
  -3   7 -14  155.02   11.45  86
  -2   1   3  138.83   10.87  87
  -2   6 -16    1.17   10.13  87
  -1 -10   5    8.62   12.46  86
  -1   5 -16  130.72    8.75  87
   0 -11   3   12.38   18.43  82
   0   3 -19    6.82    8.69  86
   0   4 -16   83.03    8.66  86
   0   4  -8  232.94   10.85  87
   1   1 -20   30.03    8.72  86
   1   2 -18    0.70    8.12  87
   1   3 -14  181.55    8.94  86
   1   3 -13  103.09    8.93  87
   1   3 -12   13.28    9.14  87
   1   3 -11    3.31    9.02  87
   1   3 -10   -2.98    9.23  87
   2 -10  -1   17.60   10.76  86
   2  -6  -1   80.61   13.68  86
   2  -4  -2   49.90   13.62  87
   2  -1 -20   31.32    8.81  87
   2  -1  -5  645.52   11.17  87
   2   0 -18   44.92    8.32  87
   2   1 -16  207.02    8.64  86
   2   1 -15  149.74    8.71  87
   2   1 -10    3.50    9.19  87
   3 -14  -8    3.63    8.73  87
   3  -9  -4  117.98   11.49  86
   3  -8  -4   54.55    9.48  86
   3  -7  -4  994.24   14.67  86
   3  -5  -5   11.88   10.55  87
   3  -3 -19  104.72    8.81  87
   3  -3  -7  686.64   11.98  87
   3  -2 -17   91.93    8.27  87
   3  -2  -9  279.71    7.31  87
   3  -1 -15   86.01    8.52  86
   3  -1 -14 1164.40   11.09  86
   3  -1 -13  128.98    9.07  86
   3  -1 -12    7.89    9.03  86
   4 -11 -14   27.90    8.90  86
   4 -11 -13   12.79    8.85  86
   4 -11 -12    1.13    8.59  87
   4 -11 -11   31.61    8.61  86
   4 -10 -15    4.53    8.91  86
   4 -10 -14  101.64    6.69  87
   4 -10 -12   53.35    6.26  87
   4 -10 -11  122.42    8.89  87
   4 -10 -10   41.25    8.64  86
   4  -9 -16  139.84    9.08  87
   4  -9 -10   43.56    8.25  87
   4  -8 -17   17.65    8.87  86
   4  -8 -16   63.68    8.74  87
   4  -8 -10    4.89    8.48  87
   4  -8  -9   63.71    9.02  86
   4  -7 -17   74.26    8.86  86
   4  -7 -16  128.83    8.82  87
   4  -7 -15   40.56    6.06  87
   4  -7 -10   -2.15    9.00  86
   4  -6 -16   47.85    8.56  86
   4  -6 -15   84.43    8.49  87
   4  -6 -14  159.75    6.38  87
   4  -6 -13  -12.02    6.00  87
   4  -6 -12  232.33    6.83  87
   4  -6 -11  255.05    9.23  87
   4  -6 -10    3.50    9.09  87
   4  -5 -15   74.40    8.36  86
   4  -5 -14   82.63    8.71  86
   4  -5 -13  153.29    8.98  86
   4  -5 -12    6.13    8.63  86
 -11   1  10  172.60    8.71  87
 -11   4   7   20.43    8.02  87
 -11   5   6   39.67    8.14  88
 -11   6   4   37.53    8.16  87
 -10  -3  12   21.45    8.26  87
 -10   1  10  456.37    9.50  88
 -10   2   9   72.55    7.93  87
 -10   4   7    7.90    7.39  87
 -10   5   6   39.37    7.95  88
 -10   7   2   54.02    9.67  87
  -9  -4  12   17.50    8.20  87
  -9  -3  12    4.64    5.97  88
  -9  -1  11    2.63    8.39  88
  -9   2   9   95.47    8.22  88
  -9   3   8  277.46    8.59  88
  -9   4   7   82.02    8.07  88
  -9   6   4   15.86    7.48  87
  -9   7   2   39.52    7.88  87
  -8  -8  12    5.49    8.66  88
  -8  -7  12    0.76    8.40  87
  -8  -6  12  143.07    8.80  87
  -8  -5  12   23.01    8.36  88
  -8  -2  11   63.01    8.40  87
  -8   0  10    9.38    8.62  88
  -8   5   5    6.16    8.08  87
  -7  -3  11  101.86    6.28  88
  -7  -1  10   10.13    8.73  87
  -7   2   8  128.42    6.45  88
  -7   3   7  849.86   10.73  88
  -6  -9  11  120.22    9.02  88
  -6  -8  11   -0.26    8.27  87
  -6  -7  11  188.53    8.97  87
  -6  -6  11   13.45    8.54  87
  -6   1   8  565.56   10.20  88
  -6   2   7  364.35    9.87  87
  -6   3   6  112.19    9.31  87
  -6   4   5   99.87    9.30  88
  -6   8  -4   51.69   13.31  86
  -5 -10  10   18.18    8.84  88
  -5  -5  10  202.74    9.49  88
  -5  -2   9  152.60    9.39  88
  -5   1   7  177.40    9.71  87
  -5   4   4  665.35    9.09  88
  -5   7  -2   45.35   10.86  87
  -4 -13   8    1.00   11.54  87
  -4 -10   9  240.15    9.71  87
  -4  -5   9   14.64    9.45  87
  -4  -2   8  209.07    9.85  88
  -4   1   6   49.93   10.60  88
  -4   2   5   11.78   11.44  87
  -4   3   4  122.72    8.61  88
  -4   5   1 4207.18   22.41  88
  -3 -10   8  458.60   10.85  88
  -3  -6   8  354.05   10.57  87
  -3   4   1   15.23   13.30  88
  -3   5  -1   87.27   16.24  86
  -3   7 -13    5.41   10.02  86
  -2 -12   6  113.07   13.10  87
  -2   0   4  191.21   13.55  88
  -2   2   2 1895.83   21.29  88
  -2   6 -15    9.89   10.34  86
  -1  -5   5  324.68   14.78  87
  -1  -1   3 3556.33   28.88  87
  -1   5 -15  120.81    8.60  88
  -1   5  -7  262.10   12.88  87
   0   3 -18    5.32    8.15  88
   0   4 -15   66.22    8.35  87
   0   4 -14  215.83    9.12  88
   1   1 -19   59.18    8.52  88
   1   2 -17   36.67    8.35  87
   1   2  -7  284.36   12.88  88
   2 -15  -5   50.55   10.42  87
   2 -12  -2  182.21   11.34  87
   2  -7  -1   27.52   11.63  87
   2  -2 -20   16.56    6.37  88
   2  -2  -4   18.22    9.15  88
   2  -1 -19  185.65    9.00  88
   2   0 -17  231.09    8.76  88
   2   0  -7  305.81   13.14  87
   2   1 -14    1.60    8.46  88
   2   1 -13  573.01   10.10  87
   2   1 -12  323.38    9.47  87
   2   1 -11  160.82    9.29  87
   3 -13  -7   14.74   10.57  87
   3 -12  -6  200.49    9.32  87
   3 -11  -5   35.85   10.62  87
   3  -6  -5  173.49   10.10  88
   3  -5 -19   53.78    6.72  88
   3  -4 -19   19.68    8.76  87
   3  -4  -6 1902.03   14.89  87
   3  -3 -18   19.22    8.54  87
   3  -3 -17    6.39    5.92  88
   3  -2 -16  359.24    9.09  87
   3  -2 -15   42.11    8.38  88
   3  -2 -10   54.96    9.46  88
   4 -10 -13    2.61    8.54  88
   4  -9 -15    9.54    8.48  88
   4  -9 -14  210.63    9.28  87
   4  -9 -13  266.98    9.13  87
   4  -9 -12   -0.97    8.29  88
   4  -9 -11   20.94    8.44  87
   4  -8 -15   18.00    8.54  87
   4  -8 -14  133.80    8.75  87
   4  -8 -13  -15.69    8.51  88
   4  -8 -12   32.84    8.49  87
   4  -8 -11  523.57   10.13  87
   4  -7 -14  222.36    8.97  87
   4  -7 -13  283.81    9.07  87
   4  -7 -12   79.73    8.51  87
   4  -7 -11   38.50    8.67  87
 -11   0  11   32.96    8.66  88
 -11   3   9   26.46    5.47  89
 -11   6   5   12.46    7.96  89
 -11   7   3   37.78    8.27  89
 -10  -2  12  235.75    9.10  88
 -10   0  11   18.10    8.24  89
 -10   8   0   17.62    8.05  88
  -9  -6  13  135.42    6.77  89
  -9  -2  12   10.00    5.65  89
  -9   1  10   63.19    8.14  88
  -9   5   6  101.61    8.07  89
  -8  -4  12   91.80    8.29  88
  -8  -1  11   -4.93    8.20  89
  -8   2   9   49.51    6.05  89
  -8   3   8  200.21    8.72  89
  -8   6   4  117.71    8.58  89
  -8   7   2  141.18    8.66  89
  -8   8  -1  271.89   10.87  88
  -7  -8  12    8.73    8.66  88
  -7  -7  12   -0.74    8.45  89
  -7  -6  12   42.59    8.56  89
  -7   1   9   11.41    8.78  88
  -7   4   6    4.96    8.36  88
  -7   6   3   15.28    8.65  88
  -7   7   1   39.33    8.12  88
  -7   8  -2  421.55   12.20  88
  -6 -10  11   13.41    8.99  88
  -6  -5  11  750.87   10.79  88
  -6  -2  10 1209.30   11.37  88
  -6   0   9  242.08    9.50  89
  -6   6   2   90.01    9.16  88
  -5 -11  10   69.07    9.27  89
  -5  -4  10   95.24    9.25  89
  -5   0   8  741.63   10.87  88
  -5   8 -13   19.76   12.83  88
  -4 -11   9   57.63    9.00  88
  -4  -4   9  262.01    9.81  89
  -4   0   7  785.14   11.26  89
  -4   6  -1 1232.56   17.39  88
  -3 -13   7    1.28   10.89  88
  -3  -5   8   20.01    9.48  88
  -3  -2   7  404.17   11.80  89
  -3   7 -12   10.02    9.94  89
  -3   7  -8   96.94   14.94  87
  -2 -14   5  167.20   15.79  87
  -2  -9   7  279.98   12.04  88
  -2  -8   7 1260.16   15.65  88
  -2  -7   7    1.45   11.05  88
  -2  -6   7  582.22   11.72  89
  -2  -3   6  672.99   13.69  88
  -2   6 -14  302.69   11.50  88
  -2   6  -7   35.92   13.67  87
  -1 -13   4   49.98   14.99  86
  -1   4 -18    0.75   10.11  88
  -1   5 -14   59.88    8.41  88
   0   2 -19    1.10    8.36  89
   0   3 -17   13.06    8.08  88
   0   3  -5   64.60   16.97  88
   0   4 -13   81.89    8.85  88
   0   4 -12   17.94    8.76  88
   0   4 -11    6.84    9.19  88
   0   4 -10  183.40    9.91  88
   0   4  -9  282.49   12.58  88
   1   0 -20  103.71    9.08  89
   1   0  -3  150.05   21.11  89
   1   1 -18  140.55    8.50  89
   1   2 -16  278.76    8.81  88
   1   2 -15  126.75    6.31  89
   2 -15  -6   44.57    8.89  89
   2 -14  -4  110.71   10.73  88
   2 -13  -3   89.76   10.48  88
   2  -9  -1   48.69   13.17  87
   2  -8  -1    7.87   10.80  88
   2  -3  -3  295.57   14.30  88
   2  -2 -19   73.49    6.22  89
   2  -1 -18  132.99    8.55  89
   2   0 -16   76.99    8.04  88
   2   0 -15  245.08    6.52  89
   2   0  -8 1216.14   13.56  89
   3 -13  -9    7.18    8.39  89
   3 -13  -8   20.21   10.53  88
   3 -12  -7   35.72    8.43  89
   3 -11  -6   41.89    8.78  89
   3 -10  -5   -7.32   10.54  87
   3  -9  -5  214.76    9.75  89
   3  -7  -5   28.42    9.69  89
   3  -5 -18  136.05    9.02  89
   3  -5  -6  156.29   10.14  89
   3  -4 -18  130.10    8.81  88
   3  -4 -17   -0.86    5.77  89
   3  -4  -7 1430.28   12.98  89
   3  -3 -16   -6.47    8.35  89
   3  -3 -15   63.02    6.16  89
   3  -3  -9   22.45    6.67  89
   3  -3  -8 1786.25   13.64  88
   3  -2 -14   11.60    8.87  88
   3  -2 -13  246.37    9.35  88
   3  -2 -12 1648.73   12.31  88
   3  -2 -11  462.68   10.26  88
 -11   1  11   -0.77    8.17  90
 -11   2  10   38.56    8.20  89
 -11   4   8  114.22    8.40  89
 -11   5   7   14.03    7.85  90
 -10  -3  13   20.19    6.16  90
 -10  -1  12   67.67    8.43  90
 -10   1  11  178.14    6.37  90
 -10   2  10   36.90    7.92  90
 -10   3   9   11.33    7.87  89
 -10   4   8    6.06    7.60  90
 -10   6   5   14.21    7.65  89
 -10   7   3   -3.35    9.35  89
  -9  -5  13  208.55    9.14  89
  -9  -4  13   46.25    5.93  90
  -9   0  11   95.24    8.49  89
  -9   6   5  157.07    8.11  90
  -9   7   3  158.96    8.25  90
  -9   8   0    1.62    9.40  89
  -8  -3  12   -2.36    8.28  90
  -8   1  10   -5.87    8.17  89
  -8   4   7    7.34    7.99  89
  -8   5   6    9.50    7.88  90
  -8   9  -7   27.28   15.17  87
  -7  -9  12   10.39    8.85  89
  -7  -5  12   36.46    8.55  89
  -7  -4  12    4.12    5.96  90
  -7  -2  11  195.16    8.98  89
  -7   0  10   28.19    9.07  89
  -7   5   5  184.82    9.05  89
  -6 -11  11   50.83    9.57  89
  -6  -4  11  122.86    8.98  89
  -6  -1  10  280.88    7.30  90
  -6   5   4   18.41    9.19  89
  -6   7   0    5.61   10.61  89
  -5  -3  10  187.70    9.36  90
  -5  -1   9  279.73    9.76  90
  -5   5   3   -3.22    9.29  89
  -5   6   1   39.95    9.32  89
  -4  -1   8  221.42    7.32  90
  -4   4   3 2730.55   17.66  90
  -4   7 -15   48.11   11.16  89
  -3 -11   8  100.94   11.05  89
  -3  -4   8  559.45   10.64  89
  -3   1   5 4830.60   21.97  89
  -3   2   4   -0.15   13.56  90
  -3   6 -16   31.52    8.61  90
  -3   7 -11   73.57   12.22  89
  -3   7 -10  358.35   14.08  89
  -3   7  -9   46.03   12.19  89
  -2  -1   5  163.27   13.06  89
  -2   4  -1    5.63   19.64  89
  -2   5 -17    2.50    8.41  89
  -2   6 -13  464.85   12.08  89
  -2   6 -12  870.07   11.98  90
  -1 -11   5  171.69   14.90  88
  -1   4 -17   26.93    8.15  89
  -1   5 -13  371.98   11.41  89
  -1   5 -12  106.85    8.78  90
  -1   5  -8   48.62   11.29  89
   0  -1   1    4.75   40.74  89
   0   2  -3    7.76   15.91  90
   0   3 -16  327.80    8.95  90
   1 -15  -2    1.75   11.33  90
   1 -13   0    7.03   13.77  87
   1  -1 -20   90.44    6.53  90
   1   0 -19  319.23    9.15  90
   1   1 -17  410.64    9.15  90
   1   1  -5  953.14   15.77  89
   1   2 -14  202.90    8.81  90
   1   2  -8  394.36   11.79  89
   2  -2 -18    8.34    5.69  90
   2  -1 -17  296.38    8.68  89
   2  -1  -6  402.19   13.71  89
   2   0 -14  311.90    8.98  90
   2   0 -13  175.70    6.60  90
   2   0 -10  903.02    9.19  90
   2   0  -9  808.67   11.45  90
   3 -13 -11   25.66    8.79  90
   3 -13 -10   28.97    8.82  89
   3 -12  -8   65.35    8.76  90
   3 -10  -6  658.47   10.96  90
   3  -8  -5   18.43   11.62  89
   3  -7 -18   76.36    9.31  90
   3  -6 -18   86.51    9.02  89
   3  -6  -6 1781.58   13.93  90
   3  -5 -17   22.17    8.68  89
   3  -4 -16  106.92    8.51  90
   3  -4  -8  847.54    9.21  90
   3  -3 -14  893.74   10.43  89
   3  -3 -13  314.91    9.58  90
   3  -3 -12   43.86    6.45  90
   3  -3 -11  354.93    9.81  90
   3  -3 -10 1757.03   12.59  90
 -11   0  12   58.52    8.60  90
 -11   6   6   61.07    8.22  91
 -11   7   4   38.29    8.29  91
 -10  -2  13   45.42    8.59  91
 -10   0  12  336.33    9.20  91
 -10   5   7   22.16    7.72  90
 -10   7   4   -1.09    7.67  91
 -10   8   1   -2.88    9.80  91
  -9  -3  13  173.44    8.88  91
  -9  -1  12   14.14    8.08  90
  -9   1  11    4.19    5.79  91
  -9   2  10  136.18    8.29  90
  -9   3   9  219.91    8.45  90
  -9   4   8   79.94    7.94  90
  -9   5   7  109.96    5.73  91
  -9   8   1  231.65    9.09  91
  -9   9  -4   14.10   11.92  89
  -8  -8  13    0.01    8.59  90
  -8  -7  13    7.42    8.30  91
  -8  -6  13   60.57    8.50  90
  -8  -5  13   17.34    8.37  91
  -8  -2  12   42.68    8.05  90
  -8   0  11   57.07    8.73  90
  -8   8   0  198.36   10.51  90
  -8   9  -6   21.86   14.90  88
  -7  -3  12   77.42    6.08  91
  -7  -1  11   45.37    8.65  91
  -7   2   9  485.50    7.39  91
  -7   3   8  332.47    9.39  91
  -6  -3  11 1141.31   11.05  90
  -6   1   9  738.14    8.58  91
  -6   2   8  181.69    9.36  91
  -6   3   7  140.71    9.32  90
  -6   4   6   10.70    6.27  91
  -6   8  -3  153.33   12.87  90
  -5 -12  10   21.46   11.48  90
  -5  -9  11    9.67    8.46  91
  -5  -8  11   81.39    8.59  91
  -5  -7  11    6.48    8.58  91
  -5  -6  11  281.52    9.44  91
  -5   1   8  125.83    6.73  91
  -5   2   7  676.49   11.27  91
  -5   3   6 1107.07   11.84  91
  -5   8 -12  108.15   13.24  89
  -4 -12   9   25.75   10.95  90
  -4  -8  10   17.55    8.52  91
  -4  -7  10   84.06    8.84  91
  -4  -3   9   17.06    8.94  90
  -3   0   6 1009.76   14.49  90
  -3   3   3   70.92   13.89  91
  -2 -10   7  252.36   13.35  89
  -2  -5   7  153.75   11.86  90
  -2   5 -16   67.48    8.22  91
  -2   6 -11  308.01   11.74  90
  -2   6 -10  419.36   10.60  90
  -2   6  -9   51.17   11.29  90
  -2   6  -8  768.40   16.60  89
  -1  -4   5 1012.56   18.18  90
  -1  -2   4 3577.72   23.98  90
  -1   2   0   42.62   28.38  90
  -1   4 -16   16.19    8.04  90
  -1   4  -4 1625.24   27.66  89
  -1   5 -11 1265.24   14.42  90
  -1   5 -10  176.00   11.63  90
  -1   5  -9    8.66   10.88  90
   0  -4   3  148.11   19.22  89
   0   2 -18  197.26    8.84  90
   0   3 -15  299.07    8.91  91
   1 -14  -1   41.49   13.06  89
   1 -11   1   68.91   16.05  89
   1  -3   0   21.61   22.21  90
   1  -1  -2   18.32   16.71  91
   1   0 -18   12.41    8.17  90
   1   1 -16   36.71    8.21  91
   1   2 -13   92.75    8.58  90
   1   2 -12   28.87    8.74  90
   1   2 -11   66.07    9.01  91
   1   2 -10   27.77    8.79  91
   1   2  -9  332.13   10.57  90
   2 -14  -5  154.30   10.91  90
   2 -13  -4   44.77    8.46  91
   2 -11  -2  147.70   12.61  90
   2  -5  -2   17.13   15.43  90
   2  -4 -19  241.18    7.23  91
   2  -3 -19   83.36    8.80  90
   2  -2 -17  194.34    8.71  91
   2  -2  -5    3.42    9.11  91
   2  -1 -16    6.80    8.20  91
   2  -1 -15    0.51    5.71  91
   2  -1  -7  444.74    9.83  91
   2   0 -12   23.40    8.68  90
   2   0 -11  726.22   10.87  90
   3 -12 -13   34.74    9.03  90
   3 -12 -12   12.96    8.97  91
   3 -12 -11  122.51    8.72  91
   3 -12 -10   12.80    8.43  91
   3 -12  -9  153.71    8.98  90
   3 -11 -14   18.61    6.24  91
   3 -11  -8  438.65   10.13  91
   3 -11  -7  222.35   10.92  90
   3  -9 -16    3.34    6.23  91
   3  -9  -6   13.15    9.29  91
   3  -8 -17    4.17    8.81  90
   3  -8  -6 1119.54   12.39  91
   3  -7 -17    3.90    8.47  90
   3  -7 -16   60.03    6.30  91
   3  -7  -6  481.29   10.59  91
   3  -6 -17   48.19    8.76  90
   3  -6 -16  495.07    9.38  91
   3  -5 -16   76.61    8.59  90
   3  -5 -15   90.87    6.14  91
   3  -5  -7  183.24    9.88  90
   3  -4 -15   20.03    8.56  90
   3  -4 -14    0.81    8.53  91
   3  -4 -13   12.79    6.14  91
   3  -4 -10  707.14    8.36  91
   3  -4  -9  258.07   10.22  91
 -11   1  12   78.26    8.48  92
 -11   2  11   -0.87    7.93  92
 -11   3  10  220.57    8.74  91
 -11   4   9    0.58    7.81  92
 -11   5   8   -2.99    7.74  92
 -10  -1  13   72.19    6.16  92
 -10   2  11   11.15    7.88  91
 -10   3  10   24.90    7.86  92
 -10   4   9   60.62    8.03  92
 -10   6   6   68.36    7.96  91
  -9  -2  13   36.43    8.23  92
  -9   0  12  108.60    8.35  92
  -9   7   4   37.95    7.72  92
  -9   9  -3  132.36   11.11  91
  -8  -4  13   14.53    8.19  91
  -8  -1  12    2.46    8.18  92
  -8   2  10  380.63    8.97  92
  -8   3   9   32.15    8.08  91
  -8   4   8    1.12    8.10  92
  -8   6   5  414.91    9.27  91
  -8   7   3  233.02    8.66  91
  -8   9  -5    3.24   12.90  89
  -7  -8  13    0.52    8.69  92
  -7  -7  13   19.09    8.38  92
  -7   1  10   41.74    8.54  92
  -7   4   7   -0.47    8.46  92
  -7   6   4   44.83   10.38  91
  -7   7   2  287.74   10.97  91
  -7   8  -1   52.49   10.38  91
  -6  -9  12  403.74   10.23  91
  -6  -8  12  376.10    9.91  91
  -6  -7  12  105.74    8.81  91
  -6  -6  12  248.88    9.01  91
  -6  -5  12  638.56   10.18  92
  -6  -2  11   -3.23    8.64  92
  -6   0  10  328.64    9.56  92
  -6   6   3   84.63    9.33  91
  -5 -10  11  112.01    9.05  92
  -5  -5  11   17.40    8.59  92
  -5  -2  10   95.39    9.25  91
  -5   0   9   31.32    6.40  92
  -5   4   5   93.27    9.24  92
  -5   8 -11    5.04   11.97  91
  -4 -10  10   94.46    9.09  92
  -4  -9  10    6.77   10.34  91
  -4  -6  10   13.05   10.92  91
  -4  -5  10   89.07    9.14  92
  -4  -2   9    8.21    9.02  92
  -4   1   7  135.45    7.17  92
  -4   2   6   18.97   10.23  92
  -4   7 -14   56.61   10.68  91
  -3 -12   8    4.65   10.51  90
  -3  -8   9   94.67    8.97  92
  -3  -7   9   21.89    8.81  92
  -3  -3   8  311.87    9.94  91
  -3  -1   7   96.49   11.28  92
  -3   6 -15    6.81   10.23  91
  -2 -13   6   30.02   12.16  91
  -2  -4   7 2332.69   15.89  92
  -2  -2   6  618.54   14.62  91
  -2   3   1  231.37   17.91  91
  -2   4 -18   46.41    8.63  91
  -1   3 -18   -2.87    8.12  92
  -1   4 -15  167.90    8.72  92
   0   1 -19   -0.48    8.37  91
   0   2 -17   54.19    8.34  91
   0   3 -14  133.39    8.44  92
   0   3  -6 2080.20   20.96  91
   1  -1 -19   50.42    8.79  91
   1   0 -17  374.85    9.01  92
   1   1 -15  289.26    9.06  92
   1   1  -6  196.30   13.96  92
   2 -14  -6   28.70    8.54  91
   2 -12  -3   -0.55    9.96  91
   2 -10  -2  238.94   11.94  91
   2  -5 -19   66.68    9.18  92
   2  -4 -18   -1.92    5.95  92
   2  -4  -3  512.26   14.67  92
   2  -3 -18   13.37    8.40  91
   2  -3 -17   72.35    6.05  92
   2  -3  -4   32.37   13.35  92
   2  -2 -16   99.32    8.42  92
   2  -1 -14  105.20    8.55  92
   2  -1 -13  981.59    8.65  92
   2  -1  -8   18.18    7.36  92
   3 -11 -13   43.10    8.51  91
   3 -11 -12   -3.81    8.55  92
   3 -11 -11  158.39    8.87  92
   3 -11 -10  107.87    8.49  92
   3 -11  -9   24.79    8.32  92
   3 -10 -15   10.00    8.94  91
   3 -10 -14    8.32    8.68  91
   3 -10 -13   92.42    6.20  92
   3 -10  -8  272.06    9.40  92
   3 -10  -7  111.31   10.70  91
   3  -9 -15   10.30    8.61  91
   3  -9 -14  335.32    7.19  92
   3  -9  -7  293.00    9.49  92
   3  -8 -16  123.93    8.86  91
   3  -8 -15   52.31    8.53  92
   3  -8  -7   29.49    9.21  92
   3  -7 -15  107.17    8.65  92
   3  -7  -7   33.65    9.55  92
   3  -6 -15  183.83    8.67  91
   3  -6 -14    5.91    5.97  92
   3  -6  -8  351.76    7.79  92
   3  -6  -7  350.10   10.42  91
   3  -5 -14  256.73    8.95  91
   3  -5 -13  117.02    8.86  92
   3  -5 -12  131.84    6.39  92
   3  -5 -10 1176.87    9.59  92
   3  -5  -9  416.47   10.27  92
   3  -5  -8 1867.68   13.19  91
   3  -4 -12 1833.40   12.50  91
   3  -4 -11    0.74    9.17  91
 -11   6   7   43.46    8.15  93
 -11   7   5   30.05    8.12  92
 -10   1  12  100.40    8.32  92
 -10   5   8  236.80    8.36  92
 -10   7   5   13.16    7.55  93
 -10   8   2   -4.01    9.78  92
  -9  -5  14   68.17    8.46  92
  -9  -4  14    5.50    8.44  93
  -9  -1  13   98.04    6.09  93
  -9   2  11  132.64    8.17  93
  -9   3  10   65.11    7.82  93
  -9   4   9   42.70    7.79  93
  -9   6   6   64.32    7.58  92
  -9   8   2   22.61    7.89  93
  -8  -3  13   -2.56    8.22  93
  -8   1  11   -0.65    8.11  93
  -8   5   7   52.15    8.03  93
  -8   8   1   55.76    8.30  93
  -8   9  -4   30.31   11.50  91
  -7  -9  13   12.98    8.95  93
  -7  -6  13   98.96    8.51  92
  -7  -5  13  316.50    9.20  93
  -7  -2  12   12.76    8.18  93
  -7   0  11  513.41    9.70  92
  -7   5   6   16.84    8.33  92
  -6 -10  12  181.24   11.84  92
  -6  -4  12  380.14    9.52  93
  -6   5   5  248.93    9.70  92
  -6   7   1   14.66   10.57  92
  -5 -11  11   -1.84    8.90  93
  -5  -4  11  185.48    9.05  92
  -5   7  -1    9.54   12.89  92
  -4 -13   9   23.13   11.16  92
  -4  -4  10   30.02    8.64  93
  -4   0   8    7.26    8.86  93
  -4   3   5  906.37   12.83  92
  -4   5   2  582.18   12.14  92
  -4   7 -13   50.85   10.59  92
  -4   7  -4  246.86   22.14  89
  -3 -14   7   93.90   13.87  91
  -3  -9   9  258.27   11.61  92
  -3  -6   9    4.33   11.20  91
  -3  -5   9  391.39   10.02  93
  -3   5 -17   72.45    9.10  92
  -2 -11   7   78.99   12.40  91
  -2   4 -17  205.54    8.99  93
  -2   5 -15   89.14   10.09  92
  -1   2 -19    2.05    8.66  92
  -1   3 -17   -1.14    7.86  93
  -1   4 -14  455.20    9.23  93
   0   0 -19   20.65    6.09  93
   0   1 -18   17.64    8.17  92
   0   2 -16  160.25    8.24  93
   0   3 -13   11.61    8.38  92
   0   3  -7 1155.78   14.51  93
   1 -15  -3   77.72   10.58  92
   1  -2 -19  241.33    9.34  93
   1  -2  -1 1527.83   31.56  92
   1  -1 -18  299.26    9.22  92
   1   0 -16  122.06    8.25  93
   1   1 -14   41.60    8.38  92
   2 -14  -8   80.09    9.09  93
   2 -14  -7   61.44    8.83  92
   2 -13  -5   24.06    8.16  92
   2  -6 -18   10.92    6.48  93
   2  -6  -2  495.69   14.97  92
   2  -5 -18   10.76    8.78  92
   2  -4 -17   13.73    6.07  93
   2  -3 -16   63.61    6.02  93
   2  -2 -15  527.42    9.28  93
   2  -2  -6  223.95   13.35  93
   2  -1 -12 1348.50   11.74  92
   2  -1 -11    3.29    9.10  93
   2  -1 -10  809.50   10.91  93
   2  -1  -9 2877.48   15.06  92
   3 -10 -12  336.43    9.36  92
   3 -10 -11  274.81    9.12  93
   3 -10 -10   86.83    8.72  93
   3 -10  -9  389.81    9.69  92
   3  -9 -13   45.63    8.46  92
   3  -9 -12   96.47    8.59  93
   3  -9 -11  589.50    7.84  93
   3  -9 -10  269.92    6.78  93
   3  -9  -9   23.21    8.58  93
   3  -9  -8  468.64    9.77  92
   3  -8 -14   25.58    8.35  92
   3  -8 -13  441.82    9.43  93
   3  -8 -12  631.95    7.84  93
   3  -8  -8   10.85    8.83  93
   3  -7 -14  797.53   10.12  92
   3  -7 -13   41.26    8.41  93
   3  -7 -12  143.28    6.31  93
   3  -7  -9  188.09    6.81  93
   3  -7  -8   34.77    9.11  92
   3  -6 -13  220.82    9.04  92
   3  -6 -12  610.77    9.86  93
   3  -6 -11   10.80    8.71  92
   3  -6 -10   82.56    9.21  93
   3  -6  -9  131.85    9.01  93
   3  -5 -11  127.35    9.08  92
 -11   2  12   28.25    8.15  94
 -11   3  11   30.07    8.03  93
 -11   4  10   -8.14    7.86  94
 -11   5   9   19.96    7.57  94
 -10  -2  14   43.47    8.41  93
 -10   0  13   92.41    8.33  93
 -10   3  11   73.15    5.73  94
 -10   4  10  404.54    7.15  94
 -10   6   7    6.56    7.70  93
 -10   8   3   -4.05    7.91  94
  -9  -3  14   75.64    8.40  93
  -9   1  12   29.99    7.94  93
  -9   5   8   91.64    7.73  93
  -9   9  -2   -0.47   11.47  92
  -8  -7  14    7.81    8.70  93
  -8  -6  14   65.32    8.80  93
  -8  -5  14   10.26    8.10  93
  -8  -2  13   -8.23    7.97  94
  -8   0  12   27.38    8.17  93
  -8   6   6  299.15    8.73  94
  -8   7   4  999.31   11.02  94
  -7  -4  13   13.26    8.32  93
  -7  -3  13  705.79    8.11  94
  -7  -1  12   48.59    8.14  94
  -7   2  10   85.09    8.62  94
  -7   3   9  212.16    8.70  94
  -7   4   8  337.89    7.09  94
  -7   6   5  818.18   10.43  94
  -7   7   3  837.46   11.10  94
  -7   8   0    5.02    9.78  93
  -6  -3  12 1688.12   12.07  94
  -6  -1  11  377.99    9.42  93
  -6   2   9  183.73    9.20  94
  -6   3   8  650.86   10.28  94
  -6   8  -2   30.73   10.43  93
  -5  -3  11   -4.18    8.90  94
  -5  -1  10    6.75    8.91  93
  -5   5   4  946.90   12.05  94
  -5   6   2 1657.48   16.22  93
  -5   8 -10  382.06   16.34  92
  -4 -11  10  120.26   10.97  93
  -4  -1   9   26.03    6.76  94
  -4   4   4  198.05   11.00  94
  -4   6   0  245.23   12.55  93
  -3 -10   9    2.76   10.36  92
  -3  -2   8  788.14   11.51  93
  -3   4   2 1218.46   16.86  94
  -3   6 -14   14.41    9.75  93
  -2   0   5    4.08    8.46  94
  -2   1   4   15.87   12.39  94
  -2   5 -14   21.23    7.71  93
  -1  -8   6   50.91   13.01  92
  -1  -7   6  939.01   14.55  92
  -1  -6   6    7.29    9.07  94
  -1  -3   5  103.27   13.32  93
  -1   2 -18   22.23    8.15  94
  -1   3 -16   12.70    7.76  94
  -1   4 -13  879.29   10.89  94
   0  -2   2   82.92   25.18  93
   0   1 -17  201.54    8.43  94
   0   2 -15   99.98    7.78  94
   0   3 -12  -13.15   10.67  93
   0   3 -11   63.88    9.15  93
   0   3 -10   -1.10    9.00  94
   0   3  -9  117.80    9.28  94
   0   3  -8  404.09   10.93  94
   1  -5   1  710.57   30.57  91
   1  -3 -19  366.89    9.64  94
   1  -2 -18   11.39    8.26  94
   1  -1 -17  199.96    8.46  94
   1   0 -15  156.64    8.45  94
   1   0  -4 1366.72   18.95  93
   1   1 -13    7.51    8.45  93
   1   1 -12    4.48    8.35  94
   1   1  -7 1401.09   16.33  93
   2 -14  -9   16.64   10.66  94
   2 -13  -6   64.24    8.53  94
   2 -12  -4  217.16   10.92  93
   2 -11  -3   24.03   10.55  93
   2  -9  -2   90.17   11.48  93
   2  -8  -2 1089.22   15.17  93
   2  -7 -18   22.62    8.95  93
   2  -7  -2  174.49   12.50  93
   2  -6 -17   16.06    5.99  94
   2  -5 -17  382.63    9.69  94
   2  -4 -16   12.42    8.47  94
   2  -3 -15   36.03    8.33  94
   2  -2 -14  636.07    9.98  93
   2  -2 -13  -19.98    8.81  94
   2  -2  -7   48.75    8.21  94
   3  -8 -11   86.45    8.90  93
   3  -8 -10  466.18    9.84  93
   3  -8  -9  617.90   10.36  93
   3  -7 -11  578.20    9.90  93
   3  -7 -10  835.32   10.73  93
 -11   6   8  217.64    8.69  95
 -10  -1  14  226.12    9.13  94
 -10   1  13   12.21    8.02  95
 -10   2  12  302.94    8.56  94
 -10   5   9   -7.01    7.45  95
 -10   7   6   -0.34    7.46  95
 -10   9   0    5.13    8.17  94
  -9  -2  14   29.92    8.21  94
  -9   0  13   -3.44    8.05  95
  -9   3  11    5.74    5.42  95
  -9   6   7   61.39    7.74  94
  -9   7   5  209.80   10.00  94
  -9   8   3   22.25    7.70  95
  -9   9  -1  232.05   11.26  94
  -8  -4  14   -4.94    8.00  95
  -8  -3  14    2.35    5.66  95
  -8  -1  13   17.23    7.86  95
  -8   1  12   14.55    5.52  95
  -8   2  11   16.93    7.94  95
  -8   3  10   27.09    7.87  94
  -8   4   9   25.58    7.73  94
  -8   5   8  126.87    6.08  95
  -8   8   2  277.05    9.27  95
  -8   9  -3    8.01   11.36  93
  -7   1  11   47.32    8.21  94
  -7   5   7  755.38   10.26  95
  -6  -8  13   69.32    8.54  95
  -6  -7  13   -6.37    8.10  95
  -6  -6  13  221.02    8.95  95
  -6  -2  12   72.10    8.34  95
  -6   0  11    7.51    6.11  95
  -6   1  10  434.52    9.70  94
  -6   4   7  682.77   10.12  94
  -6   6   4  103.40    9.36  94
  -5 -12  11   45.62   11.81  94
  -5  -9  12   40.51    8.75  95
  -5  -8  12   43.38    8.40  94
  -5  -7  12  105.74    8.60  94
  -5  -6  12  173.51    8.44  95
  -5  -2  11   70.93    6.29  95
  -5   1   9  343.94    9.54  95
  -5   2   8  401.56    9.97  94
  -5   3   7   81.14    9.10  94
  -5   7 -14   51.87   10.94  94
  -4  -7  11   58.45    8.60  95
  -4  -3  10  120.12    8.96  94
  -4   7 -12   21.31   10.15  94
  -3 -13   8   56.09   11.14  94
  -3  -4   9  234.72    9.43  94
  -3   0   7  175.57   10.90  95
  -3   1   6  214.45   12.46  94
  -3   2   5   48.72   12.62  94
  -3   5 -16   21.69   10.38  94
  -3   5   0  221.44   14.80  94
  -3   6 -13    2.16    9.67  94
  -2  -8   8  161.06   11.12  94
  -2  -7   8  226.12   11.62  94
  -2  -6   8   52.19    9.10  95
  -2  -3   7 1064.40   13.53  94
  -2  -1   6 1019.88   12.34  95
  -2   2   3  113.70   12.97  95
  -2   3 -18   46.08    8.53  94
  -2   4 -16    5.16    7.86  94
  -2   5 -13  132.60    8.47  95
  -1  -9   6  286.88   13.27  93
  -1   1 -19    3.77    8.21  94
  -1   4 -12   66.36    8.52  95
   0  -1 -19   19.23    8.30  95
   0   0 -18  205.56    8.68  94
   0   1 -16  525.96    7.46  95
   0   2 -14  724.72    9.98  95
   1 -15  -4    5.64    9.83  94
   1 -14  -2   21.58   11.34  93
   1 -13  -1  847.24   14.88  94
   1 -12   0    3.43   11.04  94
   1  -4 -19  394.30   10.13  94
   1  -3 -18  139.62    8.83  95
   1  -2 -17  274.04    8.97  95
   1  -1 -16   -2.05    7.99  95
   1   0 -14   16.37    8.14  95
   1   1 -11    7.05    8.54  94
   1   1 -10   27.99    8.59  95
   1   1  -9   17.78    9.49  94
   1   1  -8  208.18   11.30  94
   2 -13 -11   59.36    8.82  95
   2 -13 -10   87.69    8.77  95
   2 -13  -9    6.62    8.39  95
   2 -13  -8   16.74    8.22  94
   2 -13  -7   90.56    8.39  94
   2 -12 -13   52.27    6.24  95
   2 -12  -5  143.28    8.72  95
   2 -10  -3   26.97    8.67  95
   2  -9 -16   17.50    6.00  95
   2  -8 -17   -1.08    8.58  94
   2  -7 -17  323.06    9.72  94
   2  -6 -16    1.85    5.79  95
   2  -5 -16  285.48    9.19  95
   2  -5  -3  116.43   15.13  94
   2  -4 -15  402.14    9.44  95
   2  -4  -4 3434.30   20.48  95
   2  -3 -14  101.70    8.67  95
   2  -3  -5  942.12   15.59  94
   2  -2 -12   15.93    9.12  94
   2  -2 -11 1146.67   11.14  95
   2  -2 -10 2139.23   11.46  95
   2  -2  -9  934.52    9.06  95
   2  -2  -8 1108.16   12.16  95
 -11   4  11   33.41    7.73  95
 -11   5  10  148.61    8.32  96
 -10   0  14   32.61    8.00  96
 -10   6   8   12.26    7.48  95
 -10   8   4  110.92    8.32  95
  -9  -4  15   43.46    8.47  95
  -9  -3  15   64.47    6.22  96
  -9  -1  14   22.53    7.96  95
  -9   1  13    3.85    5.53  96
  -9   2  12   -3.23    7.71  96
  -9   4  10   84.23    7.75  95
  -9   5   9   49.62    7.61  96
  -8  -2  14   90.93    8.14  96
  -8   0  13   57.75    8.05  96
  -8   7   5   96.44    7.98  96
  -8   9  -2  258.23   11.62  95
  -7  -8  14   20.71    8.81  95
  -7  -7  14   53.53    8.57  95
  -7  -6  14   30.45    8.36  95
  -7  -5  14  195.61    8.66  96
  -7  -2  13   57.13    8.23  95
  -7   0  12  156.99    8.65  95
  -7   8   1   10.88    8.05  96
  -6 -10  13   76.25    9.49  96
  -6  -9  13   -3.80   10.51  95
  -6  -5  13   14.47    8.25  95
  -6  -4  13  828.79   10.29  96
  -6   5   6   46.32    8.90  95
  -6   7   2  235.56   11.52  95
  -6   8 -12   12.24   12.54  95
  -5 -10  12   67.05    8.98  96
  -5  -5  12   64.71    8.27  95
  -5  -4  12  773.17   10.25  96
  -5   0  10  325.08    9.61  95
  -5   4   6  445.16   10.03  95
  -5   7   0  799.62   14.47  95
  -5   8  -9   36.82   14.29  94
  -4 -12  10   24.99   10.74  95
  -4  -9  11   16.39    8.16  95
  -4  -8  11   27.13    9.99  95
  -4  -6  11   53.21    8.31  95
  -4  -5  11   65.31    8.62  96
  -4  -2  10   11.49    8.67  96
  -4   1   8   22.01    8.69  96
  -4   2   7 2391.07   14.20  96
  -4   3   6   97.73    7.37  96
  -4   6 -15  118.11   10.72  95
  -3 -11   9  227.68   11.30  95
  -3  -3   9  893.34   11.03  96
  -3  -1   8  427.02    8.25  96
  -3   3   4  371.86   14.47  96
  -2 -12   7   12.43   11.37  94
  -2  -9   8  168.74   11.30  95
  -2  -5   8 1041.40   12.17  96
  -2   3 -17    2.12    7.99  95
  -1 -12   5   16.44   14.90  93
  -1  -5   6  977.34   15.37  95
  -1  -1   4  542.14   12.00  96
  -1   0 -19    4.23    5.75  96
  -1   0   3  133.33   19.93  95
  -1   1 -18   -6.54    7.83  96
  -1   2 -17   93.72    8.18  95
  -1   3 -15  237.21    8.67  95
  -1   4 -11  210.21    8.90  96
  -1   4  -5 2869.26   26.85  95
   0 -15   0   57.43   13.31  94
   0  -8   4 1099.92   24.06  93
   0  -7   4 1537.07   24.46  93
   0  -2 -19   -2.52    8.53  96
   0  -1 -18   75.47    8.40  96
   0   0 -17  104.03    8.39  96
   0   2 -13   24.29    8.17  96
   1 -15  -5   83.94   10.88  95
   1 -10   1 1750.87   25.91  94
   1  -4 -18   33.82    8.55  96
   1  -3 -17   30.65    6.00  96
   1  -2 -16  187.79    6.29  96
   1  -1 -15   20.25    8.22  96
   1   0 -13   11.98    8.48  96
   1   0  -5    7.00   11.85  96
   2 -12 -12  115.60    8.58  96
   2 -12 -11    7.39    5.80  96
   2 -12  -6   55.65    7.97  96
   2 -11 -14   13.29    8.46  95
   2 -11 -13   39.35    5.93  96
   2 -11  -4  366.79   11.53  95
   2 -10 -15  262.35    9.38  95
   2  -9 -15   15.61    8.35  96
   2  -9  -3   35.78    9.32  96
   2  -8 -16  -12.00    8.35  96
   2  -8 -15  581.57    7.81  96
   2  -7 -16  119.54    8.80  95
   2  -7 -15   13.75    5.82  96
   2  -6 -15  690.11    7.90  96
   2  -6  -3  112.48   10.83  96
   2  -5 -15  136.07    8.61  95
   2  -4 -14   62.63    8.40  96
   2  -3 -13  762.06   10.26  95
   2  -3 -12  681.09   10.21  96
   2  -3  -6  853.22   13.84  96
 -10   2  13   97.21    8.08  97
 -10   3  12  156.68    8.16  96
 -10   4  11   -6.53    7.62  97
 -10   5  10   91.18    7.90  97
 -10   7   7   -4.00    7.22  97
 -10   9   1   13.22    9.73  96
  -9  -2  15  141.60    6.50  97
  -9   0  14   34.11    7.94  97
  -9   6   8  139.56    7.92  97
  -9   7   6   98.00    8.01  96
  -9   8   4   33.38    7.49  97
  -9   9   0   21.62    9.71  96
  -8  -6  15    2.50    8.16  97
  -8  -5  15  -11.65    8.06  97
  -8  -4  15   17.54    5.67  97
  -8   2  12   38.70    5.58  97
  -8   3  11   10.11    7.75  96
  -8   4  10  335.39    8.50  97
  -8   6   7    9.30    7.33  96
  -8   8   3  173.35    8.32  97
  -7  -4  14    6.30    8.03  97
  -7  -3  14  126.16    6.06  97
  -7  -1  13  305.21    8.59  97
  -7   2  11  529.15    9.29  97
  -7   3  10  249.44    8.56  96
  -7   4   9 1867.58   11.94  97
  -7   6   6  110.61    8.23  96
  -7   7   4   14.52    8.34  96
  -6  -3  13   33.35    7.91  97
  -6  -1  12  243.69    8.92  96
  -6   2  10  404.71    9.50  97
  -6   3   9 1103.96   11.00  97
  -6   4   8   46.13    6.23  97
  -6   8  -1   62.32   10.61  96
  -5  -3  12   55.55    8.26  97
  -5  -1  11  145.38    8.84  97
  -5   5   5 1301.52   12.37  97
  -5   6   3  153.97    9.77  96
  -4 -10  11  167.13    9.33  96
  -4  -4  11   16.66    8.22  97
  -4   0   9   33.35    8.81  96
  -4   5   3   10.48    9.61  97
  -4   7 -11    7.93   11.54  95
  -3  -8  10  114.09    8.52  96
  -3  -7  10  177.66    9.04  96
  -3  -6  10   24.22    8.44  97
  -3   4 -17  164.87    8.94  96
  -3   5 -15   34.76    9.62  96
  -3   6 -12  255.43   10.73  96
  -2 -10   8   22.03    9.91  96
  -2  -2   7 4305.88   19.60  97
  -2   2 -18  100.82    8.45  97
  -2   4 -15   14.77    9.42  96
  -2   5 -12 1440.43   13.83  96
  -1 -10   6   20.69   11.64  95
  -1   2 -16    5.28    7.82  97
  -1   3 -14   -0.01    7.99  96
  -1   4 -10  202.32    9.36  96
   0  -6   4 1374.98   21.65  95
   0  -3 -19    2.44    8.98  96
   0   0 -16  165.35    6.32  97
   0   1 -15   91.94    8.33  96
   0   2 -12  116.43    9.06  97
   1 -14  -3  104.84   10.35  96
   1  -6 -18    9.15    8.78  97
   1  -5 -18   31.15    8.86  96
   1  -4 -17  133.53    8.70  97
   1  -3 -16    0.38    5.69  97
   1  -2 -15   13.28    5.75  97
   1  -1 -14    6.83    8.15  97
   1  -1  -3 2423.77   24.68  97
   1   0 -12  -18.28    8.40  97
   1   0 -11    5.91    8.73  96
   1   0  -6  118.95    9.39  97
   2 -12 -10   -1.20    8.00  96
   2 -12  -9  105.60    8.40  96
   2 -12  -8  202.28    8.65  96
   2 -12  -7   58.86    8.18  96
   2 -11 -12  -10.32    8.02  97
   2 -11  -5   23.83    8.39  96
   2 -10 -14   23.31    8.04  96
   2 -10 -13    2.98    8.13  96
   2 -10  -4  327.99    9.90  96
   2  -9 -14   74.98    8.32  97
   2  -8 -14   25.69    8.20  97
   2  -8  -3  107.15   11.81  96
   2  -7 -14   52.60    8.28  97
   2  -7  -3  239.69   10.51  96
   2  -6 -14   23.90    8.19  97
   2  -5 -14   47.28    8.60  96
   2  -5 -13  386.95    7.22  97
   2  -5  -4  298.72   12.44  97
   2  -4 -13   11.41    8.67  96
   2  -4 -12   -9.77    6.18  97
   2  -4  -5   85.20   12.52  96
   2  -3 -11   47.46    8.92  96
   2  -3 -10 1539.49   12.04  97
   2  -3  -9  282.23    9.77  97
   2  -3  -8  645.37   10.82  97
   2  -3  -7  172.84   10.87  96
 -10   0  15   29.88    5.87  98
 -10   1  14   80.77    8.15  97
 -10   6   9   -5.91    7.31  98
 -10   8   5   77.04    7.86  97
 -10   9   2   48.03    8.08  97
  -9  -1  15   58.88    5.96  98
  -9   2  13   21.54    7.55  98
  -9   3  12    9.29    7.58  97
  -9   4  11   89.83    7.84  97
  -9   5  10   76.12    7.74  98
  -9   9   1   -0.74    9.34  97
  -8  -3  15   -1.39    7.92  98
  -8  -1  14   15.69    7.80  97
  -8   1  13   21.76    7.79  97
  -8   5   9   17.40    7.83  97
  -8   9  -1   49.69   11.39  97
  -7  -2  14    2.52    5.40  98
  -7   0  13   11.68    5.43  98
  -7   1  12   14.83    7.90  97
  -7   5   8  111.12    8.41  97
  -6  -8  14   84.34    8.58  98
  -6  -7  14  213.14    9.18  98
  -6  -6  14  228.07    8.91  98
  -6  -2  13  455.99    9.10  98
  -6   0  12   55.21    6.01  98
  -6   1  11  725.61    9.76  97
  -6   6   5   70.98    8.87  97
  -6   7   3  304.93    9.68  98
  -5 -11  12   61.34   11.37  97
  -5  -7  13   -1.38    7.97  98
  -5   1  10  671.64   10.15  98
  -5   2   9   88.66    8.72  97
  -5   3   8   99.85    9.21  97
  -5   7 -13   30.29   10.58  97
  -5   8  -8   20.57   15.18  95
  -4 -13  10   61.28   11.30  97
  -4 -11  11   34.40    8.34  98
  -4  -3  11    6.75    8.20  98
  -4  -1  10  318.65    9.38  98
  -4   4   5    9.18    9.69  98
  -4   5 -16   51.74    8.78  97
  -4   6 -14  116.77   10.21  97
  -4   6   1  662.95   12.19  98
  -4   7 -10    7.36    9.96  97
  -3 -12   9   71.02   10.63  97
  -3  -9  10    7.52    9.89  97
  -3  -5  10 1734.01   13.14  97
  -3  -2   9   13.33    8.60  98
  -3   4 -16   92.79    8.05  98
  -3   5 -14   63.09    7.80  98
  -3   6 -11   -2.67    9.69  98
  -2  -4   8    6.08    8.77  97
  -2   3 -16   33.20    7.61  98
  -2   4 -14  393.08    9.14  98
  -2   5 -11  154.70   10.25  97
  -1  -4   6   -1.52   10.59  97
  -1  -2   5 3159.85   20.68  98
  -1  -1 -19    1.87    8.50  98
  -1   0 -18   34.18    8.11  98
  -1   1 -17   12.58    7.97  97
  -1   1   2   24.90   22.38  97
  -1   3 -13   69.34    7.97  98
  -1   4  -9 2797.42   17.80  97
  -1   4  -8  669.23   11.45  97
  -1   4  -7    1.65   11.26  96
  -1   4  -6   78.81   12.89  97
   0 -14   1    7.69   13.29  96
   0  -3 -18  101.47    6.27  98
   0  -2 -18  181.39    8.99  97
   0  -1 -17  411.29    9.11  97
   0   1 -14  187.99    8.57  97
   0   2 -11    5.51    8.39  98
   0   2  -5  814.96   14.74  98
   1 -14  -4    2.49    9.56  98
   1 -13  -2   14.88    9.49  97
   1  -8 -17  130.02    9.05  98
   1  -7 -17   47.89    8.87  98
   1  -6 -17  206.30    9.12  98
   1  -5 -17  103.18    8.74  97
   1  -4 -16    2.55    5.85  98
   1  -1 -13   10.27    8.41  97
   1   0 -10  824.98   10.63  97
   1   0  -9   78.60    9.66  98
   1   0  -8  295.74   11.20  98
   1   0  -7  137.91   12.30  98
   2 -11 -11  123.43    8.39  97
   2 -11 -10  126.77    8.17  97
   2 -11  -9    7.56    8.04  97
   2 -11  -8    8.81    7.83  97
   2 -11  -7  370.39    9.38  98
   2 -11  -6  604.88   11.92  97
   2 -10 -12   76.75    8.12  97
   2 -10 -11   53.08    8.22  98
   2 -10  -5    3.47    8.68  98
   2  -9 -13  274.71    8.84  97
   2  -9 -12   50.99    5.85  98
   2  -9  -4  103.70    9.08  98
   2  -8 -13    7.89    7.95  97
   2  -7 -13  528.57    9.30  98
   2  -6 -13  126.52    8.53  98
   2  -6  -4  905.81   12.45  98
   2  -5 -12  143.21    8.75  98
   2  -5  -5  516.76   11.84  98
   2  -4 -11  822.18   10.61  97
   2  -4 -10  355.09    7.31  98
   2  -4  -7  269.10    7.83  98
   2  -4  -6  655.60   12.58  97
 -10   2  14   42.99    7.90  99
 -10   3  13    1.33    7.39  98
 -10   4  12  442.05    8.91  98
 -10   5  11   -2.29    7.43  99
 -10   7   8  124.21    7.92  99
  -9   1  14   14.12    7.55  99
  -9   6   9   -8.50    7.44  99
  -9   7   7   46.08    7.51  98
  -9   8   5  155.60    8.16  99
  -8  -2  15   58.41    7.90  99
  -8   0  14   44.95    7.77  99
  -8   6   8   65.10    7.63  98
  -8   7   6   20.80    9.31  98
  -8   8   4  169.87    8.09  99
  -8   9   0  197.18   10.35  98
  -7  -7  15   78.59    8.56  98
  -7  -6  15  126.81    8.29  98
  -7  -5  15   -0.79    8.07  99
  -7  -4  15  164.25    6.27  99
  -7   3  11  300.99    6.48  99
  -7   6   7    1.44    8.02  98
  -7   7   5  128.16    8.55  99
  -7   8   2   13.70    9.82  98
  -6  -9  14  143.98    9.33  98
  -6  -5  14  164.30    8.22  98
  -6  -4  14  402.43    7.13  99
  -6   5   7  274.85    8.96  98
  -6   8 -11  235.25   15.51  97
  -6   8   0   67.28   10.64  98
  -5  -9  13   44.77    8.37  99
  -5  -8  13    7.43    8.09  99
  -5  -6  13    8.27    7.91  98
  -5  -5  13   13.03    7.94  99
  -5  -2  12  111.18    8.37  98
  -5   0  11   10.50    8.70  99
  -5   4   7   54.15    8.79  98
  -5   7   1    1.60   10.81  99
  -4  -8  12   40.05    8.19  99
  -4  -7  12   20.22    7.99  99
  -4  -6  12    8.89    8.15  99
  -4   2   8  119.66    6.88  99
  -3 -10  10  147.51   10.53  98
  -3  -4  10   27.35    8.30  99
  -3   0   8 1199.33   11.90  99
  -3   1   7   -1.82   10.29  99
  -3   2   6  500.07   12.42  99
  -3   4   3  494.55   13.92  98
  -2  -3   8 1224.72   10.70  99
  -2   0   6  265.11    9.72  99
  -2   1 -18   39.43    8.04  99
  -2   1   5  664.11   10.70  99
  -2   2 -17  183.04    8.48  99
  -2   3   2   20.32   15.87  98
  -2   5 -10  611.32   12.12  98
  -1  -2 -19   23.14    8.64  99
  -1   1 -16   20.42    7.84  99
  -1   2 -15  152.16    8.00  98
   0  -9   4  429.22   21.14  95
   0  -4 -18  181.20    9.03  99
   0  -3   3  413.43   17.98  98
   0  -2 -17   27.57    8.13  99
   0  -1 -16  650.81    9.50  99
   0   0 -15   83.46    8.10  98
   0   1 -13   39.77    8.13  98
   0   2 -10    2.27    8.49  99
   0   2  -9   69.18    8.91  99
   0   2  -6 3022.65   19.71  99
   1 -14  -9    6.97    8.26  98
   1 -14  -8   33.00    8.21  99
   1 -14  -7   76.45    8.72  99
   1 -14  -6    0.69    7.96  99
   1 -14  -5   12.97    9.74  98
   1 -12  -1  217.68   11.08  98
   1 -11   0   10.76   11.40  98
   1  -9 -16   10.42    8.55  99
   1  -8 -16   14.35    8.36  99
   1  -7 -16    9.08    5.96  99
   1  -6 -16   13.68    8.44  99
   1  -5 -16    8.25    8.39  99
   1  -3 -15   65.89    8.37  98
   1  -2 -14   19.00    8.49  98
   1  -1 -12  107.79    8.81  98
   2 -10 -10   34.52    8.14  98
   2 -10  -9   14.31    7.88  99
   2 -10  -8  720.24   10.35  99
   2 -10  -7   80.50    8.53  99
   2 -10  -6  130.15    9.01  98
   2  -9 -11   16.02    8.10  98
   2  -9 -10  765.37    8.15  99
   2  -9  -5   13.69    8.52  99
   2  -8 -12  169.06    8.37  98
   2  -8 -11  243.23    8.98  99
   2  -8  -4  181.99   11.78  98
   2  -7 -12  141.65    8.52  98
   2  -7 -11   -1.01    5.71  99
   2  -7  -4  398.12   10.63  98
   2  -6 -12  278.84    8.95  98
   2  -6 -11   92.82    8.61  99
   2  -6  -5  185.13   10.03  99
   2  -5 -11  154.04    9.17  98
   2  -5 -10   93.92    8.86  99
   2  -5  -6 1010.11   12.22  99
   2  -4  -9  399.57   10.18  98
   2  -4  -8 1331.01   12.23  98
 -10   6  10  274.80    8.25  99
 -10   8   6   70.05    9.42  99
 -10   9   3   -7.23    9.48  99
  -9  -2  16   92.55    8.35  99
  -9   0  15  131.04    8.25  99
  -9   3  13   18.26    7.52 100
  -9   4  12    4.11    7.47  99
  -9   9   2    4.59    9.02  99
  -8  -5  16   -0.18    8.28 100
  -8  -4  16   24.05    8.06  99
  -8  -1  15   -8.00    7.65 100
  -8   2  13    0.97    7.45 100
  -8   3  12   30.50    7.57  99
  -8   4  11   79.64    7.70  99
  -8   5  10   15.98    7.46 100
  -7  -3  15   40.40    7.72 100
  -7  -1  14  165.86    7.99  99
  -7   1  13  332.71    8.75 100
  -7   2  12  237.72    8.30  99
  -7   4  10  165.10    8.32  99
  -7   5   9   82.43    8.10 100
  -7   9  -4  170.08   15.00  97
  -6  -3  14  372.43    8.74 100
  -6  -1  13   33.21    7.76  99
  -6   1  12  356.76    6.93 100
  -6   2  11  675.48    9.62  99
  -6   3  10  195.76    8.50  99
  -6   4   9  511.83    9.67 100
  -6   6   6   64.31    8.90 100
  -5 -10  13   21.24    8.68  99
  -5  -4  13   -1.80    8.01 100
  -5  -1  12   44.00    8.03 100
  -5   5   6 1089.39   11.56 100
  -5   6   4  272.55    9.84  99
  -5   7 -12  309.07   12.17  99
  -5   8  -7  117.28   19.98  96
  -4 -12  11   71.90    9.18  99
  -4  -9  12   87.29    8.32 100
  -4  -5  12   29.86    8.03  99
  -4  -2  11    5.12    8.11  99
  -4   0  10    8.34    6.10 100
  -4   1   9   43.66    8.44  99
  -4   3   7   66.75    9.17  99
  -4   5 -15   48.52    8.08 100
  -4   5   4   91.47    9.59 100
  -4   6 -13   50.74    9.89  99
  -4   7  -9  129.64   10.85  99
  -3 -14   8   14.89   11.89  98
  -3  -3  10 2166.57   13.22 100
  -3  -1   9  241.55    7.12 100
  -3   3 -17   59.52    9.53  99
  -3   3   5 1331.97   15.27 100
  -3   4 -15    9.60    7.69  99
  -3   5 -13    9.96    7.28 100
  -3   5   1  209.17   14.36  99
  -3   6 -10    5.49   10.32  98
  -2 -14   6  262.37   17.54  97
  -2 -11   8  312.15   12.64  98
  -2  -7   9  262.25    9.36  99
  -2  -6   9  484.73   10.03 100
  -2  -1   7  431.94   12.67 100
  -2   3 -15  422.59    8.87  99
  -2   4 -13   74.26    9.51  99
  -2   4   0  495.96   18.82  99
  -2   5  -9  373.02   11.78  99
  -1  -1 -18   32.06    8.03  99
  -1   0 -17  157.94    8.15  99
  -1   2 -14  166.84    8.32  99
  -1   3 -12   26.48   10.04  99
   0 -15  -1   12.74   10.98  98
   0 -13   2   58.99   17.57  96
   0  -6 -18    8.58    8.88  99
   0  -5 -18  192.28    9.43  99
   0  -5   4  452.29   18.31  98
   0  -3 -17   42.49    8.25 100
   0  -2 -16  213.30    6.38 100
   0  -1 -15   45.96    5.72 100
   0   0 -14   82.68    8.24 100
   0   1 -12    1.77    8.22  99
   0   1  -2 7178.77   50.19 100
   0   2  -8   36.05    9.66  99
   0   2  -7   24.48   11.56  99
   1 -13 -11    3.48    8.29 100
   1 -13 -10   -0.51    8.17 100
   1 -13  -3   75.74    9.68  99
   1 -12 -12   -2.18    5.67 100
   1 -11 -14   17.65    8.19  99
   1 -10 -15   78.47    8.68  99
   1  -9 -15   97.72    8.58 100
   1  -9   1   78.95   15.58  98
   1  -8 -15  134.69    6.13 100
   1  -6 -15   12.97    5.86 100
   1  -5 -15  333.87    8.97 100
   1  -4 -15   15.74    8.22 100
   1  -3 -14   46.71    8.56  99
   1  -2 -13  162.94    8.84  99
   1  -2  -2   18.79   17.89  99
   1  -1 -11  388.01    9.68  99
   1  -1 -10   25.52    6.58 100
   1  -1  -4   64.64   13.94  99
   2  -9  -9  121.00    8.49  99
   2  -9  -8  170.63    8.70 100
   2  -9  -7  317.36    9.48 100
   2  -9  -6 1015.75   11.58  99
   2  -8 -10  144.41    8.78  99
   2  -8  -9  119.60    8.65 100
   2  -8  -8  431.52    9.44 100
   2  -8  -7   80.91    9.19 100
   2  -8  -6    8.67    8.86 100
   2  -8  -5  680.94   11.03  99
   2  -7 -10  160.17    8.99 100
   2  -7  -9    5.56    8.48 100
   2  -7  -6  946.34   11.28 100
   2  -7  -5   17.66    9.13  99
   2  -6 -10   96.70    8.88  99
   2  -6  -9   72.10    8.76 100
   2  -6  -8  607.21   10.04 100
   2  -6  -7  201.29    9.30 100
   2  -6  -6   76.32    9.25 100
   2  -5  -9  201.83    9.51  99
   2  -5  -8  270.52    9.52  99
   2  -5  -7   13.07    9.01 100
 -10   3  14  227.87    8.54 101
 -10   4  13   28.42    7.73 100
 -10   5  12  104.44    7.66 101
 -10   7   9    1.01    7.43 101
 -10   8   7    4.64    7.34 101
 -10   9   4    9.48    7.72 101
  -9  -1  16    2.59    7.78 100
  -9   1  15    6.16    7.64 101
  -9   2  14    4.86    7.44 100
  -9   5  11   68.95    7.60 100
  -9   6  10   32.31    7.42 101
  -9   7   8   21.23    7.39 100
  -9   8   6   68.91    7.73 100
  -9   9   3   36.08    7.83 100
  -8  -3  16   10.53    7.94 100
  -8   1  14    8.52    7.54 100
  -8   6   9   -4.15    7.51 101
  -8   7   7    6.88    7.42 101
  -8   8   5  131.16    8.06 101
  -8   9   1  206.90   10.44 100
  -7  -2  15  213.93    8.34 101
  -7   0  14   10.19    7.52 101
  -7   7   6    9.66    7.98 101
  -7   8   3   24.35    9.90 100
  -7   9  -5    7.68   16.83  96
  -7   9  -3   17.54   12.42  99
  -6  -2  14  292.31    8.46 101
  -6   0  13  610.79    9.23 101
  -6   5   8    0.08    8.15 101
  -6   7   4   12.67    8.41 100
  -6   8 -10   26.65   11.92 100
  -5 -11  13    6.54    8.85 101
  -5  -3  13   16.49    7.86 100
  -5   1  11   16.95    8.26 101
  -5   2  10  259.41    9.02 100
  -5   3   9  785.94   10.18 100
  -5   6 -14  129.44    8.91 100
  -4 -10  12    1.23    8.15 101
  -4  -4  12  136.13    8.43 100
  -4   4   6   71.00    9.07 101
  -4   7  -3  663.05   24.08  97
  -3 -11  10  192.60   10.77 100
  -3  -7  11    4.95    8.11 100
  -3  -6  11  126.76    8.57 101
  -3   6  -9    1.66   10.15 100
  -2  -8   9  340.03   11.04 100
  -2  -5   9 2425.85   14.77 101
  -2   0 -18  150.77    8.14 101
  -2   1 -17    8.84    7.54 101
  -2   2 -16  363.95    8.69 100
  -2   2   4   10.37   11.85 100
  -2   4 -12  109.05    8.21 101
  -2   5  -8  566.22   12.83 100
  -1  -8   7  148.74   10.66 100
  -1  -7   7  300.75   11.60 100
  -1  -6   7   56.60    8.65 100
  -1  -3   6 3904.58   21.12 100
  -1  -2 -18   21.28    8.31 100
  -1  -1 -17  133.32    8.32 101
  -1   0 -16   -6.33    7.73 101
  -1   1 -15  628.83    9.50 100
  -1   2 -13  614.34    9.55 101
  -1   3 -11 1043.95   11.34 100
   0 -15  -2   69.22   10.12 100
   0  -7 -17  123.33    6.69 101
   0  -6 -17   18.43    6.25 101
   0  -5 -17   45.66    8.69 101
   0  -4 -17   -4.50    8.33 101
   0  -3 -16   20.63    5.86 101
   0   0 -13  149.15    8.79 101
   0   1 -11  310.25    9.25 101
   1 -13  -9  430.57    9.40 100
   1 -13  -8   32.39    7.95 101
   1 -13  -5  163.69    8.35 101
   1 -13  -4   93.16    9.95 100
   1 -12 -11  439.68    9.63 101
   1 -12  -2   13.77    9.76 100
   1 -11 -13  204.59    8.82 100
   1 -10 -14    9.38    8.08 101
   1  -9 -14    5.19    8.15 100
   1  -7 -15  289.51    9.15 100
   1  -6   1 1417.95   28.10  98
   1  -5 -14  -10.29    8.40 101
   1  -4 -14   75.06    8.47 100
   1  -4   0   29.29   17.70 100
   1  -3 -13   93.65    8.63 100
   1  -3  -1  891.16   18.82 101
   1  -2 -12  -10.73    8.64 101
   1  -2 -11   39.24    6.16 101
   1  -1  -9  123.47    9.32 101
   1  -1  -8   54.74    7.04 101
   1  -1  -6  247.94    9.36 101
   1  -1  -5  459.27   13.13 101
   2  -7  -8  140.67    9.01 100
   2  -7  -7   20.67    8.73 100
 -10   6  11  -10.47    7.26 101
  -9   0  16   33.08    7.94 102
  -9   3  14   13.16    5.11 102
  -9   4  13    3.42    5.15 102
  -8  -2  16   17.85    7.60 101
  -8   0  15   93.62    7.85 101
  -8   2  14   37.92    7.58 102
  -8   3  13   85.69    7.53 102
  -8   4  12   81.38    7.49 102
  -8   5  11   15.80    5.28 102
  -8   9   2   21.77    7.66 101
  -7  -6  16   21.83    8.28 101
  -7  -5  16    1.33    8.00 102
  -7  -4  16  112.95    8.07 102
  -7  -1  15   32.63    5.35 102
  -7   2  13   33.09    7.55 102
  -7   3  12   29.29    7.61 101
  -7   4  11  295.22    8.38 102
  -7   6   8  103.78    7.91 101
  -7   9  -2   68.92   12.74 100
  -6  -8  15   29.23    8.30 101
  -6  -7  15   48.04    9.80 101
  -6  -6  15   34.93    7.84 101
  -6  -5  15  380.45    8.92 101
  -6  -4  15   61.10    7.78 102
  -6   3  11  991.99    8.31 102
  -6   8   1  193.40   11.36 101
  -5  -8  14  196.47    8.77 102
  -5  -7  14    6.86    7.74 101
  -5  -6  14  177.37    8.30 101
  -5  -5  14   73.54    7.80 102
  -5  -2  13   10.44    7.77 101
  -5   0  12   11.30    8.07 101
  -5   4   8  483.57    9.76 101
  -5   7   2  394.42   11.92 101
  -4  -3  12   69.37    7.98 101
  -4  -1  11   35.99    8.31 101
  -4   4 -16   79.17    9.78 101
  -4   5 -14   83.83    7.80 102
  -4   6 -12   52.35    9.48 101
  -4   6   2    4.55   11.17 100
  -4   7  -8   67.06   11.43 101
  -3 -13   9   -3.09   11.38  99
  -3  -9  11   28.16    7.90 102
  -3  -8  11    3.28    9.66 100
  -3  -5  11    9.53    8.05 101
  -3  -2  10   41.21    8.49 101
  -3   1   8   16.27    6.23 102
  -3   2 -17  113.37    8.00 102
  -3   3 -16   90.00    9.52 101
  -3   4 -14   21.58    7.37 102
  -3   5 -12   49.07    7.73 101
  -2 -13   7   55.44   12.58 100
  -2  -9   9  308.05   10.91 101
  -2  -4   9  296.89    9.50 102
  -2  -2   8  738.45   11.55 101
  -2  -1 -18   93.52    8.33 102
  -2   3 -14  238.95    9.95 101
  -2   5  -7  571.86   12.75 101
  -2   5  -4  679.02   24.64  99
  -1 -11   6  226.88   14.96  99
  -1  -5   7   13.48    8.86 101
  -1  -4 -18    7.37    8.47 102
  -1  -3 -18   11.45    8.30 101
  -1  -2 -17   46.68    8.20 102
  -1   3 -10   -1.21    8.39 102
   0 -15  -3   13.23    7.84 102
   0 -14   0   56.43   11.03 101
   0  -4 -16  167.94    8.66 102
   0  -2 -15  276.06    8.64 101
   0  -1 -14  216.36    8.71 101
   0   1 -10  180.69    8.80 102
   1 -13  -7   33.18    9.73 101
   1 -13  -6    4.79    9.35 101
   1 -12 -10   16.73    7.97 101
   1 -11 -12    6.35    7.78 102
   1 -11 -11    5.86    5.45 102
   1 -11  -1  691.87   13.11 101
   1 -10 -13    2.77    7.99 101
   1 -10   0    7.61   11.51 101
   1  -9 -13  339.42    8.85 102
   1  -8 -14   16.42    8.09 101
   1  -8   1 2339.58   27.52 100
   1  -7 -14   33.63    7.99 101
   1  -7   1  636.99   19.28 100
   1  -6 -14   64.05    8.54 101
   1  -5 -13  183.43    6.44 102
   1  -4 -13   88.51    8.96 101
   1  -3 -12  615.37    9.95 101
   1  -2 -10   94.56    6.38 102
   1  -1  -7 1026.76   13.68 101
 -10   4  14   15.18    7.76 103
 -10   5  13    6.55    5.06 103
 -10   7  10    5.06    7.54 103
 -10   8   8   26.19    7.39 102
 -10   9   5    8.91    9.53 102
  -9   2  15   13.63    7.54 102
  -9   5  12    2.82    7.13 103
  -9   6  11   10.41    5.17 103
  -9   7   9   17.66    7.14 102
  -9   8   7    8.03    7.19 102
  -9   9   4   89.81    9.57 102
  -8  -3  17   50.46    6.00 103
  -8  -1  16   12.68    7.58 102
  -8   1  15   25.50    7.57 102
  -8   6  10    6.92    7.34 103
  -8   7   8  179.77    7.99 102
  -8   8   6  146.63    8.08 103
  -7  -3  16   25.61    7.67 103
  -7   1  14   82.95    7.68 102
  -7   5  10  163.73    8.04 102
  -7   7   7  308.17    6.70 103
  -7   8   4   76.52    9.78 102
  -7   9  -1   31.48   11.08 101
  -6  -3  15  145.39    8.02 103
  -6  -1  14  321.47    8.32 102
  -6   1  13   47.45    7.84 103
  -6   2  12   65.06    8.14 102
  -6   4  10  290.96    8.57 102
  -6   5   9  336.54    6.81 103
  -6   6   7  542.25    9.43 102
  -6   7   5  147.15    8.84 103
  -6   8   2   13.23    8.05 103
  -5  -9  14   12.50    7.91 102
  -5  -4  14  275.00    8.30 102
  -5  -1  13   28.13    7.70 103
  -5   5 -15   15.95    7.87 102
  -5   5   7  132.21    8.83 102
  -5   6   5  636.84   10.43 102
  -5   7 -11   80.23   11.32 101
  -4 -11  12   22.08   10.14 102
  -4  -8  13   18.06    7.71 102
  -4  -7  13   24.91    7.79 102
  -4  -6  13   54.05    7.93 103
  -4  -5  13   -1.98    7.57 103
  -4  -2  12    8.82    8.06 103
  -4   0  11    1.97    5.73 103
  -4   1  10   11.97    8.18 102
  -4   2   9    6.73    8.37 103
  -4   3   8  100.20    9.35 103
  -4   5   5 3385.58   16.59 103
  -3  -4  11  184.91    8.81 102
  -3   0   9   21.25    8.76 103
  -3   2   7  144.51    9.99 102
  -3   3 -15  129.20    7.90 103
  -3   4   4   55.74   13.65 102
  -3   5   2  159.46   11.05 103
  -3   6  -8   63.64   11.61 101
  -2 -10   9  322.30   11.05 102
  -2  -2 -18  150.23    6.45 103
  -2   0 -17   57.17    8.04 102
  -2   1 -16  177.52    8.13 102
  -2   2 -15   32.14    7.66 102
  -2   3 -13  220.10    8.21 103
  -2   3   3  328.45   13.29 103
  -2   4 -11   -3.91    7.99 102
  -2   5  -6 1484.35   18.50 101
  -2   5  -5   20.10   13.57 100
  -1  -9   7  311.64   12.89 101
  -1  -5 -18    4.10    8.55 103
  -1  -3 -17   24.42    8.08 103
  -1  -1 -16  255.81    8.65 102
  -1  -1   5  913.27   14.23 102
  -1   0 -15   94.07    8.07 102
  -1   0   4 1356.24   17.62 102
  -1   1 -14   13.66    7.90 103
  -1   2 -12   12.67    8.15 103
  -1   2   1 1609.49   26.45 103
  -1   3  -9   -4.51    8.30 103
   0 -15  -5    0.17    8.23 103
   0 -15  -4  157.19   10.81 102
   0  -8 -16   81.81    8.62 102
   0  -7 -16  107.38    8.51 102
   0  -6 -16   57.40    8.47 102
   0  -5 -16   29.41    8.35 102
   0  -4 -15   78.37    6.05 103
   0  -3 -15  109.74    8.40 102
   0  -2 -14   -2.49    8.20 103
   0  -1 -13  208.52    8.75 103
   0   0 -12  245.30    8.74 102
   0   1  -9    9.53    8.58 103
   1 -12  -9   12.73    7.67 102
   1 -12  -8   -3.43    7.76 103
   1 -12  -7  421.46    9.10 103
   1 -12  -5   26.12    7.66 103
   1 -12  -4   -2.52    7.89 103
   1 -12  -3  606.33   11.65 102
   1 -11 -10    9.69    7.85 103
   1 -10 -12   -0.93    7.82 102
   1 -10 -11  513.51    7.20 103
   1  -9 -12   35.79    7.85 103
   1  -8 -13   93.40    8.10 102
   1  -7 -13  266.46    8.63 102
   1  -6 -13  254.64    8.71 102
   1  -5 -12   16.54    5.99 103
   1  -4 -12   33.98    8.62 102
   1  -3 -11  103.12    8.91 102
   1  -2  -9  833.00   10.33 103
   1  -2  -3 1584.55   18.67 102
 -10   6  12  183.17    8.13 103
 -10   9   6   38.63    7.83 103
  -9   1  16    5.75    7.49 103
  -9   4  14    9.55    5.14 104
  -9   9   5    2.48    7.29 104
  -8  -2  17   23.34    7.76 104
  -8   0  16  139.94    7.80 104
  -8   3  14   14.04    5.21 104
  -8   4  13    6.31    7.30 104
  -8   9   3   34.27    9.21 103
  -7  -2  16  256.53    8.14 104
  -7   0  15  512.73    8.76 103
  -7   3  13  411.19    6.54 104
  -7   4  12  248.86    6.09 104
  -7   6   9  669.04    9.26 103
  -7   8   5  901.39   10.47 104
  -7   9   0  193.53   11.87 103
  -6  -2  15   15.92    7.25 104
  -6   0  14  658.64    8.95 104
  -6   7 -12   50.13   10.36 103
  -5 -10  14  127.48    9.32 103
  -5  -3  14   23.99    7.59 103
  -5   1  12   -3.81    7.89 104
  -5   2  11   97.09    8.35 103
  -5   3  10 1004.10   10.45 103
  -5   4   9  262.42    8.87 104
  -5   6 -13    1.23    9.40 103
  -5   7   3   49.95    8.45 104
  -4  -9  13   19.32    7.79 103
  -4  -4  13   31.63    7.56 103
  -4   3 -16  119.33    8.01 104
  -4   4 -15  176.02    8.01 103
  -4   4   7  747.70   10.36 104
  -4   6 -11   96.48    9.55 103
  -4   6   3 3091.71   17.61 104
  -4   7  -2  552.00   19.05 102
  -3 -12  10  225.84   12.07 102
  -3 -10  11    0.56    9.15 104
  -3  -3  11  119.06    8.31 103
  -3  -1  10 1184.96   10.87 103
  -3   1 -17   18.59    7.71 104
  -3   2 -16   88.34    7.78 103
  -3   3   6   43.41   10.55 103
  -3   4 -13   92.64    7.52 104
  -3   5 -11   45.22    7.56 103
  -3   6  -7   54.99   10.31 103
  -2 -12   8   33.34   11.86 102
  -2  -3 -18  186.20    8.83 104
  -2  -3   9 1239.04   11.58 103
  -2  -1 -17   -0.56    7.72 104
  -2  -1   8 1491.24   13.23 104
  -2   0   7  326.12   11.69 103
  -2   1   6  417.23   12.74 103
  -2   2 -14  394.08    8.42 104
  -1  -7 -17   58.90    6.38 104
  -1  -6 -17  136.40    6.63 104
  -1  -5 -17  171.79    8.97 104
  -1  -4 -17   76.66    8.46 103
  -1  -4   7  169.31    9.96 103
  -1  -2 -16   15.24    7.75 103
  -1  -2   6  151.83   12.50 103
  -1  -1 -15  340.76    6.60 104
  -1   0 -14   -2.88    5.58 104
  -1   1 -13   10.10    7.96 104
  -1   1   3 2539.81   24.17 104
  -1   2 -11    2.23    8.17 104
  -1   3  -8   80.03    8.60 104
   0 -14  -1   29.66    9.27 103
   0 -12 -12   13.47    5.71 104
   0 -10 -14    4.09    8.01 104
   0  -9 -15   10.18    8.04 103
   0  -8 -15  298.91    8.86 104
   0  -7 -15  172.50    8.56 104
   0  -6 -15  388.60    9.20 104
   0  -5 -15  204.35    8.51 104
   0  -4   4 1261.43   20.75 103
   0  -3 -14  194.07    8.59 104
   0  -1 -12  458.60    7.25 104
   0   0 -11    8.03    8.32 103
   0   1  -8  222.97   10.36 104
   0   1  -3  724.83   19.78 104
   1 -12  -6   16.31    9.28 103
   1 -11  -9  571.31    9.26 103
   1 -11  -8    4.21    7.48 103
   1 -11  -2   20.78   10.10 103
   1 -10 -10    8.41    7.50 104
   1  -9 -11   40.16    7.80 104
   1  -8 -12    2.96    7.90 103
   1  -7 -12    1.17    8.06 104
   1  -6 -12    8.19    8.34 103
   1  -5 -11   26.38    6.22 104
   1  -4 -11  629.30   10.07 103
   1  -3 -10   28.66    8.78 103
   1  -2  -8   45.66    9.61 103
   1  -2  -7  822.51   12.67 104
   1  -2  -6  121.91    8.80 104
   1  -2  -5   22.35    8.06 104
   1  -2  -4  517.06   13.21 104
 -10   7  11   81.21    7.49 104
 -10   8   9   28.77    7.45 104
  -9   2  16   49.50    7.91 105
  -9   3  15   21.04    7.28 104
  -9   5  13    3.90    7.34 104
  -9   6  12   25.86    7.08 105
  -9   7  10   45.36    7.20 104
  -9   8   8  109.85    7.60 104
  -9  10  -2   39.34   11.66 103
  -9  10  -1   13.81    9.71 104
  -8  -1  17    1.97    7.45 104
  -8   1  16  160.68    5.93 105
  -8   2  15   48.32    7.43 104
  -8   5  12  170.12    7.60 104
  -8   6  11    6.09    7.13 104
  -8   7   9    2.10    7.26 104
  -8   8   7   18.56    7.24 105
  -8   9   4  505.51    9.57 105
  -7  -5  17   93.44    8.23 104
  -7  -4  17   11.42    7.65 105
  -7  -1  16    2.81    7.23 104
  -7   1  15   11.66    7.41 104
  -7   2  14  165.22    7.78 104
  -7   5  11  343.15    8.13 104
  -7   9   1   -3.11    9.29 104
  -6  -7  16   14.11    8.11 104
  -6  -6  16   48.89    8.06 104
  -6  -5  16  145.80    7.96 104
  -6  -4  16  160.08    7.80 105
  -6  -1  15  279.99    8.00 105
  -6   2  13  817.35    9.44 105
  -6   3  12  258.95    8.17 105
  -6   4  11  141.20    8.04 105
  -6   6   8   22.72    8.18 105
  -6   7   6   89.75    8.23 105
  -6   8  -9  115.37   13.37 103
  -6   8   3   14.07    7.79 105
  -5  -7  15   30.42    7.63 105
  -5  -6  15    8.96    7.40 105
  -5  -5  15  104.39    7.80 105
  -5  -2  14  -12.81    7.27 105
  -5   0  13  244.60    8.30 104
  -5   5   8   91.56    8.28 105
  -5   6   6   64.50    8.86 105
  -5   7 -10  139.04   10.22 104
  -4 -12  12   -6.78    9.99 104
  -4 -10  13    4.76    7.75 104
  -4  -3  13   20.04    7.75 105
  -4  -1  12   -2.74    7.87 105
  -4   2  10    6.61    5.72 105
  -4   5 -13   44.32    8.99 104
  -4   7  -7   29.82   12.85 103
  -3  -7  12   70.75    7.72 105
  -3  -6  12  247.64    8.51 105
  -3  -2  11   -1.17    7.88 105
  -3   0 -17   43.33    5.55 105
  -2  -7  10  102.12    8.21 104
  -2  -6  10  235.99    8.77 104
  -2  -5  10   47.02    8.39 105
  -2  -2 -17   60.30    8.17 105
  -2   0 -16  207.23    8.14 104
  -2   1 -15  323.66    8.40 104
  -2   2   5   27.53   12.01 104
  -2   3 -12  445.57    8.90 105
  -2   4 -10   73.88    9.76 104
  -2   4   1   14.57   12.48 105
  -1 -15   2   45.45   12.63 103
  -1  -4 -16    8.88    5.65 105
  -1  -3 -16   61.09    8.11 104
   0 -14  -8  161.58    8.60 104
   0 -14  -7   68.54    8.17 105
   0 -14  -2  356.43    9.61 104
   0 -13 -10  115.32    8.23 105
   0 -13   1  166.65   11.74 103
   0 -11 -13   32.77    7.94 104
   0 -10 -13   57.22    5.74 105
   0  -9 -14  156.80    8.38 104
   0  -8 -14  242.02    8.35 105
   0  -5 -14  210.11    6.60 105
   0  -4 -14  271.78    8.79 105
   0  -2 -13  530.53    9.43 104
   0   0 -10   20.92    8.24 104
   0   1  -7    0.46   11.11 105
   0   1  -6  769.31   14.27 105
   1 -11  -7   20.48    7.70 104
   1 -11  -6   56.57    7.59 105
   1 -11  -5  181.70    8.39 105
   1 -11  -4   32.65    7.81 105
   1 -11  -3  289.54   10.72 104
   1 -10  -9   17.47    7.46 104
   1 -10  -1  440.59   12.47 104
   1  -9 -10   -3.83    8.02 105
   1  -9   0   90.22   12.64 104
   1  -8 -11  421.64    8.89 104
   1  -7 -11   -4.81    8.05 104
   1  -6 -11  184.04    8.74 104
   1  -4 -10   37.46    8.40 104
   1  -3  -9  295.88    9.06 104
   1  -3  -8   26.40    6.39 105
   1  -3  -2 5619.09   28.60 105
 -10   8  10   76.10    7.81 106
 -10   9   7   45.51    9.15 105
  -9   7  11  100.13    5.60 106
  -9   8   9  115.80    7.43 106
  -9   9   6   49.38    9.04 105
  -9  10   0    2.03   10.57 104
  -9  10   1  134.31   10.19 105
  -8   0  17   12.74    5.28 106
  -8   4  14   10.08    4.85 106
  -7  -3  17   24.29    7.51 105
  -7   0  16  227.17    7.90 106
  -7   6  10   31.02    7.49 106
  -7   7   8   27.56    8.94 105
  -7   8 -10    9.47    9.97 105
  -7   8   6   15.10    7.26 106
  -7   9   2   57.19    9.35 105
  -6  -3  16  147.65    7.70 105
  -6   1  14   17.51    7.25 105
  -6   5  10   17.96    7.67 105
  -5  -9  15    2.53    7.94 105
  -5  -8  15    9.18    9.46 105
  -5  -4  15   -1.92    7.23 106
  -5  -1  14  193.76    7.79 106
  -5   2  12   42.69    7.80 106
  -5   3  11   20.23    8.06 105
  -5   4 -15   56.57    7.64 106
  -5   5 -14  144.58    9.90 105
  -5   6 -12   40.45    7.76 105
  -5   7   4   78.21    8.70 106
  -4  -6  14   92.06    7.61 106
  -4  -2  13    8.37    7.51 106
  -4   0  12   14.98    5.69 106
  -4   1  11   13.19    8.09 105
  -4   3   9  579.01    9.84 105
  -4   4 -14  162.58    7.78 105
  -4   5   6  133.49    8.81 106
  -4   6 -10   92.45    7.84 106
  -4   7  -1  790.88   16.64 105
  -3 -11  11   11.84    9.15 105
  -3  -8  12  260.86   10.13 105
  -3  -5  12  105.97    7.88 105
  -3  -4  12  706.87    9.65 106
  -3   0  10   14.79    8.55 106
  -3   1 -16   88.62    7.54 106
  -3   1   9    1.22    8.02 105
  -3   2 -15   33.60    7.17 106
  -3   2   8  985.80   10.90 105
  -3   3 -14  209.69    9.25 105
  -3   4 -12  323.18    8.29 106
  -3   4   5  202.58   10.94 105
  -3   5 -10  171.67    8.21 105
  -3   6  -6  481.04   14.69 105
  -2 -11   9  473.37   11.94 105
  -2  -8  10   94.04    9.74 105
  -2  -4  10 1034.41   10.88 106
  -2  -3 -17    2.42    8.06 106
  -2  -2   9    4.01    8.17 106
  -2  -1 -16  405.16    8.85 106
  -2   2 -13  260.71    8.04 106
  -2   4  -9    5.96    7.79 106
  -1 -10   7   55.04   10.79 104
  -1  -8 -16    3.12    8.65 105
  -1  -7 -16  -15.66    8.42 106
  -1  -6 -16   -2.09    8.30 106
  -1  -5 -16   18.41    8.28 106
  -1  -3 -15   97.73    5.95 106
  -1  -3   7 4777.87   20.58 105
  -1  -2 -15    9.73    7.93 105
  -1  -1 -14   11.77    7.85 106
  -1   0 -13 1057.95   10.29 106
  -1   1 -12    1.62    8.05 105
  -1   2 -10  602.61    9.73 105
  -1   3  -7 5415.09   22.77 105
   0 -14  -6   60.16    9.94 105
   0 -14  -5   87.11    9.74 105
   0 -14  -4  205.08   10.15 105
   0 -14  -3   -1.15    8.96 105
   0 -13  -9    6.95    7.66 105
   0 -12 -11   11.84    7.64 106
   0 -11 -12   72.34    7.93 105
   0  -9 -13   59.94    8.02 106
   0  -7 -14  342.11    8.92 105
   0  -6 -14  380.92    9.11 105
   0  -4 -13  110.81    6.41 106
   0  -3 -13  159.84    8.70 105
   0  -2 -12  290.68    9.27 106
   0  -1 -11   45.45    8.48 105
   0   0  -9  334.19    9.45 106
   0   1  -5   10.67   11.61 105
   0   1  -4 6039.58   28.28 105
   1 -10  -8    8.12    7.59 105
   1 -10  -7  668.10    9.68 106
   1 -10  -2  108.97   10.57 106
   1  -9  -9  601.84    9.14 105
   1  -8 -10    6.11    7.83 106
   1  -8  -9   -6.60    5.65 106
   1  -8   0   23.84   10.36 105
   1  -7 -10  -13.77    8.07 106
   1  -6 -10   -2.05    8.42 105
   1  -5 -10   29.80    8.64 105
   1  -5  -9  771.76    8.36 106
   1  -5   0  361.82   19.42 105
   1  -4  -9  203.31    9.08 105
   1  -4  -1   23.51   12.16 106
   1  -3  -7  459.86   10.88 106
  -9   3  16   -4.05    7.30 107
  -9   4  15    0.97    7.06 107
  -9   5  14   69.15    7.34 106
  -9   6  13   50.55    5.19 107
  -9   9   7   83.11    7.53 107
  -9  10   2   -2.40    9.08 107
  -8   2  16    6.55    7.25 107
  -8   3  15   34.04    7.27 106
  -8   5  13  154.52    7.55 106
  -8   6  12   67.73    5.30 107
  -8   7  10   41.53    7.32 106
  -8   8   8  136.58    7.67 106
  -8   9   5  140.06    9.41 106
  -7  -2  17   42.50    7.43 106
  -7  -1  17  116.16    5.59 107
  -7   2  15  319.75    8.10 107
  -7   3  14   70.82    7.33 106
  -7   4  13   13.26    7.07 107
  -7   5  12   37.28    7.20 107
  -7   7   9   99.47    5.49 107
  -6  -6  17   64.68    5.85 107
  -6  -2  16   -4.65    7.14 107
  -6   0  15   10.93    7.10 106
  -6   3  13   31.71    5.26 107
  -6   4  12   20.76    5.26 107
  -6   6 -13   24.58    9.93 106
  -6   6   9  325.33    8.69 107
  -6   7 -11   24.72    9.55 106
  -6   7   7  112.46    8.12 107
  -6   8   4   10.44    7.81 106
  -5  -3  15  118.87    7.42 106
  -5   0  14    8.87    5.13 107
  -5   1  13   13.97    7.54 106
  -5   4  10   82.30    8.23 106
  -5   6   7    5.63    8.40 106
  -5   8  -3   75.74   16.73 104
  -5   8  -2  468.47   16.46 105
  -5   8  -1  308.85   13.27 106
  -4 -11  13  104.10   10.52 106
  -4  -8  14   22.43    7.46 106
  -4  -7  14   15.62    8.93 106
  -4  -5  14  147.92    7.66 106
  -4  -4  14   50.37    7.32 107
  -4  -1  13   29.79    5.41 107
  -4   2 -16   30.84    7.36 106
  -4   3 -15   37.82    7.30 106
  -4   4   8   67.84    8.24 106
  -4   5 -12   21.32    7.28 106
  -4   6   4   15.94    8.94 106
  -3  -9  12   68.47    9.56 106
  -3  -3  12   37.33    7.73 107
  -3  -1 -17   -1.59    7.66 107
  -3  -1  11   54.42    8.24 107
  -3   3   7  667.06   10.82 106
  -3   5   3  183.75   13.29 106
  -3   6  -2  763.85   23.73 104
  -2  -9  10    0.76    8.76 107
  -2  -5 -17  109.38    8.76 107
  -2  -4 -17   11.10    8.31 106
  -2  -2 -16  122.80    8.13 107
  -2   0 -15   20.44    7.50 106
  -2   0   8 1238.28   12.41 107
  -2   1 -14  470.60    8.80 106
  -2   1   7  474.76   11.83 107
  -2   3 -11   26.49    7.89 106
  -2   3   4   24.99   12.30 107
  -1 -10 -14    0.31    5.67 107
  -1  -9 -15  181.61    8.69 106
  -1  -8 -15    7.80    8.23 106
  -1  -7 -15  372.74    7.09 107
  -1  -7   8   48.01    9.99 106
  -1  -6   8  173.01   10.44 106
  -1  -5 -15  149.86    6.25 107
  -1  -5   8    1.58    8.41 107
  -1  -4 -15  141.46    8.31 107
  -1  -2 -14    5.75    7.86 107
  -1  -1   6  204.94   12.43 107
  -1   0   5   -3.22   10.93 107
  -1   1 -11 1470.64   11.38 107
  -1   3  -6 2831.97   19.81 106
   0 -13  -8   15.29    7.60 106
   0 -13  -7   75.52    7.72 107
   0 -13   0  244.12   10.62 106
   0 -12 -10   10.44    7.52 107
   0 -12   2   54.51   11.95 105
   0 -11 -11   28.07    7.58 106
   0 -10 -12   86.37    7.97 106
   0  -9 -12   35.22    5.45 107
   0  -8 -13  151.52    8.08 106
   0  -7 -13  218.55    8.31 107
   0  -6 -13    0.83    8.17 107
   0  -5 -13   41.30    8.37 106
   0  -3 -12  186.39    8.99 107
   0  -2 -11   16.80    5.91 107
   0  -2   3    5.05   14.13 106
   0  -1 -10   83.35    8.98 107
   0   0  -8  279.22    7.88 107
   1 -10  -6    7.29    7.81 107
   1 -10  -5  138.97    8.49 107
   1 -10  -4    7.79    8.12 106
   1 -10  -3  271.71   10.89 106
   1  -9  -8   44.33    7.98 106
   1  -9  -7  197.07    8.48 107
   1  -9  -1  388.00   11.83 106
   1  -8  -8  151.01    8.24 107
   1  -7  -9  449.83    9.32 106
   1  -6  -9   33.40    8.51 106
   1  -6   0  116.28   13.50 107
   1  -5  -8  244.55    6.98 107
   1  -4  -8   30.41    9.11 106
   1  -4  -7  628.82    8.47 107
   1  -3  -6 3166.99   17.18 106
   1  -3  -5  810.59   13.57 107
   1  -3  -4  133.20   12.17 107
   1  -3  -3 4454.23   22.96 106
  -9   7  12   31.26    7.44 108
  -9   8  10   60.88    7.37 108
  -9  10   3    1.39    8.92 106
  -8   1  17   25.36    7.34 107
  -8   9   6  218.89    8.19 108
  -7  -3  18   32.59    7.51 108
  -7   1  16   31.71    7.18 107
  -7   6  11  340.88    8.05 108
  -7   8   7   -2.50    7.43 108
  -7   9   3  127.86    9.68 107
  -6  -5  17  164.70    8.11 107
  -6  -4  17   -2.02    7.32 108
  -6  -1  16  142.04    7.40 107
  -6   1  15  894.47    9.20 108
  -6   2  14  346.77    8.32 107
  -6   5  11  205.16    8.08 108
  -5  -7  16  137.61    8.40 108
  -5  -6  16    2.35    7.46 107
  -5  -5  16  215.59    8.09 108
  -5  -2  15   43.50    7.18 107
  -5   5 -13   47.12    7.54 107
  -5   5   9   13.53    8.02 108
  -5   7  -9   13.26    9.12 107
  -5   7   5   41.18    8.55 108
  -5   8   0  188.23   10.70 107
  -4  -9  14   -8.05    9.11 107
  -4  -3  14   13.81    7.25 108
  -4   0 -17   -7.08    7.71 108
  -4   1 -16   52.97    5.59 108
  -4   1  12    8.53    5.65 108
  -4   2  11  525.29    9.18 108
  -4   3  10   21.65    5.74 108
  -4   4 -13   71.16    7.09 108
  -4   5   7   49.00    8.38 108
  -4   7  -6  204.85   16.52 105
  -4   7   0  447.98   14.13 107
  -3 -13  10   23.60   10.89 106
  -3 -10  12  186.04    9.87 107
  -3  -3 -17   10.52    5.60 108
  -3  -2 -17  162.08    8.44 107
  -3  -2  12 2005.24   10.35 108
  -3   0 -16  120.60    7.85 107
  -3   1 -15  183.00    7.73 108
  -3   1  10 1211.95    8.91 108
  -3   2 -14   66.81    7.37 108
  -3   3 -13    3.78    7.22 107
  -3   4   6 1877.04   13.65 108
  -3   5  -9   -2.12    7.79 108
  -2  -4 -16  322.19    6.85 108
  -2  -3 -16   82.85    8.04 107
  -2  -3  10   48.85    7.95 107
  -2  -1 -15   67.58    7.89 107
  -2  -1   9 2126.40   12.97 107
  -2   0 -14   94.44    5.78 108
  -2   2 -12   50.63    7.69 108
  -2   2   6  225.50   12.10 108
  -2   4  -8 1743.26   13.66 108
  -1 -15   1   71.30   11.20 106
  -1 -11 -13   72.87    8.16 108
  -1  -9 -14   21.31    7.80 107
  -1  -8   8   89.07    9.82 107
  -1  -6 -15   24.11    8.09 107
  -1  -4   8  744.70   10.89 108
  -1  -3 -14  111.95    8.28 108
  -1  -2   7  270.92   11.37 108
  -1  -1 -13    1.14    7.95 108
  -1   0 -12  287.70    8.94 107
  -1   2  -9 1386.84   11.72 107
  -1   3  -5 1530.39   19.02 107
   0 -13  -6   96.65    7.81 107
   0 -13  -5   18.57    7.32 108
   0 -13  -1   58.69    9.23 107
   0 -12  -9   53.98    7.67 107
   0 -12  -8  545.85    8.95 108
   0 -11 -10   13.99    7.55 107
   0 -10 -11   75.06    7.60 107
   0  -8 -12  404.62    8.69 108
   0  -7 -12   59.44    5.71 108
   0  -6 -12  598.81    7.51 108
   0  -6   5   55.44   12.61 107
   0  -5 -12  133.14    8.68 108
   0  -4 -12  401.43    9.18 107
   0  -3   4  138.50   12.48 107
   1  -9  -6  194.63    8.52 107
   1  -9  -5  261.45    9.13 108
   1  -9  -2    2.05    8.17 107
   1  -8  -7  230.95    9.13 108
   1  -7  -8   23.15    8.17 107
   1  -7  -7  190.54    6.68 108
   1  -7   0   30.46   12.72 106
   1  -6  -8   81.30    8.57 107
   1  -5  -7   19.14    8.60 108
   1  -4  -6   46.56   10.48 108
   1  -4  -2 1640.88   17.04 108
  -9   5  15   12.19    7.07 108
  -9   6  14    2.43    7.04 109
  -9   9   8   81.18    7.48 108
  -9  10   4   -2.27    9.03 107
  -8   2  17    6.71    7.23 109
  -8   3  16   39.67    7.30 108
  -8   4  15   31.86    7.02 108
  -8   5  14   13.41    7.05 108
  -8   6  13   12.76    7.00 109
  -8   7  11   12.38    7.14 108
  -8   8   9   -8.77    7.19 109
  -7  -2  18    6.28    7.33 109
  -7   0  17   27.41    7.10 108
  -7   2  16  146.86    7.50 109
  -7   3  15    6.36    6.96 108
  -7   4  14   -0.17    6.91 108
  -7   5  13  329.58    7.95 109
  -7   7  10  311.50    8.09 109
  -7   9   4  137.68    9.57 108
  -6  -3  17   53.41    7.22 108
  -6  -2  17   45.82    7.14 109
  -6   0  16   39.91    7.01 109
  -6   6  10  145.01    7.95 109
  -6   7   8   -2.96    7.53 109
  -6   8  -8   36.49   12.24 107
  -6   8   5  255.06   10.26 108
  -5  -8  16   10.25    7.54 109
  -5  -4  16   19.91    7.27 108
  -5  -3  16   59.03    7.15 109
  -5  -1  15   46.90    7.09 108
  -5   1  14  508.08    8.37 109
  -5   2  13   64.07    7.59 108
  -5   3 -15   32.14    7.33 109
  -5   3  12  170.49    8.01 108
  -5   4 -14   96.72    7.38 108
  -5   4  11    2.32    7.63 108
  -5   6 -11    3.06    9.07 107
  -5   6   8   -2.63    7.92 109
  -5   8   1  509.49   12.34 108
  -4 -10  14   29.88    7.64 108
  -4  -2  14   22.55    7.15 109
  -4   0  13  151.98    7.82 109
  -4   2 -15  130.95    7.54 108
  -4   3 -14   20.23    7.20 108
  -4   4   9  102.42    8.42 109
  -4   6  -9   -8.34    9.19 108
  -4   6   5  428.70    9.92 108
  -4   7   1 2186.67   17.81 108
  -3 -12  11    8.97    8.89 108
  -3  -8  13   66.56    7.05 109
  -3  -7  13   19.69    7.13 108
  -3  -6  13  122.32    7.70 108
  -3  -5  13   22.24    7.40 108
  -3  -4 -17   23.50    8.35 109
  -3  -4  13   99.86    7.62 109
  -3  -1 -16  303.65    8.38 108
  -3   0  11  293.77    8.54 109
  -3   2   9  269.93    8.60 108
  -3   3   8 1746.11   12.33 109
  -3   4 -11   34.74    9.06 108
  -3   5   4 4425.52   19.34 109
  -3   6  -5  838.40   18.67 107
  -3   6  -1  226.66   15.72 107
  -2 -10  10  228.72    9.95 108
  -2  -7 -16   16.93    8.43 108
  -2  -7  11  270.08    8.16 108
  -2  -6 -16  197.62    8.89 108
  -2  -6  11  432.73    9.10 108
  -2  -5 -16   15.55    7.96 109
  -2  -5  11  533.29    9.39 109
  -2  -2 -15   46.41    7.72 109
  -2  -2  10 1146.26   10.69 109
  -2   1 -13    7.82    7.46 108
  -2   3 -10  364.88    8.88 108
  -2   4   2   49.95   14.99 108
  -1 -15  -4    1.57    7.75 109
  -1 -15   0   79.87    9.88 108
  -1 -13 -10   -0.34    7.64 109
  -1 -12 -11    1.92    7.57 109
  -1 -11 -12   -1.19    7.57 109
  -1 -10 -13  226.13    8.44 108
  -1  -8 -14   26.90    8.01 108
  -1  -7 -14   49.10    7.94 109
  -1  -6 -14   80.72    8.15 109
  -1  -5 -14   -0.94    8.02 108
  -1  -4 -14   -2.72    8.13 109
  -1  -2 -13 1092.85   10.33 109
  -1   1 -10   -6.22    8.11 109
  -1   1   4   66.97   12.89 108
  -1   2  -8   14.93    8.43 109
  -1   2   2   22.11   16.65 108
  -1   3  -4    8.67   14.20 107
  -1   3  -3  605.09   19.82 108
   0 -13  -4  338.41   10.15 108
   0 -13  -3   74.10    9.27 108
   0 -13  -2  321.66   10.16 108
   0 -12  -7   30.65    7.54 109
   0 -11  -9    0.24    7.24 108
   0 -10 -10   35.12    7.51 109
   0  -9 -11   14.23    7.69 108
   0  -8 -11   45.69    7.83 109
   0  -7   5   -2.90   12.45 108
   0  -5   5  171.45   12.73 108
   0  -4 -11   12.26    6.15 109
   0  -3 -11   39.77    8.72 108
   0  -2 -10  227.17    9.04 108
   0  -1  -9   26.28    8.66 108
   0  -1   2 6853.82   48.82 108
   0   0  -7   65.25   11.44 108
   1  -9  -4   -0.70   10.30 108
   1  -9  -3  496.70   11.42 108
   1  -8  -6    1.84    8.40 108
   1  -8  -5  646.00   10.07 109
   1  -8  -1  634.17   12.81 108
   1  -7  -6   45.38    8.34 109
   1  -6  -7  429.67    9.65 108
   1  -6  -6  103.68    8.53 109
   1  -5  -6  291.77   10.14 109
   1  -5  -1 2299.79   22.19 108
   1  -4  -5 3361.01   18.11 108
   1  -4  -4   92.80   12.86 109
   1  -4  -3 2078.31   17.37 109
  -9   7  13    5.45    7.16 110
  -9   8  11   15.59    7.05 109
  -9   9   9    7.91    7.01 110
  -9  10   5  129.54    9.44 109
  -8   7  12  285.04    8.03 110
  -8   8  10  147.58    7.43 110
  -8   9   7   16.30    8.75 109
  -8  10  -1  146.89   11.78 108
  -8  10   0  133.24   11.32 108
  -8  10   1   69.11    9.34 109
  -8  10   2   57.66    9.03 109
  -7  -1  18  132.88    7.66 110
  -7   1  17  110.40    7.35 110
  -7   6  12  337.86    8.06 110
  -7   7 -11   40.32    8.26 110
  -7   8   8   76.21    7.57 109
  -7   9   5    1.25    7.25 109
  -6  -5  18    7.91    7.45 110
  -6  -1  17   20.06    4.93 110
  -6   2  15   40.85    7.01 110
  -6   3  14  107.54    7.27 109
  -6   4  13  258.13    7.80 109
  -6   5  12  354.82    8.17 110
  -6   6 -12    5.95    9.25 109
  -6   7 -10   -1.24    9.06 109
  -6   8   6   43.37    7.91 110
  -5  -2  16   25.83    7.07 110
  -5   0  15   61.28    7.04 110
  -5   5  10   42.31    7.96 109
  -5   7   6   92.77    8.36 110
  -4  -8  15   22.66    7.38 110
  -4  -7  15   83.57    7.44 109
  -4  -6  15   10.08    7.06 110
  -4  -5  15   47.08    7.29 109
  -4  -4  15  112.82    7.29 110
  -4  -1  14   60.92    7.26 110
  -4   0 -16   87.27    7.34 110
  -4   5 -11   20.76    8.80 109
  -3 -11  12  145.28    9.58 109
  -3  -3 -16  303.35    6.58 110
  -3  -3  13    9.82    7.49 110
  -3  -2 -16  272.28    8.56 109
  -3  -1  12    5.99    7.52 110
  -3   0 -15   -1.25    7.18 110
  -3   1 -14  288.45    7.97 110
  -3   2 -13   55.86    7.35 110
  -3   3 -12  147.45    7.63 109
  -3   6   0    2.07   10.56 109
  -2  -8 -15   -1.33    8.24 110
  -2  -8  11  475.79   10.59 109
  -2  -7 -15   -8.38    8.21 110
  -2  -6 -15   43.82    5.86 110
  -2  -5 -15   63.41    5.96 110
  -2  -4 -15   48.21    7.99 110
  -2  -4  11  741.23    9.98 109
  -2  -3 -15  220.78    8.41 109
  -2  -1 -14  213.13    8.08 109
  -2   0 -13  467.96    6.95 110
  -2   0   9  796.98   10.07 110
  -2   1   8   21.40    9.37 110
  -2   2 -11  204.68    8.41 110
  -2   3   5  965.22   14.47 109
  -2   4  -7  395.81    9.74 110
  -1 -15  -3   33.56    9.50 109
  -1 -15  -2  106.70   10.12 109
  -1 -15  -1   30.15    9.36 109
  -1 -14  -7   19.61    7.47 110
  -1 -14   3    9.01   12.13 108
  -1 -13  -9   -1.47    7.57 110
  -1 -10 -12   65.94    7.64 110
  -1  -9 -13   17.67    7.57 109
  -1  -9   8  111.24   10.91 108
  -1  -8 -13  739.85    9.44 110
  -1  -3 -13  347.38    8.75 110
  -1  -3   8  190.36    9.22 109
  -1  -1 -12  295.77    8.97 109
  -1   0 -11   18.07    8.04 109
   0 -12  -6   56.18    7.48 110
   0 -12   1    0.26   10.60 109
   0 -11  -8  241.47    8.04 110
   0 -11   3   11.93   15.72 106
   0 -10  -9    8.80    7.43 110
   0  -9 -10  362.92    8.48 110
   0  -7 -11   46.12    8.05 109
   0  -6 -11   15.59    8.12 109
   0  -5 -11  -12.64    8.51 109
   0  -3 -10  845.38   10.23 110
   0  -2  -9  242.14    6.90 110
   0  -1  -8   96.97    9.54 110
   0   0  -6  199.01   12.24 109
   1  -8  -4  467.93   11.72 109
   1  -8  -3  434.33   11.70 109
   1  -8  -2   32.35   10.56 109
   1  -7  -5  654.17   10.25 109
   1  -7  -4   -0.43    8.42 110
   1  -7  -2    8.60    8.83 110
   1  -7  -1  828.91   14.17 109
   1  -6  -5 1783.95   13.19 110
   1  -6  -4 2533.12   15.36 110
   1  -6  -1 1645.85   18.22 109
   1  -5  -5 1174.34   12.92 109
   1  -5  -4    6.06   10.65 109
   1  -5  -3 4071.02   20.67 110
   1  -5  -2 1633.32   16.95 109
  -9   8  12    9.74    7.18 110
  -9  10   6   83.07    7.83 110
  -8   3  17  140.27    7.48 110
  -8   4  16   13.25    6.94 111
  -8   5  15  113.38    7.19 110
  -8   6  14   46.36    7.18 111
  -8   9   8  183.99    7.72 111
  -8  10   3   54.74    9.20 110
  -7   0  18    3.84    7.02 110
  -7   3  16   -6.64    6.91 111
  -7   4  15  125.28    7.22 111
  -7   5  14  284.89    7.80 111
  -7   7  11  294.15    7.91 111
  -7   8  -9    5.54   12.30 109
  -7   8   9  124.29    7.66 111
  -6  -4  18    7.90    7.21 110
  -6  -3  18   -4.54    7.00 111
  -6   1  16  274.25    7.65 110
  -6   4 -14   62.53    7.59 111
  -6   5 -13  130.99   10.04 110
  -6   6  11  416.46    8.51 111
  -6   7   9  377.00    8.39 111
  -6   9   0   11.08   10.66 110
  -5  -7  17   64.93    7.76 111
  -5  -6  17   16.60    7.30 111
  -5  -5  17   58.91    7.58 111
  -5  -1  16   66.03    6.94 111
  -5   1 -16   37.08    7.76 110
  -5   2 -15   -7.17    7.23 111
  -5   2  14   48.36    7.12 111
  -5   3  13  103.44    7.58 111
  -5   4  12   36.19    7.56 111
  -5   5 -12  346.02    9.99 110
  -5   6   9  -19.71    7.54 111
  -5   8   2  686.16   12.60 110
  -4  -9  15   89.01    7.95 111
  -4  -3  15   44.87    7.10 110
  -4  -1 -16   32.35    7.51 111
  -4   1 -15  119.30    7.55 110
  -4   1  13  105.74    7.66 111
  -4   2 -14  128.92    7.25 111
  -4   2  12   -5.21    7.57 111
  -4   3 -13  149.53    7.32 111
  -4   3  11   37.50    8.02 110
  -4   4 -12   48.72    6.94 110
  -4   4  10    1.62    5.53 111
  -4   5   8   71.86    8.13 110
  -4   6   6  483.39    9.47 110
  -4   7   2  556.18   12.37 110
  -3  -9  13   51.48    8.63 110
  -3  -6 -16   17.86    8.29 110
  -3  -5 -16  116.36    8.34 111
  -3  -4 -16   43.07    8.03 111
  -3  -2  13   79.83    7.55 111
  -3  -1 -15   31.84    7.55 110
  -3   1  11  263.65    8.37 111
  -3   2  10   55.80    8.07 111
  -3   4 -10    5.76    7.28 111
  -3   4   7 1400.44   11.64 110
  -3   5  -8  120.33    9.95 110
  -3   5   5    9.81    9.06 110
  -2 -12   9  112.89   10.98 109
  -2  -9 -14  292.27    8.53 111
  -2  -9  11  804.40   11.82 110
  -2  -3  11  666.17    9.39 110
  -2  -2 -14   12.82    7.73 111
  -2  -1  10   26.26    7.90 111
  -2   1 -12   63.89    7.91 110
  -2   2   7   54.55   10.18 110
  -2   3  -9  509.37    9.44 111
  -2   4   3  519.43   13.09 111
  -1 -14  -6   -4.01    7.50 111
  -1 -13  -8  142.14    7.69 111
  -1 -12 -10   27.76    7.35 110
  -1 -11 -11  199.06    8.01 110
  -1  -9 -12   77.86    7.70 111
  -1  -7 -13  217.32    8.28 110
  -1  -6 -13  761.69    9.47 110
  -1  -6   9   21.27    7.64 110
  -1  -5 -13   10.91    8.21 110
  -1  -4 -13  404.61    9.15 110
  -1  -2 -12    7.78    8.24 110
  -1  -1 -11 2366.85   11.32 111
  -1  -1   7 1368.53   14.40 110
  -1   0   6  119.61   11.44 110
  -1   1  -9   -6.26    8.11 111
  -1   2  -7  183.63    9.78 110
   0 -12  -5  204.73    7.91 110
   0 -12  -4  270.28    8.21 111
   0 -12   0  356.86   10.88 110
   0 -11  -7   46.14    7.43 110
   0 -10  -8  884.82    9.33 111
   0  -9  -9   18.75    7.64 111
   0  -8 -10   69.15    7.87 110
   0  -7 -10  287.66    8.44 111
   0  -6 -10   -0.42    5.72 111
   0  -5 -10  688.38   10.17 111
   0  -4 -10   -3.66    8.45 111
   0  -4   5    2.78   13.75 109
   0   0  -5   -1.42   10.37 111
   1  -7  -3  168.76   11.18 110
   1  -6  -3  946.29   12.67 110
   1  -6  -2   29.95   12.01 110
  -9   9  10   38.91    7.27 111
  -9  10   7   98.94    7.87 111
  -8   7  13   -0.50    6.91 111
  -8   8  11   -0.86    6.90 112
  -8  10  -2   57.58   13.66 109
  -8  10   4   59.89    8.89 111
  -7   1  18   19.01    4.95 112
  -7   2  17    7.60    6.97 111
  -7   6  13   11.26    6.86 112
  -7   9   6   17.60    8.64 111
  -6  -2  18  132.59    7.37 111
  -6   0  17  320.87    7.69 111
  -6   2  16    7.24    6.87 112
  -6   3  15   65.91    6.94 111
  -6   4  14  198.66    7.41 111
  -6   5  13   36.79    7.14 112
  -6   8   7  390.88    8.66 111
  -6   9  -1   38.54   11.82 110
  -6   9   1   12.10   10.40 110
  -6   9   2   47.05    9.18 111
  -5  -4  17   21.21    7.07 111
  -5  -3  17   26.45    6.81 112
  -5   0  16  123.37    5.13 112
  -5   1  15    3.00    6.85 111
  -5   3 -14   12.43    6.81 111
  -5   4 -13   25.89    8.26 111
  -5   5  11  -20.66    7.24 112
  -5   6 -10  666.53   11.41 111
  -5   7  -8  798.09   14.11 110
  -5   7   7   48.88    8.12 111
  -5   8   3   17.12    9.64 111
  -4  -2 -16   54.71    7.71 112
  -4  -2  15   61.83    7.07 111
  -4   0 -15  175.72    7.58 112
  -4   0  14   27.43    7.09 111
  -4   5 -10   17.47    7.11 111
  -4   6  -8   40.87    9.31 111
  -4   7  -5  452.11   19.41 109
  -4   7   3   62.21    8.57 111
  -3 -10  13    1.65    8.53 110
  -3  -7  14  568.51    9.13 112
  -3  -6  14  108.48    7.22 111
  -3  -5  14  759.89    9.19 112
  -3  -4  14   89.86    5.31 112
  -3  -2 -15   15.85    7.59 112
  -3   0 -14  300.98    8.04 111
  -3   0  12 1320.12   10.29 111
  -3   3 -11   21.04    7.32 112
  -3   3   9   31.19    8.05 111
  -3   6   1  116.38   10.98 111
  -2 -13   8   18.70   13.21 109
  -2 -11 -12  102.21    7.88 112
  -2 -11  10  121.84   10.58 110
  -2 -10 -13   13.10    7.77 112
  -2  -8 -14   28.64    7.83 111
  -2  -7 -14  374.73    8.99 112
  -2  -6 -14   17.10    5.60 112
  -2  -6  12    7.45    7.17 112
  -2  -5 -14  654.03    7.50 112
  -2  -4 -14   21.96    7.64 112
  -2  -3 -14  282.79    8.43 111
  -2  -2  11 1299.99   10.66 112
  -2  -1 -13   -4.94    7.61 112
  -2   3   6  786.48    9.91 112
  -1 -14  -5   -3.06    7.32 112
  -1 -13  -7   19.83    7.37 112
  -1 -12  -9   76.53    7.44 111
[truncated: 298,716 more chars]
