# Supplementary material for: (μ-2,2′,2′′,2′′′-{[Pyrazine-2,3,5,6-tetra­yltetra­kis(methyl­ene)]tetra­kis(sulfanedi­yl)}tetra­acetato)bis­[aqua­nickel(II)] hepta­hydrate
Source: IUCrdata. 2021 Dec 9;6(Pt 12):x211295. doi: 10.1107/S2414314621012955 (PMC9462308; doi:10.1107/S2414314621012955)
Supplement: Supplementary file 2 [file x-06-x211295-Isup2.hkl]

data_I                                                                          
_shelx_title ' L NI   L3NI   R   0.04 NEW:P-1'                                  
_shelx_refln_list_code          4                                               
_shelx_F_calc_maximum      199.46                                               
_exptl_crystal_F_000       800.00                                               
_reflns_d_resolution_high  0.7210                                               
                                                                                
loop_                                                                           
 _space_group_symop_operation_xyz                                               
 'x, y, z'                                                                      
 '-x, -y, -z'                                                                   
                                                                                
_cell_length_a     8.6799                                                       
_cell_length_b    11.4092                                                       
_cell_length_c    14.7210                                                       
_cell_angle_alpha  90.308                                                       
_cell_angle_beta  103.619                                                       
_cell_angle_gamma  93.801                                                       
                                                                                
_shelx_F_squared_multiplier     1.000                                           
                                                                                
loop_                                                                           
 _refln_index_h                                                                 
 _refln_index_k                                                                 
 _refln_index_l                                                                 
 _refln_F_squared_calc                                                          
 _refln_F_squared_meas                                                          
 _refln_F_squared_sigma                                                         
 _refln_observed_status                                                         
   1   0   0        689.52        919.27        77.57 o                         
   2   0   0        239.66        223.31        52.15 o                         
   3   0   0      11922.90      11722.42       204.90 o                         
   4   0   0       1127.10       1200.40        38.17 o                         
   5   0   0          6.97         16.97        22.55 o                         
   6   0   0         77.24         72.58        20.81 o                         
   7   0   0        718.81        738.95        21.56 o                         
   8   0   0        668.11        700.94        20.69 o                         
   9   0   0        259.13        314.66        19.17 o                         
  10   0   0        354.24        424.75        33.01 o                         
  11   0   0        731.01        677.83        18.39 o                         
 -11   1   0        171.44        171.92        19.68 o                         
 -10   1   0        100.92        103.98        19.02 o                         
  -9   1   0        704.06        793.55        20.18 o                         
  -8   1   0       3626.53       3698.13        42.54 o                         
  -7   1   0       3731.54       3776.34        25.18 o                         
  -6   1   0        844.58        869.05        26.93 o                         
  -5   1   0         61.29        110.58        22.56 o                         
  -4   1   0         16.22         38.50        26.06 o                         
  -3   1   0      24139.02      23510.67       272.12 o                         
  -2   1   0        985.65        919.28        36.12 o                         
  -1   1   0       1907.92       2261.33       132.70 o                         
   0   1   0        912.84        606.49        69.09 o                         
   1   1   0       4094.20       4526.20        80.56 o                         
   2   1   0         35.88         20.06        45.23 o                         
   3   1   0      22204.25      22431.26       480.64 o                         
   4   1   0         34.27         39.84        34.72 o                         
   5   1   0        582.22        598.70        30.67 o                         
   6   1   0       1508.85       1562.30        25.31 o                         
   7   1   0       3478.72       3647.97        23.58 o                         
   8   1   0       3767.60       4008.50        38.72 o                         
   9   1   0        240.25        266.21        16.86 o                         
  10   1   0        463.75        503.32        19.54 o                         
  11   1   0        192.04        201.34        19.54 o                         
 -11   2   0        480.74        484.26        37.92 o                         
 -10   2   0          0.11         31.90        18.64 o                         
  -9   2   0         99.93        127.94        28.01 o                         
  -8   2   0       2457.66       2518.17        34.50 o                         
  -7   2   0       2079.87       2208.91        23.18 o                         
  -6   2   0        480.10        497.83        22.26 o                         
  -5   2   0        331.89        276.83        22.36 o                         
  -4   2   0       2432.05       2502.70        32.22 o                         
  -3   2   0        268.43        273.30        22.93 o                         
  -2   2   0       3458.75       3459.25        43.06 o                         
  -1   2   0        132.16        174.13        48.28 o                         
   0   2   0      28568.36      38132.86      2392.48 o                         
   1   2   0        819.38        824.31        55.89 o                         
   2   2   0        125.94        128.20        36.86 o                         
   3   2   0      14111.61      13869.68       196.04 o                         
   4   2   0         71.65        132.85        32.96 o                         
   5   2   0       1299.54       1268.65        38.03 o                         
   6   2   0        962.50        994.37        31.59 o                         
   7   2   0        196.78        273.63        40.57 o                         
   8   2   0        107.66        127.52        27.34 o                         
   9   2   0         65.26         65.42        16.40 o                         
  10   2   0          2.40         16.37        22.10 o                         
  11   2   0       1203.20       1111.78        76.58 o                         
 -11   3   0         59.66         31.96        16.62 o                         
 -10   3   0        135.73        135.02        18.94 o                         
  -9   3   0        309.37        319.52        16.43 o                         
  -8   3   0       5669.82       5735.91        73.80 o                         
  -7   3   0       1433.36       1451.91        33.10 o                         
  -6   3   0        329.40        303.86        21.06 o                         
  -5   3   0       6169.86       5803.38       140.10 o                         
  -4   3   0        870.27        818.91        21.56 o                         
  -3   3   0        160.59        144.75        23.62 o                         
  -2   3   0        614.01        568.50        24.00 o                         
  -1   3   0        105.40         85.23        32.21 o                         
   0   3   0        395.60        410.34        40.84 o                         
   1   3   0       3534.63       3377.25        47.88 o                         
   2   3   0        886.75        792.07        34.96 o                         
   3   3   0       2893.61       2744.66        40.35 o                         
   4   3   0        190.03        199.95        29.06 o                         
   5   3   0        195.40        216.54        25.37 o                         
   6   3   0         13.30         27.58        25.86 o                         
   7   3   0         19.19         49.52        19.57 o                         
   8   3   0       1427.04       1525.76        58.62 o                         
   9   3   0         91.52        104.06        22.00 o                         
  10   3   0        136.45        164.01        27.98 o                         
  11   3   0        108.19         91.64        15.48 o                         
 -11   4   0        564.36        531.03        24.07 o                         
 -10   4   0        181.67        201.06        18.53 o                         
  -9   4   0          0.04          9.72        18.34 o                         
  -8   4   0       1725.59       1745.71        21.78 o                         
  -7   4   0       1454.44       1471.08        22.18 o                         
  -6   4   0         96.45         89.56        20.69 o                         
  -5   4   0       1135.67       1044.58        17.88 o                         
  -4   4   0        268.74        216.18        20.96 o                         
  -3   4   0       3376.51       3250.14        31.54 o                         
  -2   4   0       1856.06       1745.64        78.98 o                         
  -1   4   0        107.55        126.31        27.71 o                         
   0   4   0        324.01        237.40        31.15 o                         
   1   4   0         25.70         26.54        34.20 o                         
   2   4   0        377.42        371.77        38.37 o                         
   3   4   0          9.35          2.95        28.19 o                         
   4   4   0        571.88        608.11        39.82 o                         
   5   4   0       1409.96       1495.99        50.46 o                         
   6   4   0         28.73         65.18        25.35 o                         
   7   4   0        264.68        301.35        24.75 o                         
   8   4   0         92.73         71.82        18.74 o                         
   9   4   0          0.39         12.73        58.94 o                         
  10   4   0         53.07         60.05        35.30 o                         
  11   4   0        791.24        655.04        21.38 o                         
 -11   5   0         73.61         85.48        19.11 o                         
 -10   5   0         76.81         71.02        18.43 o                         
  -9   5   0         82.09        104.57        18.15 o                         
  -8   5   0       1436.95       1475.48        21.05 o                         
  -7   5   0        912.32        875.22        19.41 o                         
  -6   5   0         21.08          8.95        29.74 o                         
  -5   5   0       5124.32       4960.70        41.85 o                         
  -4   5   0          3.96         12.09        20.86 o                         
  -3   5   0        936.13        809.52        30.90 o                         
  -2   5   0       4897.28       4552.50       110.16 o                         
  -1   5   0       1361.63       1357.34        43.36 o                         
   0   5   0        300.05        293.30        29.42 o                         
   1   5   0        483.92        475.07        39.15 o                         
   2   5   0       3467.18       3320.49        37.38 o                         
   3   5   0       5294.29       4856.48        36.79 o                         
   4   5   0        148.18        131.62        20.63 o                         
   5   5   0         22.25          2.10        25.04 o                         
   6   5   0        795.85        812.34        19.47 o                         
   7   5   0         82.23         90.65        24.49 o                         
   8   5   0       1605.73       1812.23        41.62 o                         
   9   5   0         47.07         74.37        39.04 o                         
  10   5   0          4.51          3.96        23.22 o                         
 -11   6   0        156.18        145.05        19.44 o                         
 -10   6   0         61.22         56.49        25.29 o                         
  -9   6   0          4.61         33.74        18.11 o                         
  -8   6   0        206.59        281.29        20.09 o                         
  -7   6   0         64.95        102.29        23.54 o                         
  -6   6   0         94.16         66.01        18.53 o                         
  -5   6   0         33.84         40.32        18.40 o                         
  -4   6   0        895.18        903.26        22.76 o                         
  -3   6   0          1.36         -1.02        18.37 o                         
  -2   6   0        902.99        806.85        21.78 o                         
  -1   6   0        462.14        432.03        29.42 o                         
   0   6   0      16441.40      16221.02       501.14 o                         
   1   6   0       1079.08        997.80        30.76 o                         
   2   6   0          7.28        -16.70        26.71 o                         
   3   6   0       5330.67       5131.73        45.35 o                         
   4   6   0        869.95        825.09        26.09 o                         
   5   6   0       2085.63       2101.91        27.71 o                         
   6   6   0          0.25         26.57        20.32 o                         
   7   6   0        751.05        802.66        51.37 o                         
   8   6   0         21.98         95.66        22.54 o                         
   9   6   0        102.26        129.56        22.83 o                         
  10   6   0          2.69         10.41        33.26 o                         
 -10   7   0          3.37         -9.37        20.09 o                         
  -9   7   0        240.66        256.54        19.85 o                         
  -8   7   0        239.59        259.20        20.06 o                         
  -7   7   0        295.16        333.20        18.66 o                         
  -6   7   0         16.19         29.74        28.26 o                         
  -5   7   0       2903.28       2899.37        89.87 o                         
  -4   7   0       1715.39       1651.60        39.83 o                         
  -3   7   0       1511.32       1469.56        46.99 o                         
  -2   7   0        366.06        354.89        19.65 o                         
  -1   7   0        130.13        117.31        25.93 o                         
   0   7   0        500.95        479.00        22.93 o                         
   1   7   0        743.07        792.68        46.87 o                         
   2   7   0          6.30         16.02        23.83 o                         
   3   7   0       5072.71       4692.24        90.35 o                         
   4   7   0        611.46        548.44        24.79 o                         
   5   7   0        572.65        587.67        26.76 o                         
   6   7   0       2393.69       2403.18        26.62 o                         
   7   7   0         38.87         24.97        17.94 o                         
   8   7   0        880.91        972.93        24.20 o                         
   9   7   0        100.13         91.29        22.07 o                         
  10   7   0         38.83         -5.59        23.51 o                         
 -10   8   0        104.43         80.44        18.80 o                         
  -9   8   0          5.46         18.17        20.29 o                         
  -8   8   0        733.65        768.91        23.17 o                         
  -7   8   0         10.87          1.80        17.41 o                         
  -6   8   0        216.71        249.70        18.80 o                         
  -5   8   0        695.96        692.48        24.34 o                         
  -4   8   0       1775.57       1716.35        21.30 o                         
  -3   8   0        208.77        199.53        20.53 o                         
  -2   8   0          7.80         30.98        26.88 o                         
  -1   8   0         89.89         95.98        22.88 o                         
   0   8   0       5425.10       5277.74       188.50 o                         
   1   8   0        738.96        729.94        26.13 o                         
   2   8   0          4.81         24.98        25.58 o                         
   3   8   0       3289.17       3242.65        55.43 o                         
   4   8   0         11.35         11.10        18.33 o                         
   5   8   0          8.02         62.78        22.54 o                         
   6   8   0        100.23        127.27        21.91 o                         
   7   8   0        158.66        205.10        18.63 o                         
   8   8   0        102.50         61.71        26.35 o                         
   9   8   0          0.61          9.77        22.10 o                         
 -10   9   0          1.75         51.94        30.15 o                         
  -9   9   0         82.73         95.51        19.80 o                         
  -8   9   0        720.04        771.69        23.41 o                         
  -7   9   0        647.81        753.56        17.97 o                         
  -6   9   0         38.28         54.07        16.17 o                         
  -5   9   0       2025.72       2107.80        29.35 o                         
  -4   9   0       1040.01       1061.74        21.50 o                         
  -3   9   0        923.80        926.61        24.47 o                         
  -2   9   0        546.37        539.33        26.91 o                         
  -1   9   0        323.10        329.23        23.72 o                         
   0   9   0       1833.39       1864.23        68.16 o                         
   1   9   0          3.62         27.97        18.41 o                         
   2   9   0        348.42        329.23        35.35 o                         
   3   9   0       2605.50       2464.04        27.82 o                         
   4   9   0         10.92         20.09        21.80 o                         
   5   9   0        426.24        378.79        22.67 o                         
   6   9   0        620.92        657.64        42.72 o                         
   7   9   0         18.65         58.55        30.73 o                         
   8   9   0        411.03        311.55        40.19 o                         
   9   9   0        217.00        224.70        23.22 o                         
  -9  10   0          7.22        -10.39        22.40 o                         
  -8  10   0        476.27        477.15        28.96 o                         
  -7  10   0         48.80         71.76        18.11 o                         
  -6  10   0        152.00        157.75        19.42 o                         
  -5  10   0         14.16        -12.48        23.30 o                         
  -4  10   0        690.78        765.85        28.97 o                         
  -3  10   0        119.01        185.67        33.65 o                         
  -2  10   0        305.84        326.26        27.29 o                         
  -1  10   0         43.61         54.47        22.15 o                         
   0  10   0       4586.52       4742.23       258.02 o                         
   1  10   0        167.14        193.16        21.00 o                         
   2  10   0          6.02         40.68        19.55 o                         
   3  10   0       1457.53       1473.94        53.87 o                         
   4  10   0         98.83         61.16        21.40 o                         
   5  10   0        293.25        306.28        21.48 o                         
   6  10   0        132.06        134.73        42.02 o                         
   7  10   0         42.48         59.73        27.28 o                         
   8  10   0        575.90        473.69        62.70 o                         
  -8  11   0        597.43        650.50        38.78 o                         
  -7  11   0        649.68        733.07        23.68 o                         
  -6  11   0        133.90        146.59        16.13 o                         
  -5  11   0       1124.91       1286.09        73.82 o                         
  -4  11   0        224.44        200.23        28.55 o                         
  -3  11   0        179.01        182.08        32.76 o                         
  -2  11   0       1220.31       1234.57        35.62 o                         
  -1  11   0         38.17         53.94        18.60 o                         
   0  11   0        755.77        788.87        44.38 o                         
   1  11   0        372.94        388.19        19.74 o                         
   2  11   0        508.38        562.33        22.93 o                         
   3  11   0        948.06        963.47        34.19 o                         
   4  11   0         29.16         41.08        34.03 o                         
   5  11   0        967.86        962.72        22.76 o                         
   6  11   0        566.26        529.94        22.49 o                         
   7  11   0          4.54         15.17        25.44 o                         
  -8  12   0        308.11        300.25        19.43 o                         
  -7  12   0         22.51         25.13        22.62 o                         
  -6  12   0        201.81        193.01        23.78 o                         
  -5  12   0          6.87         19.49        18.67 o                         
  -4  12   0       1410.25       1542.00        35.99 o                         
  -3  12   0        296.77        354.15        32.84 o                         
  -2  12   0         33.35         35.67        31.58 o                         
  -1  12   0          5.83         20.67        23.06 o                         
   0  12   0       1250.90       1303.01        56.09 o                         
   1  12   0       1396.53       1459.26        51.21 o                         
   2  12   0         82.78         90.43        15.10 o                         
   3  12   0       2199.24       2378.84        95.39 o                         
   4  12   0          0.38        -20.46        32.03 o                         
   5  12   0        292.70        309.57        33.37 o                         
   6  12   0         68.03         80.17        22.69 o                         
  -7  13   0        497.61        461.07        68.91 o                         
  -6  13   0          0.87        -24.10        24.10 o                         
  -5  13   0       1725.56       1824.69        38.30 o                         
  -4  13   0          7.92         49.33        31.70 o                         
  -3  13   0         91.46        114.24        23.09 o                         
  -2  13   0       1897.14       1887.41        35.39 o                         
  -1  13   0         13.14         15.64        24.44 o                         
   0  13   0        995.25        954.60        27.14 o                         
   1  13   0        583.44        596.38        22.69 o                         
   2  13   0        143.63        146.26        20.04 o                         
   3  13   0       1923.82       1958.17       122.91 o                         
   4  13   0          0.39         36.25        17.94 o                         
   5  13   0        640.01        601.20        52.27 o                         
  -6  14   0        286.77        225.60        34.70 o                         
  -5  14   0          3.80         -7.40        33.08 o                         
  -4  14   0        552.44        562.49        25.20 o                         
  -3  14   0        264.36        221.64        32.03 o                         
  -2  14   0          2.27          6.35        21.76 o                         
  -1  14   0          3.74         26.45        30.29 o                         
   0  14   0        236.90        246.43        22.84 o                         
   1  14   0        877.83        855.82        22.85 o                         
   2  14   0         90.66         88.57        20.38 o                         
   3  14   0        659.08        668.20        21.70 o                         
   4  14   0         73.38         55.91        19.98 o                         
  -4  15   0          2.97         48.04        33.81 o                         
  -3  15   0          1.78         48.69        32.92 o                         
  -2  15   0        951.39        825.47        26.42 o                         
  -1  15   0         83.90        146.43        31.50 o                         
   0  15   0        243.08        224.85        20.24 o                         
   1  15   0        436.95        425.01        44.81 o                         
   2  15   0          5.43         10.79        20.49 o                         
  -2 -15   1         12.88         16.34        21.29 o                         
  -1 -15   1        285.97        221.32        31.98 o                         
   0 -15   1         53.95         78.57        22.12 o                         
   1 -15   1        165.34        147.77        31.59 o                         
   2 -15   1        112.03         87.51        32.15 o                         
   3 -15   1        372.46        300.56        34.34 o                         
   4 -15   1        149.14         87.76        34.70 o                         
  -4 -14   1        448.72        402.94        53.37 o                         
  -3 -14   1          5.98         14.74        16.19 o                         
  -2 -14   1        593.63        604.74        20.86 o                         
  -1 -14   1         58.63         43.45        21.02 o                         
   0 -14   1         19.22         -6.47        30.82 o                         
   1 -14   1       1333.60       1339.36        34.81 o                         
   2 -14   1         10.49         27.05        31.30 o                         
   3 -14   1        446.33        468.81        24.92 o                         
   4 -14   1        265.26        229.16        33.16 o                         
   5 -14   1         22.87        -19.65        34.01 o                         
  -5 -13   1        439.88        396.20        35.68 o                         
  -4 -13   1        840.28        884.51        42.61 o                         
  -3 -13   1         98.71        104.87        19.08 o                         
  -2 -13   1        348.21        366.56        20.72 o                         
  -1 -13   1       1026.65       1084.32        23.36 o                         
   0 -13   1        633.62        636.02        19.75 o                         
   1 -13   1         10.58        -25.19        29.36 o                         
   2 -13   1        951.31       1023.68        33.42 o                         
   3 -13   1        266.50        269.89        31.79 o                         
   4 -13   1         19.57         45.94        31.95 o                         
   5 -13   1         38.65         49.90        32.19 o                         
   6 -13   1       1259.02       1195.02        92.76 o                         
   7 -13   1          0.57          3.86        42.86 o                         
  -6 -12   1        139.88        117.22        52.49 o                         
  -5 -12   1        417.06        393.79        21.59 o                         
  -4 -12   1        482.64        575.78        33.37 o                         
  -3 -12   1         21.05         36.52        15.12 o                         
  -2 -12   1       1523.05       1607.59        56.80 o                         
  -1 -12   1        847.24        884.43        23.33 o                         
   0 -12   1          0.59         -1.85        21.67 o                         
   1 -12   1       1478.40       1571.84        34.57 o                         
   2 -12   1         41.40         83.87        31.02 o                         
   3 -12   1        734.62        741.50        33.91 o                         
   4 -12   1        514.08        516.13        33.58 o                         
   5 -12   1          0.01        -18.82        18.82 o                         
   6 -12   1          6.81         31.38        25.48 o                         
   7 -12   1          1.28         36.06        41.53 o                         
  -7 -11   1        709.06        599.53        19.80 o                         
  -6 -11   1        126.14         92.23        21.14 o                         
  -5 -11   1        288.66        308.87        23.44 o                         
  -4 -11   1       1022.82       1029.10        23.53 o                         
  -3 -11   1         14.04          0.97        32.03 o                         
  -2 -11   1        130.31        171.54        19.17 o                         
  -1 -11   1        184.37        201.48        20.96 o                         
   0 -11   1        932.67        933.75        46.24 o                         
   1 -11   1        273.52        230.70        30.69 o                         
   2 -11   1        940.80       1047.20        34.72 o                         
   3 -11   1        240.77        266.98        24.23 o                         
   4 -11   1        484.65        489.62        23.97 o                         
   5 -11   1        761.53        831.91        24.22 o                         
   6 -11   1       1314.49       1505.59        25.37 o                         
   7 -11   1         18.84         24.23        15.84 o                         
   8 -11   1         56.45         34.43        25.76 o                         
  -8 -10   1         76.15         66.69        17.54 o                         
  -7 -10   1        927.51        882.16        20.64 o                         
  -6 -10   1         78.88         67.37        19.41 o                         
  -5 -10   1        345.72        325.70        31.85 o                         
  -4 -10   1        407.48        453.03        22.77 o                         
  -3 -10   1         36.75         26.05        23.74 o                         
  -2 -10   1       1308.77       1250.50        28.30 o                         
  -1 -10   1        119.87        122.60        23.81 o                         
   0 -10   1          0.33         16.64        21.92 o                         
   1 -10   1       6347.18       6371.69       290.01 o                         
   2 -10   1         29.54         39.55        23.21 o                         
   3 -10   1        958.94        962.73        41.54 o                         
   4 -10   1       1403.06       1484.43        22.31 o                         
   5 -10   1        371.62        334.59        34.00 o                         
   6 -10   1        127.21        173.27        35.33 o                         
   7 -10   1         44.69         46.74        18.59 o                         
   8 -10   1        602.40        650.11        30.65 o                         
   9 -10   1         95.28         57.97        18.06 o                         
  -9  -9   1        622.08        544.79        21.16 o                         
  -8  -9   1         84.79         97.57        21.94 o                         
  -7  -9   1        909.56        920.93        51.77 o                         
  -6  -9   1        279.47        317.12        22.01 o                         
  -5  -9   1        735.01        729.91        24.74 o                         
  -4  -9   1        654.07        673.95        29.68 o                         
  -3  -9   1       1192.84       1141.73        25.26 o                         
  -2  -9   1         90.94         94.45        24.95 o                         
  -1  -9   1       1446.66       1463.64        69.77 o                         
   0  -9   1       1231.79       1239.68        73.13 o                         
   1  -9   1        319.15        310.98        27.39 o                         
   2  -9   1        511.07        551.55        34.75 o                         
   3  -9   1          1.43        -19.07        49.98 o                         
   4  -9   1       1435.50       1418.30        46.24 o                         
   5  -9   1        251.88        255.47        22.55 o                         
   6  -9   1        163.11        179.31        19.21 o                         
   7  -9   1        109.85        160.33        15.48 o                         
   8  -9   1        210.98        197.79        15.70 o                         
   9  -9   1        975.36        872.14        62.50 o                         
  -9  -8   1         89.37         58.55        79.44 o                         
  -8  -8   1         49.17         68.56        24.75 o                         
  -7  -8   1       2314.88       2370.10        86.46 o                         
  -6  -8   1         44.85         70.93        22.43 o                         
  -5  -8   1        503.08        472.76        28.90 o                         
  -4  -8   1        561.32        579.78        24.72 o                         
  -3  -8   1       2139.95       2016.07        28.99 o                         
  -2  -8   1       2729.47       2612.33        30.01 o                         
  -1  -8   1        420.60        411.46        25.65 o                         
   0  -8   1        896.97        851.61        25.20 o                         
   1  -8   1       8673.49       8475.74       347.34 o                         
   2  -8   1       1299.35       1233.75        27.99 o                         
   3  -8   1        951.93        921.67        30.52 o                         
   4  -8   1       3518.77       3341.40        55.96 o                         
   5  -8   1       1141.93       1131.23        39.47 o                         
   6  -8   1        228.55        220.03        18.42 o                         
   7  -8   1        194.27        235.86        17.90 o                         
   8  -8   1       1092.82       1124.81        19.58 o                         
   9  -8   1        131.15        107.17        19.34 o                         
  10  -8   1         19.97          9.08        16.84 o                         
 -10  -7   1        344.59        320.93        36.40 o                         
  -9  -7   1        272.96        287.39        53.67 o                         
  -8  -7   1          0.04          9.68        31.80 o                         
  -7  -7   1       2537.19       2598.09        26.55 o                         
  -6  -7   1        565.64        563.83        31.17 o                         
  -5  -7   1        467.09        501.87        42.09 o                         
  -4  -7   1       9618.14       9386.70        38.18 o                         
  -3  -7   1        169.03        152.77        24.45 o                         
  -2  -7   1        191.13        191.77        24.78 o                         
  -1  -7   1        453.07        437.95        24.20 o                         
   0  -7   1        573.56        567.29        24.75 o                         
   1  -7   1       2446.53       2347.75        88.58 o                         
   2  -7   1       3853.24       3724.09        41.64 o                         
   3  -7   1        229.55        221.17        27.01 o                         
   4  -7   1       3002.84       2954.63        76.30 o                         
   5  -7   1         26.51         16.79        19.60 o                         
   6  -7   1        263.98        269.76        18.28 o                         
   7  -7   1          3.73         22.01        16.73 o                         
   8  -7   1         98.87        114.70        19.47 o                         
   9  -7   1        445.74        436.33        25.17 o                         
  10  -7   1         82.22         69.36        22.58 o                         
 -10  -6   1        276.90        221.15        37.86 o                         
  -9  -6   1        371.55        406.71        48.62 o                         
  -8  -6   1          5.09         37.87        17.73 o                         
  -7  -6   1       2924.56       3101.91        66.41 o                         
  -6  -6   1        996.56       1004.13        21.90 o                         
  -5  -6   1         42.73         16.36        29.30 o                         
  -4  -6   1       1421.47       1432.41        22.99 o                         
  -3  -6   1        549.21        505.04        47.42 o                         
  -2  -6   1        940.39        887.39        40.77 o                         
  -1  -6   1       1216.59       1088.71        36.97 o                         
   0  -6   1         21.20         99.27        28.83 o                         
   1  -6   1       5685.74       5173.91       187.71 o                         
   2  -6   1        250.64        240.41        29.19 o                         
   3  -6   1        893.42        829.86        23.81 o                         
   4  -6   1       4805.87       4624.34        95.85 o                         
   5  -6   1       2398.34       2437.11        25.33 o                         
   6  -6   1        103.87        159.61        21.22 o                         
   7  -6   1       1029.62       1013.73        29.36 o                         
   8  -6   1        188.80        176.04        20.01 o                         
   9  -6   1         97.98         92.55        20.03 o                         
  10  -6   1         15.48         14.92        18.55 o                         
 -10  -5   1          0.16        -18.37        18.37 o                         
  -9  -5   1          4.90         -5.94        22.81 o                         
  -8  -5   1          3.55         29.86        25.94 o                         
  -7  -5   1       1564.85       1702.28        54.24 o                         
  -6  -5   1        185.91        173.02        25.10 o                         
  -5  -5   1        136.07        169.23        25.74 o                         
  -4  -5   1       6960.07       6669.25        44.55 o                         
  -3  -5   1       5141.58       5101.10        72.71 o                         
  -2  -5   1        564.54        561.27        34.01 o                         
  -1  -5   1       2418.32       2396.01        41.15 o                         
   0  -5   1       1139.65        993.96        43.39 o                         
   1  -5   1       3102.84       2796.81        44.54 o                         
   2  -5   1          3.13         -5.75        25.56 o                         
   3  -5   1        331.93        308.92        24.48 o                         
   4  -5   1        354.78        298.99        18.75 o                         
   5  -5   1         21.64         19.62        18.78 o                         
   6  -5   1        232.81        260.37        17.68 o                         
   7  -5   1        347.17        346.25        17.49 o                         
   8  -5   1          3.56        -16.19        22.39 o                         
   9  -5   1        764.94        810.11        21.05 o                         
  10  -5   1        259.60        258.43        16.68 o                         
  11  -5   1        555.76        447.57        22.04 o                         
 -11  -4   1         36.39         29.07        19.64 o                         
 -10  -4   1        221.50        208.77        32.82 o                         
  -9  -4   1        167.47        222.15        22.95 o                         
  -8  -4   1        932.64        978.09        90.73 o                         
  -7  -4   1       3346.00       3521.53        95.16 o                         
  -6  -4   1       1339.38       1378.05        55.92 o                         
  -5  -4   1         34.23         25.60        21.07 o                         
  -4  -4   1        355.65        379.05        28.34 o                         
  -3  -4   1         21.57         53.99        34.73 o                         
  -2  -4   1       2897.96       2938.18        42.25 o                         
  -1  -4   1        285.99        216.88        35.18 o                         
   0  -4   1        257.92        252.65        32.67 o                         
   1  -4   1         65.61         64.77        34.19 o                         
   2  -4   1         20.86         34.22        30.15 o                         
   3  -4   1       3552.53       3259.58        62.08 o                         
   4  -4   1       3563.63       3222.78        43.32 o                         
   5  -4   1       1036.49       1104.57        20.61 o                         
   6  -4   1        406.87        394.20        22.00 o                         
   7  -4   1        297.22        335.42        34.91 o                         
   8  -4   1        172.36        177.57        27.18 o                         
   9  -4   1         16.68         20.94        15.74 o                         
  10  -4   1          8.36         40.71        29.13 o                         
  11  -4   1         20.74         42.14        38.71 o                         
 -11  -3   1       1328.65       1366.54        34.44 o                         
 -10  -3   1          0.63         38.75        18.85 o                         
  -9  -3   1        101.98         88.13        55.38 o                         
  -8  -3   1         67.20         44.15        24.01 o                         
  -7  -3   1       1022.71       1063.45        26.75 o                         
  -6  -3   1         16.97        -25.51        25.51 o                         
  -5  -3   1        232.77        173.74        38.57 o                         
  -4  -3   1      12769.33      12278.23       383.38 o                         
  -3  -3   1       1421.15       1319.61        47.61 o                         
  -2  -3   1       1026.39       1097.97        37.14 o                         
  -1  -3   1       3382.72       3324.02        58.09 o                         
   0  -3   1         31.51          6.69        42.07 o                         
   1  -3   1        250.18        236.11        38.74 o                         
   2  -3   1          6.30         16.39        28.32 o                         
   3  -3   1         54.65        105.36        27.49 o                         
   4  -3   1       1550.53       1320.89        23.15 o                         
   5  -3   1        463.20        422.02        18.80 o                         
   6  -3   1         85.32         74.40        20.28 o                         
   7  -3   1       1863.86       1891.72        22.93 o                         
   8  -3   1       2374.79       2381.94        31.40 o                         
   9  -3   1        160.36        146.55        18.67 o                         
  10  -3   1        118.04        123.82        18.65 o                         
  11  -3   1        412.03        359.70        20.58 o                         
 -11  -2   1        130.90        112.14        21.62 o                         
 -10  -2   1        280.65        310.67        23.51 o                         
  -9  -2   1         90.59        131.70        18.75 o                         
  -8  -2   1         37.04         40.60        24.77 o                         
  -7  -2   1       2043.22       2042.92        46.25 o                         
  -6  -2   1        635.61        665.24        26.99 o                         
  -5  -2   1         98.78        115.17        26.70 o                         
  -4  -2   1        101.01         88.84        34.34 o                         
  -3  -2   1       3948.24       3868.38       160.28 o                         
  -2  -2   1        553.71        462.23        39.16 o                         
  -1  -2   1       8740.15       8413.90        77.48 o                         
   0  -2   1         59.16         38.02        63.53 o                         
   1  -2   1        137.60        170.70        47.14 o                         
   2  -2   1         32.09         16.20        26.06 o                         
   3  -2   1       3357.67       3424.77        30.97 o                         
   4  -2   1      21510.25      20592.42       217.55 o                         
   5  -2   1       3112.94       2999.62        35.05 o                         
   6  -2   1        414.16        415.84        33.41 o                         
   7  -2   1         31.16         55.33        20.13 o                         
   8  -2   1        682.70        648.44        20.45 o                         
   9  -2   1         41.40         16.12        19.24 o                         
  10  -2   1         28.80         34.79        18.79 o                         
  11  -2   1        387.38        328.65        28.63 o                         
 -11  -1   1        183.58        176.53        28.62 o                         
 -10  -1   1         12.27         44.81        24.46 o                         
  -9  -1   1        146.76        160.40        18.92 o                         
  -8  -1   1        371.21        366.07        20.04 o                         
  -7  -1   1       1196.50       1232.78        18.41 o                         
  -6  -1   1         15.72         65.59        26.34 o                         
  -5  -1   1        531.86        535.81        28.27 o                         
  -4  -1   1      35735.71      35927.57       749.57 o                         
  -3  -1   1       5781.55       5522.01       147.35 o                         
  -2  -1   1       3310.45       3233.81        56.43 o                         
  -1  -1   1       6560.60       6913.64        82.37 o                         
   0  -1   1          0.18          7.31        72.12 o                         
   1  -1   1       4837.29       5434.14        66.05 o                         
   2  -1   1       1930.73       1796.83        38.67 o                         
   3  -1   1        609.26        466.97        25.20 o                         
   4  -1   1       4095.82       3767.07       126.26 o                         
   5  -1   1       1461.08       1355.25        27.17 o                         
   6  -1   1        365.73        335.36        21.10 o                         
   7  -1   1       3976.37       4021.75        23.40 o                         
   8  -1   1        915.04        989.23        18.88 o                         
   9  -1   1         53.46         76.65        18.77 o                         
  10  -1   1        828.50        881.74        36.29 o                         
  11  -1   1        435.65        414.53        26.97 o                         
 -11   0   1        657.74        651.56        18.18 o                         
 -10   0   1         96.61         85.22        18.61 o                         
  -9   0   1         98.61         85.73        21.00 o                         
  -8   0   1        384.25        386.04        25.26 o                         
  -7   0   1        479.51        499.95        21.07 o                         
  -6   0   1         34.50          8.57        21.22 o                         
  -5   0   1       2370.92       2228.86        26.05 o                         
  -4   0   1         21.14         31.37        29.11 o                         
  -3   0   1       1959.96       1839.52        40.18 o                         
  -2   0   1       1441.34       1491.45        50.09 o                         
  -1   0   1      29707.94      37819.40      1511.88 o                         
   1   0   1       5779.93       7246.34       373.89 o                         
   2   0   1        302.62        319.19        44.19 o                         
   3   0   1       4125.22       4219.88        38.98 o                         
   4   0   1      14354.67      14009.32        71.20 o                         
   5   0   1        424.55        374.79        40.44 o                         
   6   0   1       1399.05       1413.84        36.93 o                         
   7   0   1       5194.62       5232.74        55.30 o                         
   8   0   1          0.43         17.61        21.01 o                         
   9   0   1        367.85        397.13        19.26 o                         
  10   0   1        120.93        150.53        15.21 o                         
  11   0   1         90.07        109.49        23.82 o                         
 -11   1   1        668.85        699.49        20.26 o                         
 -10   1   1         56.87         53.86        14.43 o                         
  -9   1   1        258.50        259.46        18.88 o                         
  -8   1   1        152.73        180.55        17.22 o                         
  -7   1   1        258.85        241.94        17.78 o                         
  -6   1   1         24.35         41.94        17.79 o                         
  -5   1   1          0.05        -11.11        23.12 o                         
  -4   1   1      19497.00      17751.07       239.50 o                         
  -3   1   1        194.66        222.77        29.40 o                         
  -2   1   1        268.76        260.74        36.92 o                         
  -1   1   1       6586.66       7912.44       414.07 o                         
   0   1   1        198.98        219.88        46.94 o                         
   1   1   1       4088.70       4575.91        91.24 o                         
   2   1   1       3364.29       3353.51        79.12 o                         
   3   1   1       4699.10       4763.82       156.28 o                         
   4   1   1        161.60        152.66        33.24 o                         
   5   1   1        256.10        283.06        23.11 o                         
   6   1   1         25.26         52.93        22.08 o                         
   7   1   1       4648.61       4953.42        71.37 o                         
   8   1   1        108.77        135.41        15.16 o                         
   9   1   1        685.99        710.09        19.76 o                         
  10   1   1       1329.13       1427.00        23.81 o                         
  11   1   1        228.60        216.04        19.80 o                         
 -11   2   1        489.05        449.00        19.84 o                         
 -10   2   1        248.14        250.25        18.95 o                         
  -9   2   1       1373.97       1422.43        18.87 o                         
  -8   2   1        799.64        789.12        37.03 o                         
  -7   2   1       2694.87       2719.12        48.79 o                         
  -6   2   1         26.32         32.00        20.85 o                         
  -5   2   1        172.88        175.95        22.90 o                         
  -4   2   1         10.61         60.25        21.93 o                         
  -3   2   1      13335.68      12895.48       158.89 o                         
  -2   2   1       2140.78       1933.42        33.78 o                         
  -1   2   1       5945.33       6172.43       164.25 o                         
   0   2   1         23.35          8.94        77.49 o                         
   1   2   1       3808.97       3983.76        52.11 o                         
   2   2   1         38.93         40.19        35.04 o                         
   3   2   1       3913.41       3974.90       103.92 o                         
   4   2   1       7269.46       6516.61       165.73 o                         
   5   2   1        204.03        209.06        59.72 o                         
   6   2   1        305.85        344.87        49.81 o                         
   7   2   1        726.19        782.43        26.91 o                         
   8   2   1          6.72        -23.72        23.72 o                         
   9   2   1        795.04        792.39        18.07 o                         
  10   2   1        104.14        101.44        29.74 o                         
  11   2   1        121.49        141.55        15.60 o                         
 -11   3   1        537.37        453.04        17.96 o                         
 -10   3   1         57.07         50.22        18.38 o                         
  -9   3   1         17.46         19.80        32.62 o                         
  -8   3   1        297.47        350.21        37.48 o                         
  -7   3   1       1749.16       1711.68        21.06 o                         
  -6   3   1        483.35        540.73        21.53 o                         
  -5   3   1        138.14        129.47        15.62 o                         
  -4   3   1      12245.71      11192.25        68.36 o                         
  -3   3   1        149.25        163.97        26.70 o                         
  -2   3   1        914.45        881.81        30.65 o                         
  -1   3   1       3708.70       3411.63        91.18 o                         
   0   3   1       1572.76       1488.96        46.85 o                         
   1   3   1       9865.44       9904.29       197.05 o                         
   2   3   1        899.55       1005.78        34.47 o                         
   3   3   1          7.34         43.49        34.39 o                         
   4   3   1        483.73        478.68        23.95 o                         
   5   3   1         27.14          6.73        33.95 o                         
   6   3   1        194.61        197.07        45.72 o                         
   7   3   1       1938.09       2090.41        36.66 o                         
   8   3   1       1429.48       1554.61        26.22 o                         
   9   3   1         36.67         30.93        43.17 o                         
  10   3   1        797.35        802.03        33.03 o                         
  11   3   1        234.67        203.69        20.08 o                         
 -11   4   1        692.21        543.25        25.32 o                         
 -10   4   1        236.59        226.57        23.10 o                         
  -9   4   1        197.45        237.51        27.94 o                         
  -8   4   1          0.76         24.60        24.13 o                         
  -7   4   1       3944.49       3829.36        25.98 o                         
  -6   4   1        594.09        627.66        25.86 o                         
  -5   4   1       1209.56       1218.18        18.43 o                         
  -4   4   1        138.72        123.36        23.51 o                         
  -3   4   1          5.47         34.23        20.86 o                         
  -2   4   1         97.82         66.22        25.92 o                         
  -1   4   1         40.61         89.74        25.18 o                         
   0   4   1       2443.29       2544.58       147.56 o                         
   1   4   1        162.50        132.32        35.43 o                         
   2   4   1       5218.29       4863.91        45.27 o                         
   3   4   1        168.16        154.79        31.82 o                         
   4   4   1      17211.03      17281.45       337.24 o                         
   5   4   1         68.55         31.66        21.67 o                         
   6   4   1         17.92        -16.67        25.60 o                         
   7   4   1        138.50        174.10        20.91 o                         
   8   4   1          3.76        -11.34        16.74 o                         
   9   4   1        429.31        445.74        49.85 o                         
  10   4   1         23.69         40.55        23.02 o                         
 -11   5   1        330.57        296.27        24.59 o                         
 -10   5   1          1.79         27.39        25.68 o                         
  -9   5   1         33.14         64.52        15.85 o                         
  -8   5   1       1102.74       1123.69        34.32 o                         
  -7   5   1        348.24        331.09        17.50 o                         
  -6   5   1         21.07         19.11        19.70 o                         
  -5   5   1         26.78         50.89        16.32 o                         
  -4   5   1      16345.72      15664.45       588.31 o                         
  -3   5   1        775.53        758.44        26.63 o                         
  -2   5   1         32.61         36.84        26.11 o                         
  -1   5   1       9186.22       8815.94       512.46 o                         
   0   5   1       1425.72       1399.17        70.30 o                         
   1   5   1       5075.89       4608.18       124.37 o                         
   2   5   1        891.70        893.78        33.52 o                         
   3   5   1       1062.84        967.18        29.31 o                         
   4   5   1          0.55        -11.70        27.54 o                         
   5   5   1        272.99        297.54        50.90 o                         
   6   5   1         23.29         16.39        22.69 o                         
   7   5   1        901.77       1018.42        74.34 o                         
   8   5   1        803.34        832.39        28.57 o                         
   9   5   1        468.35        534.18        45.04 o                         
  10   5   1        401.18        359.60        39.07 o                         
 -11   6   1        510.83        443.73        24.15 o                         
 -10   6   1          5.33         16.81        18.25 o                         
  -9   6   1        167.31        165.87        18.48 o                         
  -8   6   1        226.26        239.02        24.03 o                         
  -7   6   1        753.91        836.42        19.07 o                         
  -6   6   1         73.54        105.69        18.37 o                         
  -5   6   1        122.86        155.54        15.36 o                         
  -4   6   1       2561.40       2455.37        85.26 o                         
  -3   6   1        418.95        384.11        30.20 o                         
  -2   6   1        353.75        325.78        19.80 o                         
  -1   6   1       6440.87       6129.93       227.23 o                         
   0   6   1        206.45        247.81        26.00 o                         
   1   6   1       1509.04       1502.34        46.80 o                         
   2   6   1        761.22        643.03        30.25 o                         
   3   6   1         34.54         23.85        24.16 o                         
   4   6   1       5280.64       5162.12        54.87 o                         
   5   6   1          0.33          5.85        24.56 o                         
   6   6   1         79.49        164.18        51.24 o                         
   7   6   1        774.83        704.96        20.58 o                         
   8   6   1          7.45        -22.00        22.00 o                         
   9   6   1        267.00        291.89        23.32 o                         
  10   6   1        180.28        134.65        23.96 o                         
 -10   7   1         73.54         56.53        20.00 o                         
  -9   7   1          0.64          9.45        19.02 o                         
  -8   7   1       1059.97       1083.47        37.54 o                         
  -7   7   1        177.26        191.57        23.48 o                         
  -6   7   1         58.32         74.25        18.73 o                         
  -5   7   1         19.88         19.29        19.92 o                         
  -4   7   1       8335.10       8175.20       359.75 o                         
  -3   7   1        770.60        785.82        21.26 o                         
  -2   7   1         95.46         94.99        22.99 o                         
  -1   7   1       3234.73       3160.40       112.93 o                         
   0   7   1        505.27        489.87        19.40 o                         
   1   7   1         89.88         54.34        24.75 o                         
   2   7   1        248.94        275.58        24.34 o                         
   3   7   1        580.27        597.51        25.44 o                         
   4   7   1        166.28        206.88        23.52 o                         
   5   7   1         63.54         80.88        23.98 o                         
   6   7   1         18.35         32.67        22.72 o                         
   7   7   1       1275.65       1353.78       125.54 o                         
   8   7   1        845.99        843.87        63.26 o                         
   9   7   1          1.09          1.47        26.65 o                         
 -10   8   1         18.66         27.73        17.34 o                         
  -9   8   1        866.05        895.07        37.86 o                         
  -8   8   1        242.66        244.67        14.45 o                         
  -7   8   1         39.94         41.99        15.03 o                         
  -6   8   1        721.58        756.68        20.19 o                         
  -5   8   1       1928.09       1943.08        34.86 o                         
  -4   8   1       1019.09       1012.19        32.33 o                         
  -3   8   1        231.76        250.91        20.43 o                         
  -2   8   1          3.27         13.49        24.02 o                         
  -1   8   1       2478.08       2380.11        97.98 o                         
   0   8   1         16.04         15.28        22.47 o                         
   1   8   1       1020.05       1001.65        73.03 o                         
   2   8   1        852.12        816.04        37.64 o                         
   3   8   1         33.15         36.47        23.86 o                         
   4   8   1       1313.98       1254.54        23.08 o                         
   5   8   1         48.60         14.25        22.71 o                         
   6   8   1        133.38        198.47        23.82 o                         
   7   8   1        607.99        668.55        40.29 o                         
   8   8   1         13.76         50.28        17.43 o                         
   9   8   1        112.68         45.56        22.78 o                         
 -10   9   1          1.00         -9.03        27.29 o                         
  -9   9   1          0.20          9.85        20.36 o                         
  -8   9   1        715.99        780.67        29.26 o                         
  -7   9   1          4.18          0.86        17.28 o                         
  -6   9   1         37.30          5.60        16.35 o                         
  -5   9   1        902.24        935.51        20.47 o                         
  -4   9   1       2128.83       2196.03        36.13 o                         
  -3   9   1        106.39        112.31        21.53 o                         
  -2   9   1        213.06        213.13        25.03 o                         
  -1   9   1       1314.44       1394.40        73.07 o                         
   0   9   1          5.60         18.25        18.66 o                         
   1   9   1        170.75        167.26        17.77 o                         
   2   9   1         64.95         81.79        25.57 o                         
   3   9   1         68.65         84.12        22.93 o                         
   4   9   1       1509.89       1486.75        59.11 o                         
   5   9   1         17.48         35.87        21.97 o                         
   6   9   1         40.43         20.44        34.86 o                         
   7   9   1        656.42        640.10        61.17 o                         
   8   9   1        301.52        248.00        22.93 o                         
  -9  10   1        540.51        587.03        38.65 o                         
  -8  10   1        257.24        289.02        17.69 o                         
  -7  10   1         26.22         40.35        16.94 o                         
  -6  10   1        730.92        797.84        32.05 o                         
  -5  10   1         11.37         24.35        18.97 o                         
  -4  10   1         66.59         83.45        21.12 o                         
  -3  10   1        410.56        415.51        21.70 o                         
  -2  10   1         51.15         77.39        23.38 o                         
  -1  10   1       1636.38       1559.21        92.21 o                         
   0  10   1          3.68        -19.84        19.84 o                         
   1  10   1        646.56        640.74        38.97 o                         
   2  10   1          6.64         25.52        23.93 o                         
   3  10   1        119.84        106.60        33.16 o                         
   4  10   1       1550.75       1631.29        27.98 o                         
   5  10   1         60.84         55.88        20.93 o                         
   6  10   1          7.23        -10.56        21.07 o                         
   7  10   1       1766.79       1753.42       135.46 o                         
   8  10   1         73.88         87.63        22.06 o                         
  -9  11   1         53.68         69.62        20.73 o                         
  -8  11   1        651.59        576.45        28.38 o                         
  -7  11   1         42.28         47.71        19.57 o                         
  -6  11   1        133.10        145.28        21.78 o                         
  -5  11   1         39.23         63.25        23.46 o                         
  -4  11   1       1034.18       1135.66        35.45 o                         
  -3  11   1        570.73        581.93        22.44 o                         
  -2  11   1         12.59         17.13        23.04 o                         
  -1  11   1       2262.50       2514.33       125.95 o                         
   0  11   1        297.32        337.33        20.21 o                         
   1  11   1       1130.14       1165.88        52.62 o                         
   2  11   1        568.74        603.76        18.80 o                         
   3  11   1         72.67         47.25        20.96 o                         
   4  11   1       1219.08       1186.96        35.98 o                         
   5  11   1        103.51         71.70        32.88 o                         
   6  11   1         23.47          7.08        21.23 o                         
   7  11   1       1193.91       1043.44        72.72 o                         
  -8  12   1         15.80         35.51        18.78 o                         
  -7  12   1         38.77         54.48        22.57 o                         
  -6  12   1        670.67        727.07        17.92 o                         
  -5  12   1         22.26         -5.40        25.72 o                         
  -4  12   1        909.88       1016.62        34.48 o                         
  -3  12   1        142.61        152.26        32.47 o                         
  -2  12   1        703.02        684.80        21.21 o                         
  -1  12   1        769.33        794.43        28.90 o                         
   0  12   1        422.28        425.78        24.18 o                         
   1  12   1        581.81        627.07        36.48 o                         
   2  12   1        663.63        629.96        20.77 o                         
   3  12   1         10.28         44.28        17.50 o                         
   4  12   1        982.14        967.96        58.78 o                         
   5  12   1        722.45        735.26        35.48 o                         
   6  12   1         35.59          7.20        33.77 o                         
  -7  13   1         84.99        110.81        64.54 o                         
  -6  13   1         17.32         47.81        23.62 o                         
  -5  13   1          0.12         45.78        32.96 o                         
  -4  13   1        234.18        230.33        33.49 o                         
  -3  13   1        579.66        546.49        33.21 o                         
  -2  13   1        295.98        270.14        26.61 o                         
  -1  13   1       3215.45       3282.12       100.60 o                         
   0  13   1        206.02        245.84        22.36 o                         
   1  13   1        656.10        623.21        39.01 o                         
   2  13   1       1314.14       1412.73        52.25 o                         
   3  13   1          0.72        -13.85        25.97 o                         
   4  13   1        859.57        745.63        40.77 o                         
   5  13   1        358.08        336.41        23.04 o                         
  -6  14   1        625.96        659.07        36.53 o                         
  -5  14   1         48.93        166.28        33.60 o                         
  -4  14   1        401.29        405.86        33.65 o                         
  -3  14   1        513.44        484.81        33.53 o                         
  -2  14   1         44.43         78.82        30.73 o                         
  -1  14   1        182.08        136.57        24.05 o                         
   0  14   1        110.81        126.13        21.00 o                         
   1  14   1        668.05        572.37        27.60 o                         
   2  14   1        564.76        530.91        37.46 o                         
   3  14   1          1.34         13.85        19.90 o                         
   4  14   1         92.98         66.64        18.84 o                         
  -4  15   1        100.59         69.96        33.89 o                         
  -3  15   1        301.44        358.95        33.17 o                         
  -2  15   1          0.04         39.71        31.18 o                         
  -1  15   1        282.84        280.96        27.26 o                         
   0  15   1         17.68         20.63        18.93 o                         
   1  15   1        105.43         98.97        21.47 o                         
   2  15   1        263.81        175.31        20.34 o                         
  -2 -15   2         53.30         59.37        22.73 o                         
  -1 -15   2        204.04        204.62        24.94 o                         
   0 -15   2         40.75         73.27        30.37 o                         
   1 -15   2          5.09          5.26        30.73 o                         
   2 -15   2        141.26        105.79        32.03 o                         
   3 -15   2          1.74         24.67        23.09 o                         
  -4 -14   2        142.41        148.21        20.95 o                         
  -3 -14   2         38.42         54.03        21.07 o                         
  -2 -14   2        479.89        473.05        21.80 o                         
  -1 -14   2        125.73         86.15        22.93 o                         
   0 -14   2        123.25        125.33        30.78 o                         
   1 -14   2         35.82        104.29        30.77 o                         
   2 -14   2        891.69        891.94        34.80 o                         
   3 -14   2          5.53         55.40        32.55 o                         
   4 -14   2         13.56         39.75        23.86 o                         
   5 -14   2       1306.52       1370.67        38.29 o                         
  -6 -13   2        241.51        181.76        34.22 o                         
  -5 -13   2          5.90          0.61        34.45 o                         
  -4 -13   2          0.19        -21.78        25.37 o                         
  -3 -13   2       2690.05       2838.51       102.65 o                         
  -2 -13   2         65.38         70.78        20.36 o                         
  -1 -13   2        211.15        220.18        22.23 o                         
   0 -13   2        227.64        261.68        26.86 o                         
   1 -13   2        146.60        209.77        31.22 o                         
   2 -13   2         57.90         42.46        31.70 o                         
   3 -13   2         93.47         80.52        23.13 o                         
   4 -13   2        205.14        185.84        33.49 o                         
   5 -13   2        503.59        605.35        35.31 o                         
   6 -13   2        100.84         98.12        23.83 o                         
  -7 -12   2         25.17          4.78        27.01 o                         
  -6 -12   2        480.55        390.59        22.52 o                         
  -5 -12   2        142.42        103.50        30.70 o                         
  -4 -12   2        378.90        353.74        22.11 o                         
  -3 -12   2        356.13        378.68        25.54 o                         
  -2 -12   2       1699.12       1832.42        59.97 o                         
  -1 -12   2         76.05         53.63        17.68 o                         
   0 -12   2        175.87        179.23        19.41 o                         
   1 -12   2        122.31         89.09        30.82 o                         
   2 -12   2       1132.76       1296.11        34.48 o                         
   3 -12   2         47.24         48.93        32.19 o                         
   4 -12   2       1037.00       1098.33        34.76 o                         
   5 -12   2       1975.28       2147.62        28.12 o                         
   6 -12   2          2.20         -1.83        18.80 o                         
   7 -12   2        341.03        277.74        23.72 o                         
  -8 -11   2        266.63        257.02        26.45 o                         
  -7 -11   2         51.28         31.69        21.75 o                         
  -6 -11   2         30.34         44.59        21.15 o                         
  -5 -11   2        112.49        118.88        28.71 o                         
  -4 -11   2         25.48         17.77        21.73 o                         
  -3 -11   2       2442.79       2528.99        52.45 o                         
  -2 -11   2        307.22        277.41        27.08 o                         
  -1 -11   2       1328.15       1436.27        70.05 o                         
   0 -11   2       1480.15       1485.80        57.24 o                         
   1 -11   2        162.43        185.96        31.91 o                         
   2 -11   2         33.76         41.77        31.99 o                         
   3 -11   2        299.31        290.53        33.05 o                         
   4 -11   2         88.48        109.47        19.12 o                         
   5 -11   2        316.59        365.85        23.05 o                         
   6 -11   2        178.19        140.85        22.55 o                         
   7 -11   2         11.29         29.75        24.75 o                         
   8 -11   2        653.50        624.14        23.61 o                         
  -8 -10   2        217.85        176.61        18.39 o                         
  -7 -10   2          1.12         26.57        21.24 o                         
  -6 -10   2          6.10         -2.80        21.34 o                         
  -5 -10   2        958.83        938.68        25.29 o                         
  -4 -10   2        653.48        594.36        32.69 o                         
  -3 -10   2       1691.05       1670.26        26.46 o                         
  -2 -10   2        806.75        795.58        22.39 o                         
  -1 -10   2        204.11        205.29        20.67 o                         
   0 -10   2        467.14        464.74        32.03 o                         
   1 -10   2         12.16         17.47        33.32 o                         
   2 -10   2       1706.04       1723.93        38.19 o                         
   3 -10   2          4.34         43.92        19.19 o                         
   4 -10   2        217.17        224.08        24.51 o                         
   5 -10   2       1550.43       1726.07        99.33 o                         
   6 -10   2          2.33        -22.19        22.19 o                         
   7 -10   2       1943.65       2085.40        67.56 o                         
   8 -10   2        251.19        221.89        23.02 o                         
   9 -10   2        174.39        192.10        25.87 o                         
  -9  -9   2        126.73        138.29        74.37 o                         
  -8  -9   2        412.70        373.91        25.20 o                         
  -7  -9   2        206.53        204.76        21.80 o                         
  -6  -9   2        404.54        427.57        42.98 o                         
  -5  -9   2        420.65        410.19        19.35 o                         
  -4  -9   2        651.27        631.92        49.32 o                         
  -3  -9   2       1277.44       1299.94        38.03 o                         
  -2  -9   2        177.69        188.79        19.65 o                         
  -1  -9   2       1670.06       1672.38        30.26 o                         
   0  -9   2       4438.33       4448.37       138.43 o                         
   1  -9   2       1670.78       1676.17        37.26 o                         
   2  -9   2        234.04        247.13        33.69 o                         
   3  -9   2          3.62         28.86        61.30 o                         
   4  -9   2       4376.85       4533.93        50.74 o                         
   5  -9   2        192.76        150.87        26.79 o                         
   6  -9   2        114.63        123.28        20.76 o                         
   7  -9   2        257.41        302.84        18.67 o                         
   8  -9   2       1059.74       1017.90        49.54 o                         
   9  -9   2          9.45         21.66        21.70 o                         
  -9  -8   2        127.08        138.93        26.97 o                         
  -8  -8   2       2468.31       2505.82        45.65 o                         
  -7  -8   2        210.34        211.11        17.81 o                         
  -6  -8   2        108.28        113.69        22.46 o                         
  -5  -8   2        879.66        896.08        35.00 o                         
  -4  -8   2        454.37        458.88        24.62 o                         
  -3  -8   2       1532.01       1500.36        29.16 o                         
  -2  -8   2       2611.90       2584.78        92.48 o                         
  -1  -8   2        228.25        224.30        21.37 o                         
   0  -8   2       1868.59       1752.91        61.36 o                         
   1  -8   2         49.48         69.31        35.51 o                         
   2  -8   2       1852.07       1840.18        28.57 o                         
   3  -8   2        604.67        619.47        44.41 o                         
   4  -8   2         35.06         50.71        20.33 o                         
   5  -8   2       1763.82       1845.05        36.01 o                         
   6  -8   2        113.27        100.28        22.79 o                         
   7  -8   2       1512.03       1640.08        37.82 o                         
   8  -8   2        206.39        206.43        21.28 o                         
   9  -8   2        790.06        775.01        25.97 o                         
  10  -8   2        211.98        137.96        22.15 o                         
 -10  -7   2         31.81         -3.72        23.22 o                         
  -9  -7   2         25.80         26.72        22.47 o                         
  -8  -7   2        334.47        332.45        32.22 o                         
  -7  -7   2        246.32        261.71        21.36 o                         
  -6  -7   2        952.88        940.88        27.09 o                         
  -5  -7   2        236.73        252.84        23.42 o                         
  -4  -7   2         36.06         18.05        25.42 o                         
  -3  -7   2       8711.31       8381.89        87.76 o                         
  -2  -7   2          6.11         11.97        24.75 o                         
  -1  -7   2       2618.62       2525.93        26.51 o                         
   0  -7   2      15900.53      16037.74       498.18 o                         
   1  -7   2        924.54        807.67        38.90 o                         
   2  -7   2        216.83        192.19        18.61 o                         
   3  -7   2        640.42        608.21        25.98 o                         
   4  -7   2       2133.34       2033.58        59.57 o                         
   5  -7   2        145.45        162.51        16.47 o                         
   6  -7   2        355.85        362.60        18.58 o                         
   7  -7   2          1.88          1.11        20.62 o                         
   8  -7   2        821.65        827.77        22.30 o                         
   9  -7   2          5.20         27.23        19.26 o                         
  10  -7   2        193.25        211.78        27.12 o                         
 -10  -6   2         54.93         89.68        41.45 o                         
  -9  -6   2         46.29         67.83        22.69 o                         
  -8  -6   2       1744.29       1841.40        29.15 o                         
  -7  -6   2        167.87        210.51        27.56 o                         
  -6  -6   2         76.99        100.66        19.35 o                         
  -5  -6   2         55.03         38.07        23.80 o                         
  -4  -6   2        622.70        564.50        25.79 o                         
  -3  -6   2       4649.58       4316.31        47.20 o                         
  -2  -6   2         47.31         28.77        27.39 o                         
  -1  -6   2        607.53        574.32        22.73 o                         
   0  -6   2       5406.76       5091.42        95.96 o                         
   1  -6   2        220.64        175.53        30.45 o                         
   2  -6   2         15.73         25.42        28.24 o                         
   3  -6   2       3097.90       2819.34        81.83 o                         
   4  -6   2        295.64        258.77        20.49 o                         
   5  -6   2       3424.58       3245.87        27.46 o                         
   6  -6   2        494.20        538.38        16.11 o                         
   7  -6   2       2589.54       2574.01        40.21 o                         
   8  -6   2        629.12        617.23        19.21 o                         
   9  -6   2        193.34        158.82        19.61 o                         
  10  -6   2         99.88        102.43        25.32 o                         
 -10  -5   2         17.21          2.75        22.78 o                         
  -9  -5   2         63.00         41.57        28.77 o                         
  -8  -5   2          4.23         30.44        54.69 o                         
  -7  -5   2       1972.12       2040.71        84.47 o                         
  -6  -5   2        469.73        466.24        32.34 o                         
  -5  -5   2         11.09          3.99        17.58 o                         
  -4  -5   2        988.53       1055.65        38.12 o                         
  -3  -5   2       5327.08       4786.46        65.48 o                         
  -2  -5   2        840.08        825.49        35.29 o                         
  -1  -5   2       1259.22       1140.61        42.61 o                         
   0  -5   2      13219.90      12047.68       176.94 o                         
   1  -5   2       3946.81       3536.56        43.58 o                         
   2  -5   2       1180.67       1102.43        36.02 o                         
   3  -5   2        360.89        322.69        21.26 o                         
   4  -5   2        419.71        308.60        20.36 o                         
   5  -5   2        314.06        300.56        19.68 o                         
   6  -5   2         24.26         24.20        19.68 o                         
   7  -5   2        264.40        236.38        20.67 o                         
   8  -5   2        818.88        831.58        21.93 o                         
   9  -5   2         31.76         30.55        15.91 o                         
  10  -5   2        127.17         61.57        35.92 o                         
 -11  -4   2        337.35        368.10        36.32 o                         
 -10  -4   2        116.69        104.68        19.94 o                         
  -9  -4   2          3.04          1.75        25.84 o                         
  -8  -4   2       1788.90       1895.75        27.15 o                         
  -7  -4   2        412.65        391.70        25.58 o                         
  -6  -4   2        233.41        284.60        25.54 o                         
  -5  -4   2        537.12        547.23        22.89 o                         
  -4  -4   2          6.43         44.49        28.21 o                         
  -3  -4   2       3196.31       2808.91        38.86 o                         
  -2  -4   2        228.12        262.34        36.80 o                         
  -1  -4   2       1996.40       2009.13        46.36 o                         
   0  -4   2        451.39        349.69        37.26 o                         
   1  -4   2         85.98         66.69        36.19 o                         
   2  -4   2        230.52        251.21        32.21 o                         
   3  -4   2       1576.18       1336.75        30.01 o                         
   4  -4   2       6722.27       6893.54        61.21 o                         
   5  -4   2       1871.59       1679.86        32.69 o                         
   6  -4   2          0.78         28.80        20.05 o                         
   7  -4   2        205.02        187.14        17.19 o                         
   8  -4   2        788.79        854.65        19.62 o                         
   9  -4   2        348.22        329.05        18.60 o                         
  10  -4   2        197.74        193.51        19.94 o                         
  11  -4   2          1.36          3.07        22.43 o                         
 -11  -3   2        602.05        525.75        20.41 o                         
 -10  -3   2         13.99        -15.28        18.34 o                         
  -9  -3   2        118.57        138.37        18.67 o                         
  -8  -3   2          9.78         20.39        25.74 o                         
  -7  -3   2        306.92        362.38        37.86 o                         
  -6  -3   2         90.69         98.88        26.61 o                         
  -5  -3   2       1097.11       1060.78        24.23 o                         
  -4  -3   2        766.61        829.49        26.66 o                         
  -3  -3   2        652.81        553.85        39.53 o                         
  -2  -3   2         41.34         18.29        42.24 o                         
  -1  -3   2       4000.68       3850.16        55.01 o                         
   0  -3   2       3718.36       3241.91        67.71 o                         
   1  -3   2       3376.17       3094.15        72.05 o                         
   2  -3   2        903.59        794.19        27.28 o                         
   3  -3   2        362.08        350.34        26.63 o                         
   4  -3   2         69.02         40.25        23.62 o                         
   5  -3   2        788.71        726.05        31.93 o                         
   6  -3   2         70.26        104.83        25.56 o                         
   7  -3   2        512.74        490.45        20.50 o                         
   8  -3   2       1816.58       1864.99        27.95 o                         
   9  -3   2        120.46        113.05        16.28 o                         
  10  -3   2         16.61          7.29        16.50 o                         
  11  -3   2         62.10        109.55        19.83 o                         
 -11  -2   2        199.37        228.12        50.76 o                         
 -10  -2   2          3.97          7.38        18.73 o                         
  -9  -2   2         11.63         33.77        18.77 o                         
  -8  -2   2       4362.46       4758.74        81.88 o                         
  -7  -2   2        683.04        753.43        39.69 o                         
  -6  -2   2       1316.06       1311.74        28.19 o                         
  -5  -2   2        606.14        587.75        23.37 o                         
  -4  -2   2        676.44        684.80        50.60 o                         
  -3  -2   2       6130.43       5736.01        61.88 o                         
  -2  -2   2       4955.08       4708.14        44.60 o                         
  -1  -2   2       3168.41       2887.03        62.40 o                         
   0  -2   2        293.60        317.23        46.50 o                         
   1  -2   2       2099.59       2105.69        56.16 o                         
   2  -2   2       5347.72       5336.64        42.98 o                         
   3  -2   2       2130.24       1910.53        28.98 o                         
   4  -2   2        678.18        620.41        25.93 o                         
   5  -2   2       2909.11       2786.35        43.65 o                         
   6  -2   2        409.55        413.32        20.47 o                         
   7  -2   2        276.80        300.05        17.48 o                         
   8  -2   2        101.06        122.12        16.71 o                         
   9  -2   2         81.64        113.05        18.25 o                         
  10  -2   2        241.99        236.33        19.33 o                         
  11  -2   2         90.47         95.47        19.66 o                         
 -11  -1   2        307.48        269.48        20.35 o                         
 -10  -1   2        109.32        152.55        16.06 o                         
  -9  -1   2        141.75        179.46        18.89 o                         
  -8  -1   2          1.08          7.83        19.17 o                         
  -7  -1   2       1225.87       1253.37        22.36 o                         
  -6  -1   2          8.32         28.02        28.71 o                         
  -5  -1   2       4509.80       4380.31        35.20 o                         
  -4  -1   2       1209.63       1253.38        38.81 o                         
  -3  -1   2       1164.78        929.27        32.55 o                         
  -2  -1   2         98.32         55.93        39.33 o                         
  -1  -1   2        668.68        616.37        57.44 o                         
   0  -1   2      26051.29      31561.86       730.95 o                         
   1  -1   2        832.17        888.42        57.19 o                         
   2  -1   2       3261.26       3125.57        71.44 o                         
   3  -1   2       5961.00       5819.58        85.70 o                         
   4  -1   2        156.87        156.75        25.77 o                         
   5  -1   2       1708.16       1631.55        23.47 o                         
   6  -1   2         19.55         32.13        29.12 o                         
   7  -1   2        935.76        968.20        21.01 o                         
   8  -1   2        595.41        647.44        23.93 o                         
   9  -1   2          1.50          9.12        18.59 o                         
  10  -1   2         72.28         65.52        18.73 o                         
  11  -1   2        326.09        268.50        27.24 o                         
 -11   0   2        103.65         65.62        28.67 o                         
 -10   0   2         18.93         32.83        23.68 o                         
  -9   0   2         20.34         37.29        18.76 o                         
  -8   0   2       2040.53       2099.92        56.19 o                         
  -7   0   2         29.22         20.29        20.40 o                         
  -6   0   2         91.75        123.00        23.17 o                         
  -5   0   2       5145.11       4921.75        46.74 o                         
  -4   0   2       1047.65       1020.33        31.13 o                         
  -3   0   2       9695.38       8781.01       214.39 o                         
  -2   0   2        696.47        615.18        33.35 o                         
  -1   0   2       2224.14       2349.59        67.85 o                         
   0   0   2       4937.35       5517.67        87.56 o                         
   1   0   2        142.63        157.96        58.07 o                         
   2   0   2       1209.29       1186.34        39.81 o                         
   3   0   2       5746.76       5527.77        60.06 o                         
   4   0   2        163.88        131.08        33.33 o                         
   5   0   2       5212.99       5190.54        47.12 o                         
   6   0   2       4052.51       4206.71        24.10 o                         
   7   0   2       4523.45       4634.14        28.63 o                         
   8   0   2       1675.73       1756.74        33.54 o                         
   9   0   2         86.47        103.19        19.68 o                         
  10   0   2        638.77        674.57        18.27 o                         
  11   0   2         88.53         56.21        30.39 o                         
 -11   1   2        476.66        437.82        19.47 o                         
 -10   1   2         58.24         80.87        17.05 o                         
  -9   1   2          1.00         25.03        18.64 o                         
  -8   1   2        542.96        598.78        27.25 o                         
  -7   1   2       2779.91       2766.87        92.62 o                         
  -6   1   2          5.10         -5.28        21.08 o                         
  -5   1   2        494.60        458.56        24.62 o                         
  -4   1   2       1024.34        960.89        28.55 o                         
  -3   1   2       1104.73       1010.80        26.02 o                         
  -2   1   2       5405.48       4896.47       161.76 o                         
  -1   1   2         31.79         67.38        41.23 o                         
   0   1   2      23649.11      27502.24       133.76 o                         
   1   1   2        177.43        152.44        36.95 o                         
   2   1   2         16.91         11.31        35.57 o                         
   3   1   2       3412.15       3438.77        62.67 o                         
   4   1   2       3749.43       3998.61        63.82 o                         
   5   1   2        522.34        470.56        27.38 o                         
   6   1   2         89.20        123.20        28.29 o                         
   7   1   2         37.95         46.52        24.61 o                         
   8   1   2       1168.58       1243.72        21.32 o                         
   9   1   2          7.98          1.48        16.28 o                         
  10   1   2        194.48        224.10        20.08 o                         
  11   1   2        544.90        494.19        30.51 o                         
 -11   2   2          0.81         24.83        18.58 o                         
 -10   2   2         64.30         44.53        18.80 o                         
  -9   2   2        105.19         96.90        16.32 o                         
  -8   2   2       7046.88       7145.31       129.19 o                         
  -7   2   2        148.98        168.27        24.44 o                         
  -6   2   2         20.81         -4.28        21.17 o                         
  -5   2   2        493.81        475.62        24.23 o                         
  -4   2   2         68.07         97.79        22.33 o                         
  -3   2   2       6899.30       6582.62       116.80 o                         
  -2   2   2       7396.01       7259.53       166.04 o                         
  -1   2   2         43.75         71.29        35.19 o                         
   0   2   2         50.36         72.05        32.96 o                         
   1   2   2       1814.73       1964.90        74.95 o                         
   2   2   2       1818.38       1880.98        38.61 o                         
   3   2   2       6405.28       6128.34       327.54 o                         
   4   2   2         52.11          0.51        28.36 o                         
   5   2   2          6.15         66.79        25.74 o                         
   6   2   2       4623.24       4738.17        65.52 o                         
   7   2   2       1248.15       1296.84        22.55 o                         
   8   2   2       3251.80       3318.27        28.91 o                         
   9   2   2        335.77        376.45        17.06 o                         
  10   2   2        778.50        817.02        62.05 o                         
  11   2   2         26.88         -7.81        19.72 o                         
 -11   3   2       1368.44       1304.58       121.74 o                         
 -10   3   2        222.09        244.75        25.94 o                         
  -9   3   2         56.08         53.32        18.59 o                         
  -8   3   2        638.71        614.32        31.97 o                         
  -7   3   2        131.53        172.29        36.31 o                         
  -6   3   2         23.32         47.36        20.68 o                         
  -5   3   2         57.60         12.09        15.81 o                         
  -4   3   2        231.85        209.68        24.00 o                         
  -3   3   2        586.19        576.73        24.86 o                         
  -2   3   2        105.47        103.05        26.75 o                         
  -1   3   2      22157.17      22384.93       576.74 o                         
   1   3   2        660.44        605.80        34.72 o                         
   2   3   2       1232.46       1098.16        40.00 o                         
   3   3   2       6451.01       6208.42       116.09 o                         
   4   3   2        168.49        173.14        18.80 o                         
   5   3   2        623.43        591.11        26.16 o                         
   6   3   2        124.19        128.74        21.62 o                         
   7   3   2        703.30        778.01        25.24 o                         
   8   3   2        655.93        649.65        77.66 o                         
   9   3   2        164.76        218.71        22.69 o                         
  10   3   2        353.31        379.97        17.51 o                         
 -11   4   2         62.46         56.46        26.77 o                         
 -10   4   2         15.21         -6.23        17.92 o                         
  -9   4   2          1.40         24.52        17.85 o                         
  -8   4   2       7612.01       7388.65       153.90 o                         
  -7   4   2       2567.35       2421.28        21.74 o                         
  -6   4   2         40.63         23.75        20.49 o                         
  -5   4   2       1448.56       1346.85        21.81 o                         
  -4   4   2       1685.19       1817.43        46.89 o                         
  -3   4   2       4786.16       4506.25       172.65 o                         
  -2   4   2        202.03        189.33        26.93 o                         
  -1   4   2       6683.56       6435.58       178.01 o                         
   0   4   2       1227.32       1313.77        53.14 o                         
   1   4   2       3141.96       3188.78        61.41 o                         
   2   4   2        217.00        228.19        29.46 o                         
   3   4   2      12818.13      12613.78       328.88 o                         
   4   4   2       3226.53       3259.32       101.68 o                         
   5   4   2        266.35        254.09        35.51 o                         
   6   4   2       1339.96       1449.93        56.62 o                         
   7   4   2        741.92        725.85        25.81 o                         
   8   4   2        806.84        875.08        24.48 o                         
   9   4   2          1.54         -7.86        22.82 o                         
  10   4   2        155.79        148.53        29.34 o                         
 -11   5   2        529.46        472.51        21.04 o                         
 -10   5   2        300.99        293.36        17.24 o                         
  -9   5   2          9.85         20.18        16.70 o                         
  -8   5   2        591.28        607.17        19.99 o                         
  -7   5   2        430.51        429.90        17.92 o                         
  -6   5   2        681.77        652.75        18.21 o                         
  -5   5   2       2016.31       1925.85        53.49 o                         
  -4   5   2       2123.86       2111.04        67.99 o                         
  -3   5   2        622.91        571.84        20.70 o                         
  -2   5   2         28.26         83.27        24.12 o                         
  -1   5   2       6300.98       6277.03       280.51 o                         
   0   5   2      39785.07      41493.70       131.55 o                         
   1   5   2       2238.54       2156.16        53.48 o                         
   2   5   2       2843.01       2733.36        43.40 o                         
   3   5   2       8696.23       8868.74       298.76 o                         
   4   5   2       2644.22       2546.58        72.79 o                         
   5   5   2       2175.52       2114.98        21.98 o                         
   6   5   2       1336.76       1325.94        76.35 o                         
   7   5   2        126.22         86.80        35.49 o                         
   8   5   2          1.23        -12.74        22.83 o                         
   9   5   2         28.53         42.83        22.78 o                         
  10   5   2         19.43         -7.11        31.32 o                         
 -11   6   2        275.45        248.68        49.71 o                         
 -10   6   2        118.30        128.86        20.40 o                         
  -9   6   2         38.54         41.73        18.25 o                         
  -8   6   2       4239.14       4394.44       164.60 o                         
  -7   6   2       1025.90       1053.98        61.54 o                         
  -6   6   2        377.21        380.54        28.44 o                         
  -5   6   2       6136.83       6051.32       255.64 o                         
  -4   6   2          0.31          5.85        16.88 o                         
  -3   6   2       1335.13       1218.45        38.49 o                         
  -2   6   2       1903.02       1836.47        44.84 o                         
  -1   6   2        115.93         94.64        31.73 o                         
   0   6   2        217.01        188.03        24.29 o                         
   1   6   2       2626.81       2713.69       120.03 o                         
   2   6   2        724.13        672.38        26.68 o                         
   3   6   2       8701.28       8502.61       240.31 o                         
   4   6   2        676.94        652.79        28.37 o                         
   5   6   2          4.77          8.71        27.80 o                         
   6   6   2       2896.44       2959.95        48.54 o                         
   7   6   2        252.51        254.96        27.18 o                         
   8   6   2        387.33        396.94        18.75 o                         
   9   6   2          0.67        -12.43        23.51 o                         
  10   6   2        123.59        113.15        34.90 o                         
 -10   7   2        211.03        198.15        19.45 o                         
  -9   7   2        125.02        142.77        16.30 o                         
  -8   7   2        577.45        572.34        15.44 o                         
  -7   7   2       1034.33       1065.39        40.65 o                         
  -6   7   2        800.93        823.13        45.28 o                         
  -5   7   2       1408.89       1422.40        53.90 o                         
  -4   7   2       2048.58       2069.94        74.01 o                         
  -3   7   2        680.74        643.85        17.20 o                         
  -2   7   2        684.22        639.48        34.45 o                         
  -1   7   2         18.09         25.55        22.06 o                         
   0   7   2       2040.51       1935.55        60.25 o                         
   1   7   2        364.00        416.88        25.05 o                         
   2   7   2        161.32        174.52        35.91 o                         
   3   7   2       1463.30       1369.31        49.89 o                         
   4   7   2         73.35         65.50        25.56 o                         
   5   7   2       1468.63       1565.73        27.29 o                         
   6   7   2        100.45        144.51        19.14 o                         
   7   7   2         10.10         17.94        18.55 o                         
   8   7   2          0.52        -22.25        22.25 o                         
   9   7   2          2.97        -28.44        35.10 o                         
 -10   8   2         11.43         15.57        19.76 o                         
  -9   8   2         50.53         76.43        19.17 o                         
  -8   8   2        990.44       1078.89        38.63 o                         
  -7   8   2         46.29         49.73        15.66 o                         
  -6   8   2         54.10         70.77        17.88 o                         
  -5   8   2       2523.82       2646.62        52.07 o                         
  -4   8   2       4766.04       4505.80       114.98 o                         
  -3   8   2       2716.10       2718.14        37.16 o                         
  -2   8   2       3939.82       4026.98       210.07 o                         
  -1   8   2        124.27        132.90        23.25 o                         
   0   8   2          6.26         24.62        19.95 o                         
   1   8   2       1085.99       1106.98        77.69 o                         
   2   8   2         11.31         30.64        25.40 o                         
   3   8   2       1286.06       1243.47        43.56 o                         
   4   8   2        114.23        143.64        21.23 o                         
   5   8   2        105.07        129.32        56.84 o                         
   6   8   2       2013.44       2047.61        91.18 o                         
   7   8   2         67.90         74.61        21.76 o                         
   8   8   2        362.60        402.20        22.85 o                         
   9   8   2         87.44         85.30        26.21 o                         
 -10   9   2        193.60        203.85        16.47 o                         
  -9   9   2          4.96         36.46        16.29 o                         
  -8   9   2         82.26         82.98        14.17 o                         
  -7   9   2        182.84        205.99        18.09 o                         
  -6   9   2        140.10        180.56        17.87 o                         
  -5   9   2         33.14         56.41        21.63 o                         
  -4   9   2         28.39         55.21        16.75 o                         
  -3   9   2         62.80         71.05        28.27 o                         
  -2   9   2        306.26        334.67        20.25 o                         
  -1   9   2          7.61         14.40        20.68 o                         
   0   9   2       1804.82       1837.60        82.30 o                         
   1   9   2        180.41        159.33        21.04 o                         
   2   9   2        616.67        651.45        35.85 o                         
   3   9   2        572.60        634.41        35.28 o                         
   4   9   2         46.32          4.37        21.72 o                         
   5   9   2       1084.06       1115.00        28.09 o                         
   6   9   2         54.81         49.26        21.53 o                         
   7   9   2        307.86        351.04        53.65 o                         
   8   9   2         41.91         16.73        22.32 o                         
  -9  10   2         19.79         25.86        15.00 o                         
  -8  10   2        202.96        216.70        17.63 o                         
  -7  10   2        256.35        277.75        15.55 o                         
  -6  10   2          9.60          9.11        18.25 o                         
  -5  10   2       1428.04       1511.86        19.27 o                         
  -4  10   2        238.18        230.76        22.88 o                         
  -3  10   2        493.75        541.52        30.61 o                         
  -2  10   2        856.86        918.40        38.39 o                         
  -1  10   2        449.91        468.50        23.01 o                         
   0  10   2        375.45        397.73        22.25 o                         
   1  10   2        360.42        376.02        19.41 o                         
   2  10   2         17.98         23.25        22.10 o                         
   3  10   2       1781.18       1917.75       149.97 o                         
   4  10   2       1000.59       1099.97        33.75 o                         
   5  10   2         21.57         15.69        15.04 o                         
   6  10   2       1171.30       1153.69        28.43 o                         
   7  10   2        122.82         91.20        24.20 o                         
   8  10   2        448.70        368.36        23.21 o                         
  -9  11   2         19.71        -14.27        14.27 o                         
  -8  11   2        318.61        327.00        21.79 o                         
  -7  11   2        232.30        235.22        18.58 o                         
  -6  11   2          8.58        -14.15        18.57 o                         
  -5  11   2        210.40        221.31        22.51 o                         
  -4  11   2        656.18        727.25        45.87 o                         
  -3  11   2        254.77        274.15        24.75 o                         
  -2  11   2        490.46        508.69        56.73 o                         
  -1  11   2         49.14         66.96        21.83 o                         
   0  11   2       2236.64       2349.19        95.82 o                         
   1  11   2        731.72        710.54        35.00 o                         
   2  11   2        154.59        166.35        17.18 o                         
   3  11   2       1809.04       1944.60       148.49 o                         
   4  11   2        205.54        257.35        23.74 o                         
   5  11   2         57.27         81.77        33.08 o                         
   6  11   2          1.25          5.62        33.36 o                         
   7  11   2        118.66         68.06        35.10 o                         
  -8  12   2        422.79        400.51        35.49 o                         
  -7  12   2         78.91        114.67        27.20 o                         
  -6  12   2        187.96        182.93        21.74 o                         
  -5  12   2       1331.86       1406.17        93.46 o                         
  -4  12   2         26.88         27.03        26.08 o                         
  -3  12   2        827.01        849.75        34.13 o                         
  -2  12   2        691.56        712.80        19.51 o                         
  -1  12   2         71.03         73.07        17.60 o                         
   0  12   2       2470.00       2458.23       113.36 o                         
   1  12   2         30.79         22.96        17.29 o                         
   2  12   2        476.18        516.64        28.88 o                         
   3  12   2        978.37       1046.09        24.93 o                         
   4  12   2         80.48         97.99        23.36 o                         
   5  12   2        126.41        132.48        22.01 o                         
   6  12   2        874.90        929.24        76.95 o                         
  -7  13   2        406.98        379.85        20.92 o                         
  -6  13   2          5.42         48.93        33.60 o                         
  -5  13   2        301.68        309.17        24.67 o                         
  -4  13   2        205.97        223.53        32.40 o                         
  -3  13   2        698.26        744.79        27.57 o                         
  -2  13   2        630.27        627.98        24.53 o                         
  -1  13   2         15.25         26.64        20.61 o                         
   0  13   2       1158.21       1232.01        30.22 o                         
   1  13   2        780.22        818.17        46.04 o                         
   2  13   2        127.98        135.43        17.64 o                         
   3  13   2        581.08        560.80        23.20 o                         
   4  13   2         88.89         93.47        21.82 o                         
   5  13   2        276.16        261.22        59.55 o                         
  -6  14   2          1.34        -34.66        34.66 o                         
  -5  14   2        336.83        361.59        34.18 o                         
  -4  14   2        125.71         72.59        33.97 o                         
  -3  14   2        247.54        232.68        32.27 o                         
  -2  14   2        264.65        269.77        24.62 o                         
  -1  14   2         78.31         65.20        22.03 o                         
   0  14   2       1325.99       1354.63        38.56 o                         
   1  14   2         56.09         33.73        18.86 o                         
   2  14   2        143.14        152.51        23.00 o                         
   3  14   2         91.63         90.90        18.43 o                         
   4  14   2         77.39         68.07        19.98 o                         
  -4  15   2         16.46         14.68        33.93 o                         
  -3  15   2        193.12        185.75        33.08 o                         
  -2  15   2         46.04         62.60        22.69 o                         
  -1  15   2          0.22         12.64        18.63 o                         
   0  15   2        280.95        245.93        22.08 o                         
   1  15   2        582.99        479.91        29.22 o                         
   2  15   2         65.00         50.53        20.19 o                         
  -2 -15   3        438.31        399.27        24.92 o                         
  -1 -15   3          9.09         55.64        30.77 o                         
   0 -15   3        170.58        248.96        32.31 o                         
   1 -15   3       1402.29       1367.72        36.71 o                         
   2 -15   3         73.56         65.84        32.88 o                         
   3 -15   3         34.09        -21.39        34.25 o                         
  -4 -14   3         49.60         48.27        18.14 o                         
  -3 -14   3        100.43        107.68        21.30 o                         
  -2 -14   3         82.63         98.25        17.19 o                         
  -1 -14   3         35.49         50.80        23.82 o                         
   0 -14   3        466.82        468.70        31.96 o                         
   1 -14   3        581.17        587.75        32.73 o                         
   2 -14   3        524.35        531.21        33.33 o                         
   3 -14   3         52.43         57.42        32.31 o                         
   4 -14   3        389.85        322.65        33.41 o                         
   5 -14   3        216.72        186.56        25.03 o                         
  -6 -13   3        506.27        401.27        23.74 o                         
  -5 -13   3         65.05         59.03        18.72 o                         
  -4 -13   3        444.46        450.95        39.94 o                         
  -3 -13   3         11.44         -4.29        16.42 o                         
  -2 -13   3        625.09        658.31        32.90 o                         
  -1 -13   3         58.84         60.25        21.87 o                         
   0 -13   3        619.12        613.10        31.76 o                         
   1 -13   3       1845.26       1876.19        36.28 o                         
   2 -13   3         89.39         89.82        31.62 o                         
   3 -13   3        872.94        956.72        35.24 o                         
   4 -13   3         14.24        -12.09        32.63 o                         
   5 -13   3        239.57        274.65        33.69 o                         
   6 -13   3          1.17         23.33        23.36 o                         
  -7 -12   3       1373.79       1185.83        26.58 o                         
  -6 -12   3         95.95         66.89        21.78 o                         
  -5 -12   3        221.30        226.94        24.59 o                         
  -4 -12   3        656.95        674.99        30.36 o                         
  -3 -12   3        864.87        946.83        27.37 o                         
  -2 -12   3          9.09         24.58        19.11 o                         
  -1 -12   3         12.15         17.48        21.90 o                         
   0 -12   3        683.46        707.66        32.73 o                         
   1 -12   3          9.39         42.86        31.46 o                         
   2 -12   3        550.52        576.39        33.50 o                         
   3 -12   3        299.74        340.11        33.37 o                         
   4 -12   3        253.28        250.31        33.37 o                         
   5 -12   3         16.18         17.83        22.99 o                         
   6 -12   3        796.73        829.72        63.99 o                         
   7 -12   3         10.33         -7.24        22.86 o                         
  -7 -11   3        202.59        169.02        22.55 o                         
  -6 -11   3        196.33        154.31        21.64 o                         
  -5 -11   3        172.84        136.86        21.68 o                         
  -4 -11   3        334.95        338.31        24.84 o                         
  -3 -11   3        260.34        259.08        17.45 o                         
  -2 -11   3        102.14        102.18        25.69 o                         
  -1 -11   3         93.24         98.41        17.50 o                         
   0 -11   3         48.22         49.38        26.21 o                         
   1 -11   3        539.30        611.76        33.05 o                         
   2 -11   3         22.70         25.11        32.27 o                         
   3 -11   3       1967.27       2114.28        38.72 o                         
   4 -11   3        574.70        579.94        24.04 o                         
   5 -11   3       1851.15       1916.27        23.56 o                         
   6 -11   3        540.55        587.34        25.61 o                         
   7 -11   3        264.26        277.09        44.45 o                         
   8 -11   3         58.63         55.34        39.71 o                         
  -8 -10   3        128.14         64.26        22.45 o                         
  -7 -10   3        592.51        612.95        30.52 o                         
  -6 -10   3         34.37         58.27        21.17 o                         
  -5 -10   3        784.60        840.15        66.98 o                         
  -4 -10   3       1582.33       1593.59        27.09 o                         
  -3 -10   3        112.74        128.61        22.84 o                         
  -2 -10   3         25.48         31.40        20.15 o                         
  -1 -10   3        504.06        526.60        23.38 o                         
   0 -10   3       1002.55        959.94        27.67 o                         
   1 -10   3        190.17        241.05        32.92 o                         
   2 -10   3        901.56        871.86        35.41 o                         
   3 -10   3          2.44         15.30        23.73 o                         
   4 -10   3        186.51        227.11        19.50 o                         
   5 -10   3         34.59         50.95        34.19 o                         
   6 -10   3       1272.09       1361.77        32.66 o                         
   7 -10   3         62.60         44.31        26.79 o                         
   8 -10   3          1.63         34.82        30.81 o                         
  -9  -9   3        379.94        356.66        23.19 o                         
  -8  -9   3         48.80         84.99        18.05 o                         
  -7  -9   3        784.73        772.66        32.43 o                         
  -6  -9   3        925.93       1035.93        26.16 o                         
  -5  -9   3        155.75        175.00        21.64 o                         
  -4  -9   3        824.80        842.06        23.94 o                         
  -3  -9   3        691.92        690.11        24.67 o                         
  -2  -9   3       2469.99       2479.28        22.88 o                         
  -1  -9   3        841.40        865.94        24.21 o                         
   0  -9   3          6.04          3.21        24.87 o                         
   1  -9   3       2951.20       2726.26        40.71 o                         
   2  -9   3          0.24         -3.44        33.20 o                         
   3  -9   3       2149.42       2239.39        28.65 o                         
   4  -9   3        683.87        754.25       108.70 o                         
   5  -9   3        419.16        457.40        23.87 o                         
   6  -9   3        180.60        142.91        18.54 o                         
   7  -9   3         57.63         57.29        13.89 o                         
   8  -9   3         38.59         30.35        24.93 o                         
   9  -9   3        636.90        478.04        47.33 o                         
  -9  -8   3        328.01        324.65        64.79 o                         
  -8  -8   3          0.63         16.70        22.02 o                         
  -7  -8   3       1917.35       1980.29        43.79 o                         
  -6  -8   3        193.76        217.16        25.94 o                         
  -5  -8   3       1705.64       1736.84        26.06 o                         
  -4  -8   3       5277.43       5171.72        56.39 o                         
  -3  -8   3        395.07        355.39        27.88 o                         
  -2  -8   3       1515.12       1476.48        36.00 o                         
  -1  -8   3        168.05        173.83        22.97 o                         
   0  -8   3       1543.30       1479.25        68.17 o                         
   1  -8   3        123.58        151.46        34.94 o                         
   2  -8   3       2001.65       1979.98        28.50 o                         
   3  -8   3         57.58         19.77        24.47 o                         
   4  -8   3       3688.49       3660.68        30.52 o                         
   5  -8   3        265.34        311.36        20.77 o                         
   6  -8   3        531.42        585.89        18.54 o                         
   7  -8   3        427.00        407.48        21.50 o                         
   8  -8   3        127.56        149.31        17.25 o                         
   9  -8   3        390.78        404.35        19.75 o                         
 -10  -7   3         18.81        -17.59        22.44 o                         
  -9  -7   3        304.36        343.80        22.53 o                         
  -8  -7   3        262.51        303.03        53.02 o                         
  -7  -7   3       1729.71       1863.83        25.44 o                         
  -6  -7   3        714.11        699.92        24.70 o                         
  -5  -7   3         17.11         31.30        29.88 o                         
  -4  -7   3        549.80        531.45        27.27 o                         
  -3  -7   3       2520.21       2440.14        30.42 o                         
  -2  -7   3        438.81        421.99        28.93 o                         
  -1  -7   3       3084.23       2910.91        56.31 o                         
   0  -7   3        195.59        185.94        27.35 o                         
   1  -7   3      22901.96      22505.01        79.10 o                         
   2  -7   3         98.05        102.88        20.67 o                         
   3  -7   3       3223.31       3092.63        37.98 o                         
   4  -7   3       2545.56       2555.90        45.88 o                         
   5  -7   3        305.00        307.99        19.55 o                         
   6  -7   3          4.85         -1.81        17.33 o                         
   7  -7   3        383.21        405.03        18.51 o                         
   8  -7   3        217.15        189.19        18.26 o                         
   9  -7   3        331.91        298.05        38.71 o                         
  10  -7   3          0.54          0.29        16.80 o                         
 -10  -6   3         31.76         26.71        24.55 o                         
  -9  -6   3        147.52        150.49        22.58 o                         
  -8  -6   3         47.48         38.41        49.70 o                         
  -7  -6   3       2112.45       2288.67        27.02 o                         
  -6  -6   3        286.16        259.86        24.52 o                         
  -5  -6   3        692.92        647.86        33.26 o                         
  -4  -6   3       5142.91       4913.88        33.56 o                         
  -3  -6   3        171.23        198.60        25.50 o                         
  -2  -6   3          7.09         27.82        26.59 o                         
  -1  -6   3        102.20        109.98        25.33 o                         
   0  -6   3       1335.27       1248.02       100.14 o                         
   1  -6   3         69.15         97.79        28.82 o                         
   2  -6   3        324.85        254.50        27.79 o                         
   3  -6   3        516.59        546.49        27.57 o                         
   4  -6   3       3582.26       3466.21        55.74 o                         
   5  -6   3          5.18         -4.66        18.60 o                         
   6  -6   3        105.33        114.48        21.43 o                         
   7  -6   3       1130.69       1142.21        26.38 o                         
   8  -6   3         10.15         17.88        18.76 o                         
   9  -6   3        515.63        503.38        19.28 o                         
  10  -6   3        136.21         95.40        35.78 o                         
 -11  -5   3          9.65        -19.17        19.17 o                         
 -10  -5   3        388.48        415.94        23.41 o                         
  -9  -5   3         74.49        106.51        22.88 o                         
  -8  -5   3         47.31         66.03        22.94 o                         
  -7  -5   3       4030.22       4163.94        79.61 o                         
  -6  -5   3        935.06        949.39        22.73 o                         
  -5  -5   3        176.91        164.80        25.42 o                         
  -4  -5   3       1243.65       1093.28        23.31 o                         
  -3  -5   3        471.65        432.92        29.31 o                         
  -2  -5   3       1699.15       1545.56        39.17 o                         
  -1  -5   3         35.25         83.76        29.99 o                         
   0  -5   3       1454.30       1491.10        38.15 o                         
   1  -5   3       4379.89       3760.63        39.88 o                         
   2  -5   3        709.21        690.05        33.13 o                         
   3  -5   3       1692.28       1454.23        28.67 o                         
   4  -5   3       3213.92       3028.18        40.59 o                         
   5  -5   3       3953.90       3754.46        43.58 o                         
   6  -5   3        171.43        163.57        19.40 o                         
   7  -5   3        571.67        584.27        19.50 o                         
   8  -5   3         80.57        108.80        18.08 o                         
   9  -5   3         11.07         47.47        17.96 o                         
  10  -5   3          3.67         -8.68        18.70 o                         
 -11  -4   3        532.92        491.25        37.60 o                         
 -10  -4   3         19.93         14.93        19.50 o                         
  -9  -4   3         69.06         49.09        23.11 o                         
  -8  -4   3         27.31         30.48        23.88 o                         
  -7  -4   3       2658.33       2683.82        33.01 o                         
  -6  -4   3        152.55        114.92        20.36 o                         
  -5  -4   3        664.77        624.00        31.20 o                         
  -4  -4   3      11272.68      10426.23        41.62 o                         
  -3  -4   3          1.44          7.50        33.59 o                         
  -2  -4   3        386.47        442.90        37.37 o                         
  -1  -4   3        216.19        253.21        41.49 o                         
   0  -4   3        610.68        555.25        37.10 o                         
   1  -4   3          2.44         38.03        36.09 o                         
   2  -4   3       1863.91       1731.56        39.47 o                         
   3  -4   3       1874.22       1796.56        26.04 o                         
   4  -4   3       4066.57       3758.45        52.57 o                         
   5  -4   3        889.47        891.78        21.93 o                         
   6  -4   3        437.88        484.03        20.45 o                         
   7  -4   3        175.42        202.92        26.00 o                         
   8  -4   3        887.20        949.73        24.11 o                         
   9  -4   3       1206.26       1231.51        24.24 o                         
  10  -4   3        219.93        199.21        20.51 o                         
 -11  -3   3        157.71         66.08        20.27 o                         
 -10  -3   3        158.90        191.79        15.35 o                         
  -9  -3   3         50.00         65.32        15.79 o                         
  -8  -3   3         61.35         48.52        22.00 o                         
  -7  -3   3       3907.12       4046.20        45.92 o                         
  -6  -3   3       1083.37       1112.39        27.31 o                         
  -5  -3   3         29.93         31.49        27.77 o                         
  -4  -3   3       1251.60       1148.80        33.22 o                         
  -3  -3   3       1718.00       1629.54        41.69 o                         
  -2  -3   3       1303.87       1352.77        41.03 o                         
  -1  -3   3        669.35        508.70        40.53 o                         
   0  -3   3       1632.81       1546.46        42.42 o                         
   1  -3   3       2714.16       2310.73        49.42 o                         
   2  -3   3        488.50        535.50        33.96 o                         
   3  -3   3       3546.35       3232.80        28.32 o                         
   4  -3   3       1691.52       1443.07        24.66 o                         
   5  -3   3       5772.29       5523.35        29.01 o                         
   6  -3   3       1116.25       1093.32        21.84 o                         
   7  -3   3        137.85        154.23        16.78 o                         
   8  -3   3         18.38        -11.30        22.16 o                         
   9  -3   3          6.25         -2.70        18.69 o                         
  10  -3   3         35.43         -8.40        18.95 o                         
  11  -3   3          4.32        -15.27        24.25 o                         
 -11  -2   3        322.80        355.57        44.23 o                         
 -10  -2   3         58.63         80.88        16.35 o                         
  -9  -2   3         13.26         29.09        27.40 o                         
  -8  -2   3        744.36        821.78        18.42 o                         
  -7  -2   3       2731.71       2741.29        27.02 o                         
  -6  -2   3        184.00        199.67        27.02 o                         
  -5  -2   3        499.89        499.64        23.51 o                         
  -4  -2   3      10133.99       9349.57       138.65 o                         
  -3  -2   3      12447.73      11597.42       117.58 o                         
  -2  -2   3         23.03         13.64        37.84 o                         
  -1  -2   3      10631.71      10111.05       208.39 o                         
   0  -2   3          3.66         25.99        32.03 o                         
   1  -2   3       9655.61       9412.10       127.99 o                         
   2  -2   3       2000.42       1755.12        29.18 o                         
   3  -2   3       2521.82       2501.15        32.68 o                         
   4  -2   3       2502.24       2281.05        36.92 o                         
   5  -2   3         32.07         22.26        20.34 o                         
   6  -2   3        279.88        276.94        20.28 o                         
   7  -2   3         71.17        107.96        19.22 o                         
   8  -2   3        291.43        349.18        18.92 o                         
   9  -2   3       1037.58       1085.70        46.45 o                         
  10  -2   3        544.26        555.77        19.96 o                         
  11  -2   3        111.56         81.89        19.78 o                         
 -11  -1   3         89.46         95.28        16.12 o                         
 -10  -1   3          7.63        -18.23        18.34 o                         
  -9  -1   3        106.53        140.60        19.81 o                         
  -8  -1   3        103.67        169.89        19.32 o                         
  -7  -1   3        425.70        419.78        20.58 o                         
  -6  -1   3        712.10        683.40        27.11 o                         
  -5  -1   3        663.77        592.74        29.07 o                         
  -4  -1   3        722.96        693.91        38.65 o                         
  -3  -1   3       1750.29       1526.95        47.66 o                         
  -2  -1   3       1556.26       1400.93        44.52 o                         
  -1  -1   3      14915.63      14835.63       221.57 o                         
   0  -1   3       2914.08       2886.76        51.82 o                         
   1  -1   3       4101.56       4346.28       119.54 o                         
   2  -1   3      14903.09      14573.22       358.90 o                         
   3  -1   3       1540.12       1305.82        38.78 o                         
   4  -1   3       3937.58       3482.14        71.18 o                         
   5  -1   3       3627.94       3487.31        25.40 o                         
   6  -1   3       2776.49       2745.16        23.91 o                         
   7  -1   3        754.57        814.97        20.47 o                         
   8  -1   3         21.88         30.03        18.72 o                         
   9  -1   3         35.97         16.93        20.77 o                         
  10  -1   3          0.65         29.56        19.95 o                         
  11  -1   3         49.17         35.77        19.71 o                         
 -11   0   3       1186.39       1237.43        53.86 o                         
 -10   0   3         87.48        115.74        18.25 o                         
  -9   0   3         93.41        116.96        22.70 o                         
  -8   0   3        548.60        559.81        21.91 o                         
  -7   0   3          4.10         10.60        26.25 o                         
  -6   0   3          9.54         -8.53        18.81 o                         
  -5   0   3       1533.25       1445.89        40.66 o                         
  -4   0   3      23103.29      21682.03       334.57 o                         
  -3   0   3      24809.78      23714.96       454.34 o                         
  -2   0   3        754.03        571.62        33.25 o                         
  -1   0   3        631.82        561.76        48.45 o                         
   0   0   3        404.71        384.42        40.79 o                         
   1   0   3          7.50         -8.24        40.29 o                         
   2   0   3        543.97        596.20        34.95 o                         
   3   0   3       1896.56       2212.06        35.58 o                         
   4   0   3        911.28        886.06        31.32 o                         
   5   0   3         55.06         57.75        20.39 o                         
   6   0   3        846.15        833.18        38.60 o                         
   7   0   3       1619.85       1609.15        24.57 o                         
   8   0   3       1072.75       1178.44        21.35 o                         
   9   0   3        430.39        479.22        20.82 o                         
  10   0   3       1041.98       1058.45        20.93 o                         
  11   0   3          1.19         29.95        20.51 o                         
 -11   1   3          0.87         37.86        18.14 o                         
 -10   1   3        104.72        147.58        21.06 o                         
  -9   1   3         88.68         79.01        16.11 o                         
  -8   1   3        728.84        724.93        20.44 o                         
  -7   1   3       4175.46       4123.38        31.95 o                         
  -6   1   3          3.21         22.52        20.53 o                         
  -5   1   3         25.16         47.44        24.16 o                         
  -4   1   3         42.15         86.33        27.01 o                         
  -3   1   3        779.78        648.58        29.99 o                         
  -2   1   3        499.80        543.65        28.32 o                         
  -1   1   3       9523.49       9847.73       366.20 o                         
   0   1   3       1249.61       1246.63        46.32 o                         
   1   1   3       1340.51       1492.36        70.94 o                         
   2   1   3       9411.79       9860.27       326.88 o                         
   3   1   3      10833.18      11637.17       240.64 o                         
   4   1   3       3762.40       3371.24        61.53 o                         
   5   1   3        209.17        204.46        21.14 o                         
   6   1   3        713.39        710.61        38.85 o                         
   7   1   3        264.03        292.71        31.77 o                         
   8   1   3         10.30         -6.26        16.69 o                         
   9   1   3         45.84         63.33        18.38 o                         
  10   1   3          2.44         -0.61        19.04 o                         
  11   1   3        380.24        314.56        23.03 o                         
 -11   2   3        536.50        528.46        39.44 o                         
 -10   2   3        242.52        296.14        16.06 o                         
  -9   2   3        401.13        396.10        15.26 o                         
  -8   2   3        179.24        206.99        21.48 o                         
  -7   2   3         71.32        102.60        20.30 o                         
  -6   2   3         34.56         49.14        20.68 o                         
  -5   2   3       1705.15       1580.95        39.33 o                         
  -4   2   3      20136.63      18295.54       267.46 o                         
  -3   2   3         25.59         35.32        27.18 o                         
  -2   2   3        392.75        393.08        26.99 o                         
  -1   2   3       6309.27       6263.85       202.13 o                         
   0   2   3       1229.48       1220.61        38.19 o                         
   1   2   3       3619.00       3644.83       184.12 o                         
   2   2   3        768.09        772.39        41.04 o                         
   3   2   3        331.92        382.45        28.83 o                         
   4   2   3        226.14        224.49        21.96 o                         
   5   2   3          3.85         33.18        20.35 o                         
   6   2   3       2278.24       2318.62        28.94 o                         
   7   2   3       3028.94       3061.39        65.07 o                         
   8   2   3       3562.60       3747.08        54.50 o                         
   9   2   3        991.04       1030.98        18.09 o                         
  10   2   3       1246.06       1249.56        42.04 o                         
 -11   3   3        294.80        294.06        15.78 o                         
 -10   3   3          8.51          6.12        15.47 o                         
  -9   3   3        805.01        756.54        26.09 o                         
  -8   3   3        247.39        258.06        19.72 o                         
  -7   3   3        842.52        825.18        28.67 o                         
  -6   3   3        970.24        924.71        19.95 o                         
  -5   3   3        585.89        514.79        19.97 o                         
  -4   3   3        105.95         75.77        21.56 o                         
  -3   3   3        355.24        287.37        27.67 o                         
  -2   3   3       1164.11       1140.45        60.82 o                         
  -1   3   3      18300.09      18170.27       549.49 o                         
   0   3   3        980.68        992.50        24.54 o                         
   1   3   3         57.33         73.64        33.25 o                         
   2   3   3        241.12        336.87        29.87 o                         
   3   3   3        504.41        441.64        26.87 o                         
   4   3   3       4995.50       4825.85       158.00 o                         
   5   3   3        440.96        424.20        49.34 o                         
   6   3   3       1135.40       1205.66        27.48 o                         
   7   3   3        601.43        654.22        60.18 o                         
   8   3   3         70.21        134.64        23.30 o                         
   9   3   3        362.12        362.19        23.00 o                         
  10   3   3          1.07         16.16        23.74 o                         
 -11   4   3        709.47        752.02        45.09 o                         
 -10   4   3         53.51         73.18        18.25 o                         
  -9   4   3        408.98        422.86        28.64 o                         
  -8   4   3       1369.35       1349.16        53.02 o                         
  -7   4   3        484.39        450.52        21.08 o                         
  -6   4   3         12.80         18.09        15.96 o                         
  -5   4   3       2531.20       2561.20        48.44 o                         
  -4   4   3      11430.16      10405.17       231.12 o                         
  -3   4   3       1856.68       1828.85        51.43 o                         
  -2   4   3       1916.94       1995.10        58.09 o                         
  -1   4   3       8469.40       8323.71       255.09 o                         
   0   4   3       1905.91       2114.96        53.28 o                         
   1   4   3       4982.68       5055.63       264.83 o                         
   2   4   3        798.71        818.33        24.93 o                         
   3   4   3        333.93        353.31        27.26 o                         
   4   4   3         84.57        121.88        25.29 o                         
   5   4   3          3.38         19.13        20.30 o                         
   6   4   3          0.45        -13.87        20.25 o                         
   7   4   3       2308.80       2516.51        27.85 o                         
   8   4   3       1257.38       1377.01        25.41 o                         
   9   4   3        293.41        263.43        19.33 o                         
  10   4   3        867.88        742.24        37.34 o                         
 -11   5   3        296.87        275.40        19.09 o                         
 -10   5   3        431.71        425.27        16.34 o                         
  -9   5   3       1581.78       1565.87        18.67 o                         
  -8   5   3        255.10        219.60        19.29 o                         
  -7   5   3       1593.98       1688.34        40.45 o                         
  -6   5   3       1156.26       1091.31        19.76 o                         
  -5   5   3         14.73        -16.76        16.76 o                         
  -4   5   3         29.89         18.42        19.42 o                         
  -3   5   3        770.64        661.47        27.34 o                         
  -2   5   3        354.13        417.43        23.73 o                         
  -1   5   3      15811.99      15774.41       495.47 o                         
   0   5   3         28.59         47.75        31.87 o                         
   1   5   3       1389.03       1526.18        98.06 o                         
   2   5   3       5871.31       5625.28        53.87 o                         
   3   5   3        517.26        508.38        26.82 o                         
   4   5   3       6173.16       6322.02        37.14 o                         
   5   5   3         46.16         22.70        27.18 o                         
   6   5   3        410.75        456.73        20.77 o                         
   7   5   3        352.70        374.13        23.75 o                         
   8   5   3          0.05         24.54        42.20 o                         
   9   5   3       1275.71       1233.57        55.59 o                         
  10   5   3          4.63        -11.55        55.32 o                         
 -11   6   3        406.90        410.77        20.53 o                         
 -10   6   3         55.58         64.68        33.89 o                         
  -9   6   3          2.27         18.39        22.20 o                         
  -8   6   3       1760.51       1767.37        46.50 o                         
  -7   6   3         46.91         68.39        15.44 o                         
  -6   6   3        265.24        300.30        22.73 o                         
  -5   6   3        516.53        555.74        29.00 o                         
  -4   6   3      11679.85      11188.35       396.33 o                         
  -3   6   3         78.06        115.24        15.77 o                         
  -2   6   3        448.41        401.22        17.42 o                         
  -1   6   3       3902.29       3689.79       136.02 o                         
   0   6   3        500.09        550.78        23.41 o                         
   1   6   3      11272.89      12027.87       486.97 o                         
   2   6   3       1399.70       1518.17        40.54 o                         
   3   6   3        400.85        351.84        24.49 o                         
   4   6   3        511.43        489.15        33.05 o                         
   5   6   3         65.47         95.43        23.77 o                         
   6   6   3        347.02        415.76        23.40 o                         
   7   6   3        557.57        530.56        23.72 o                         
   8   6   3        442.50        453.11        23.28 o                         
   9   6   3        195.51        250.31        23.42 o                         
 -11   7   3        220.91        160.52        28.00 o                         
 -10   7   3         20.56         35.53        25.96 o                         
  -9   7   3        577.39        582.93        27.93 o                         
  -8   7   3        832.79        857.86        47.44 o                         
  -7   7   3       2936.52       3072.69       120.69 o                         
  -6   7   3        977.33       1088.61        46.73 o                         
  -5   7   3        167.73        188.31        19.15 o                         
  -4   7   3        272.14        244.60        15.45 o                         
  -3   7   3          2.29         -5.57        19.40 o                         
  -2   7   3        850.03        847.61        55.40 o                         
  -1   7   3        696.41        647.43        22.87 o                         
   0   7   3        539.93        523.45        20.72 o                         
   1   7   3        343.60        361.29        24.76 o                         
   2   7   3       8197.55       8659.47       274.64 o                         
   3   7   3       2403.32       2476.66        41.47 o                         
   4   7   3       2699.04       2774.72       133.26 o                         
   5   7   3        156.80        167.94        22.50 o                         
   6   7   3         25.49         36.20        22.61 o                         
   7   7   3         93.24         83.10        15.55 o                         
   8   7   3         89.85         96.87        29.16 o                         
   9   7   3        707.24        590.64        21.23 o                         
 -10   8   3         16.66         15.62        19.35 o                         
  -9   8   3         78.54         83.99        17.99 o                         
  -8   8   3        641.30        682.39        17.32 o                         
  -7   8   3         88.15         74.20        20.78 o                         
  -6   8   3         26.38         17.58        15.39 o                         
  -5   8   3         22.88         50.78        19.09 o                         
  -4   8   3       4300.50       4224.88        78.29 o                         
  -3   8   3          2.06          8.52        16.83 o                         
  -2   8   3        361.01        394.26        32.77 o                         
  -1   8   3       1655.87       1675.13        37.50 o                         
   0   8   3        484.83        542.72        33.22 o                         
   1   8   3       2742.59       2922.60        47.71 o                         
   2   8   3         18.97          5.30        23.47 o                         
   3   8   3        162.97        154.90        34.22 o                         
   4   8   3        624.70        633.61        23.81 o                         
   5   8   3        278.16        310.50        22.20 o                         
   6   8   3         22.00         -8.99        21.76 o                         
   7   8   3         30.75         16.47        29.40 o                         
   8   8   3       1173.40       1075.20        24.30 o                         
   9   8   3         89.56         32.68        35.83 o                         
 -10   9   3          1.13          4.65        19.63 o                         
  -9   9   3        176.81        156.09        16.60 o                         
  -8   9   3         95.82        117.74        13.55 o                         
  -7   9   3        420.61        473.89        19.63 o                         
  -6   9   3        901.57        986.61        19.80 o                         
  -5   9   3          4.63          5.69        17.72 o                         
  -4   9   3        140.66        152.06        16.48 o                         
  -3   9   3          3.20         16.05        19.09 o                         
  -2   9   3        129.02        100.34        34.10 o                         
  -1   9   3       1941.65       1927.50        63.47 o                         
   0   9   3        452.35        408.82        23.03 o                         
   1   9   3       1236.28       1321.54        21.52 o                         
   2   9   3        934.17       1012.84        30.60 o                         
   3   9   3        280.51        318.47        23.09 o                         
   4   9   3       1156.02       1201.33        36.39 o                         
   5   9   3         40.17         49.64        16.99 o                         
   6   9   3          2.26         -4.99        21.55 o                         
   7   9   3        305.40        328.58        49.42 o                         
   8   9   3         52.22         11.91        22.15 o                         
  -9  10   3          1.23         -0.43        15.05 o                         
  -8  10   3        206.95        245.26        31.69 o                         
  -7  10   3        109.35        118.75        15.26 o                         
  -6  10   3        545.30        591.13        16.64 o                         
  -5  10   3        391.74        418.74        16.39 o                         
  -4  10   3       2866.96       3075.07        32.14 o                         
  -3  10   3        304.31        316.91        23.41 o                         
  -2  10   3         74.44         80.00        20.91 o                         
  -1  10   3        876.70        982.41        49.62 o                         
   0  10   3        112.46        155.74        17.60 o                         
   1  10   3         88.16        100.91        19.83 o                         
   2  10   3        140.19        166.87        21.40 o                         
   3  10   3          0.95          1.92        21.29 o                         
   4  10   3        555.66        633.08        50.47 o                         
   5  10   3        437.33        390.26        34.18 o                         
   6  10   3         80.56         78.98        33.36 o                         
   7  10   3        224.50        209.66        34.70 o                         
  -9  11   3        885.99        816.42        60.67 o                         
  -8  11   3         25.04         22.86        17.40 o                         
  -7  11   3        125.25        105.59        15.47 o                         
  -6  11   3        552.05        598.23        41.80 o                         
  -5  11   3        320.17        350.51        17.01 o                         
  -4  11   3       1115.64       1215.93        60.25 o                         
  -3  11   3          6.91          9.31        21.90 o                         
  -2  11   3         70.59        105.35        23.34 o                         
  -1  11   3        951.99       1061.31        64.01 o                         
   0  11   3         11.99          7.95        18.75 o                         
   1  11   3        156.80        157.36        20.92 o                         
   2  11   3       1542.59       1629.69        21.16 o                         
   3  11   3        126.57        112.92        21.32 o                         
   4  11   3       1116.04       1269.75       109.63 o                         
   5  11   3         48.64         81.95        21.80 o                         
   6  11   3          2.44          2.85        21.72 o                         
   7  11   3        277.19        243.27        36.00 o                         
  -8  12   3        199.32        188.28        17.41 o                         
  -7  12   3        170.42        179.59        19.22 o                         
  -6  12   3         73.52         76.98        21.49 o                         
  -5  12   3          0.10         26.82        19.79 o                         
  -4  12   3        403.85        422.68        38.25 o                         
  -3  12   3        384.56        361.65        39.14 o                         
  -2  12   3          0.47         -5.66        17.56 o                         
  -1  12   3       2199.26       2230.21       150.20 o                         
   0  12   3        226.27        257.07        24.17 o                         
   1  12   3        449.50        460.94        25.44 o                         
   2  12   3        231.28        253.29        16.90 o                         
   3  12   3        156.86        187.97        52.84 o                         
   4  12   3        546.10        577.53        22.36 o                         
   5  12   3          1.58         19.90        28.00 o                         
   6  12   3         16.73         36.76        22.63 o                         
  -7  13   3         35.19         26.44        18.67 o                         
  -6  13   3        144.86        125.31        28.65 o                         
  -5  13   3        901.27        990.52        58.62 o                         
  -4  13   3       1198.05       1300.63        56.35 o                         
  -3  13   3         52.08         68.42        23.48 o                         
  -2  13   3        365.10        359.89        18.52 o                         
  -1  13   3        319.32        270.53        26.17 o                         
   0  13   3        262.75        284.74        16.69 o                         
   1  13   3        116.02        143.32        16.25 o                         
   2  13   3        270.94        285.23        19.32 o                         
   3  13   3          0.06         46.15        16.27 o                         
   4  13   3        369.45        378.88        22.61 o                         
   5  13   3        531.60        489.53        65.21 o                         
  -6  14   3         34.60         37.04        34.45 o                         
  -5  14   3          0.48         -3.32        33.89 o                         
  -4  14   3        237.27        212.37        30.28 o                         
  -3  14   3        322.31        361.46        28.22 o                         
  -2  14   3         72.00         82.64        18.82 o                         
  -1  14   3        378.30        431.37        22.37 o                         
   0  14   3          0.63          4.87        20.53 o                         
   1  14   3         45.24         50.35        15.70 o                         
   2  14   3         65.55         60.60        20.14 o                         
   3  14   3         53.52         33.72        21.38 o                         
  -4  15   3        491.54        526.54        35.35 o                         
  -3  15   3        279.52        264.71        33.45 o                         
  -2  15   3        200.10        137.54        24.54 o                         
  -1  15   3        365.74        323.69        23.50 o                         
   0  15   3         53.93         67.63        20.13 o                         
   1  15   3        134.29         98.47        18.30 o                         
  -2 -15   4       1216.27       1074.08        60.59 o                         
  -1 -15   4        258.64        255.85        32.72 o                         
   0 -15   4        152.04        130.06        32.43 o                         
   1 -15   4         71.00         72.79        32.96 o                         
   2 -15   4        538.55        501.51        26.05 o                         
  -4 -14   4        123.10         98.00        20.86 o                         
  -3 -14   4       1847.51       1750.70        87.82 o                         
  -2 -14   4          2.13         15.77        22.10 o                         
  -1 -14   4        394.59        342.51        31.99 o                         
   0 -14   4         11.30         68.38        30.89 o                         
   1 -14   4        349.04        357.11        33.05 o                         
   2 -14   4          9.52         96.12        32.27 o                         
   3 -14   4         10.43         90.90        32.96 o                         
   4 -14   4        294.93        348.56        34.46 o                         
  -6 -13   4         59.46         35.02        22.49 o                         
  -5 -13   4        290.41        278.87        47.08 o                         
  -4 -13   4        477.44        480.11        21.19 o                         
  -3 -13   4         57.77         71.88        26.07 o                         
  -2 -13   4        743.68        784.13        23.15 o                         
  -1 -13   4        190.34        192.48        24.62 o                         
   0 -13   4          6.32         40.64        30.85 o                         
   1 -13   4          0.00        -30.98        30.98 o                         
   2 -13   4        138.28         95.97        32.39 o                         
   3 -13   4          0.80         44.20        31.38 o                         
   4 -13   4        209.27        236.59        33.49 o                         
   5 -13   4        416.47        400.60        34.95 o                         
   6 -13   4          1.89         31.13        23.68 o                         
  -7 -12   4          5.56          4.48        22.50 o                         
  -6 -12   4         54.15         60.73        41.98 o                         
  -5 -12   4          7.17         17.44        26.69 o                         
  -4 -12   4         33.40         41.16        23.87 o                         
  -3 -12   4        431.90        493.57        19.42 o                         
  -2 -12   4        764.73        796.64        47.66 o                         
  -1 -12   4        466.96        510.81        31.42 o                         
   0 -12   4        492.80        572.04        32.32 o                         
   1 -12   4        213.25        200.80        31.95 o                         
   2 -12   4        322.28        344.49        33.17 o                         
   3 -12   4        372.98        397.69        33.53 o                         
   4 -12   4         27.62         32.92        31.74 o                         
   5 -12   4        521.67        567.64        30.64 o                         
   6 -12   4         12.86         -7.59        21.98 o                         
   7 -12   4         22.81         31.95        23.00 o                         
  -8 -11   4        109.48         57.38        24.51 o                         
  -7 -11   4        160.91        195.45        22.33 o                         
  -6 -11   4         10.82         43.67        21.02 o                         
  -5 -11   4        187.75        170.54        24.23 o                         
  -4 -11   4        310.44        310.56        38.04 o                         
  -3 -11   4         14.69         21.54        18.26 o                         
  -2 -11   4        192.46        214.78        19.51 o                         
  -1 -11   4          9.61         11.92        17.86 o                         
   0 -11   4        279.36        255.14        31.95 o                         
   1 -11   4        192.77        204.56        31.91 o                         
   2 -11   4       1076.13       1083.50        35.37 o                         
   3 -11   4          1.66         19.57        23.33 o                         
   4 -11   4         18.64         19.87        23.00 o                         
   5 -11   4       1223.59       1310.33        24.85 o                         
   6 -11   4        120.54        108.42        22.66 o                         
   7 -11   4        279.98        266.68        63.50 o                         
  -8 -10   4          3.48         13.85        28.81 o                         
  -7 -10   4        251.17        222.48        21.78 o                         
  -6 -10   4        110.59        116.02        21.53 o                         
  -5 -10   4         26.23         51.88        23.87 o                         
  -4 -10   4        435.79        484.91        32.87 o                         
  -3 -10   4       2022.64       2162.62        20.81 o                         
  -2 -10   4        924.68        932.03        26.73 o                         
  -1 -10   4       1051.98       1038.58        36.20 o                         
   0 -10   4        117.92        109.60        31.95 o                         
   1 -10   4       1074.56       1110.06        35.33 o                         
   2 -10   4        528.08        481.30        34.91 o                         
   3 -10   4        406.73        413.28        20.59 o                         
   4 -10   4        356.31        402.99        24.37 o                         
   5 -10   4        605.36        640.98        19.68 o                         
   6 -10   4         28.93         66.99        24.28 o                         
   7 -10   4          0.18         23.30        31.02 o                         
   8 -10   4        679.53        540.93        25.00 o                         
  -9  -9   4        136.82        150.89        23.10 o                         
  -8  -9   4        189.92        199.79        21.84 o                         
  -7  -9   4         20.52         27.87        20.60 o                         
  -6  -9   4        191.80        169.74        24.59 o                         
  -5  -9   4          1.81         39.31        21.44 o                         
  -4  -9   4        391.05        398.48        23.80 o                         
  -3  -9   4        351.78        376.37        26.89 o                         
  -2  -9   4       2294.97       2263.74        24.71 o                         
  -1  -9   4          0.18          6.45        18.77 o                         
   0  -9   4       1639.76       1537.41       104.97 o                         
   1  -9   4         15.81         18.24        34.70 o                         
   2  -9   4        410.19        417.62        24.68 o                         
   3  -9   4       1442.78       1484.86        26.44 o                         
   4  -9   4        518.91        560.17        24.50 o                         
   5  -9   4       3428.65       3620.63        29.39 o                         
   6  -9   4         39.15         41.86        21.75 o                         
   7  -9   4        624.43        698.73        25.34 o                         
   8  -9   4        118.12        150.41        22.82 o                         
   9  -9   4         84.59         38.34        23.01 o                         
  -9  -8   4          4.56        -22.28        22.28 o                         
  -8  -8   4        389.78        428.47        42.11 o                         
  -7  -8   4        667.31        664.03        19.06 o                         
  -6  -8   4        139.22        154.06        22.10 o                         
  -5  -8   4         99.74         87.07        22.56 o                         
  -4  -8   4        494.33        472.40        24.81 o                         
  -3  -8   4       9112.87       9072.80        44.17 o                         
  -2  -8   4        184.06        165.58        20.95 o                         
  -1  -8   4       4229.15       3882.57       205.99 o                         
   0  -8   4       4187.71       4077.44       239.61 o                         
   1  -8   4       3295.18       3113.13        43.29 o                         
   2  -8   4        934.11        918.82        26.52 o                         
   3  -8   4        599.46        576.51        25.16 o                         
   4  -8   4         14.50         14.90        23.65 o                         
   5  -8   4        474.03        489.22        34.47 o                         
   6  -8   4        197.89        245.79        18.55 o                         
   7  -8   4         59.44         69.96        24.41 o                         
   8  -8   4        460.36        433.57        26.76 o                         
   9  -8   4        108.04        100.50        25.39 o                         
 -10  -7   4          4.08         27.06        18.11 o                         
  -9  -7   4         59.59         28.30        42.26 o                         
  -8  -7   4       1795.17       1832.22        22.61 o                         
  -7  -7   4        575.10        629.44        25.00 o                         
  -6  -7   4         16.69        -18.12        22.96 o                         
  -5  -7   4         94.50         95.14        19.59 o                         
  -4  -7   4       1541.88       1415.25        45.58 o                         
  -3  -7   4        164.89        165.42        25.96 o                         
  -2  -7   4       3511.63       3386.55        40.61 o                         
  -1  -7   4         66.39         81.68        23.42 o                         
   0  -7   4       5747.16       5659.44       284.50 o                         
   1  -7   4        140.18         98.00        35.91 o                         
   2  -7   4        979.81        921.00        26.72 o                         
   3  -7   4        816.14        821.55        42.05 o                         
   4  -7   4        906.49        940.53        23.50 o                         
   5  -7   4        684.48        713.29        18.26 o                         
   6  -7   4        759.24        807.73        30.04 o                         
   7  -7   4       2065.88       2121.62        46.54 o                         
   8  -7   4        113.51         94.16        17.06 o                         
   9  -7   4        142.01        156.38        21.23 o                         
  10  -7   4        574.91        372.24        35.60 o                         
 -10  -6   4        407.97        413.20        19.73 o                         
  -9  -6   4          3.26         31.01        17.34 o                         
  -8  -6   4        687.85        737.79        20.58 o                         
  -7  -6   4        568.78        569.28        24.42 o                         
  -6  -6   4         24.86         79.69        24.79 o                         
  -5  -6   4       1705.68       1663.05        26.94 o                         
  -4  -6   4         72.37         42.07        24.69 o                         
  -3  -6   4       1780.50       1585.78        29.12 o                         
  -2  -6   4        668.03        634.90        32.33 o                         
  -1  -6   4       5197.13       4789.36       104.48 o                         
   0  -6   4       5289.39       5108.23       186.20 o                         
   1  -6   4       4511.04       4230.08        38.61 o                         
   2  -6   4        639.19        569.76        27.74 o                         
   3  -6   4       1292.52       1247.44        41.44 o                         
   4  -6   4         45.43         42.06        19.29 o                         
   5  -6   4        139.62        165.29        21.05 o                         
   6  -6   4         40.85         50.69        19.73 o                         
   7  -6   4         38.48         54.49        20.50 o                         
   8  -6   4       1341.10       1333.06        29.98 o                         
   9  -6   4         68.45         61.28        18.55 o                         
  10  -6   4        628.78        451.58        31.77 o                         
 -11  -5   4        701.64        676.52        95.48 o                         
 -10  -5   4         18.56          1.86        19.21 o                         
  -9  -5   4        264.20        232.93        24.93 o                         
  -8  -5   4       5141.78       5353.66       196.85 o                         
  -7  -5   4       1083.06       1128.66        34.83 o                         
  -6  -5   4        151.08        130.71        24.95 o                         
  -5  -5   4        623.34        613.07        25.86 o                         
  -4  -5   4        516.36        568.34        26.10 o                         
  -3  -5   4        495.56        427.86        29.34 o                         
  -2  -5   4       3206.35       2785.89        40.57 o                         
  -1  -5   4        145.23        151.53        32.72 o                         
   0  -5   4       1829.68       1672.36        62.15 o                         
   1  -5   4        161.56        152.59        35.46 o                         
   2  -5   4       2459.50       2334.12        88.38 o                         
   3  -5   4        616.18        571.93        21.57 o                         
   4  -5   4        582.64        576.99        22.65 o                         
   5  -5   4       2586.95       2563.12        26.30 o                         
   6  -5   4        822.11        851.30        20.60 o                         
   7  -5   4       1673.46       1702.48        29.45 o                         
   8  -5   4         76.06         59.94        19.05 o                         
   9  -5   4        197.24        193.28        19.67 o                         
  10  -5   4        642.23        593.03        30.74 o                         
 -11  -4   4       1204.46       1037.85        57.18 o                         
 -10  -4   4        428.73        465.54        19.13 o                         
  -9  -4   4        139.66        140.03        18.49 o                         
  -8  -4   4         62.22         57.67        20.00 o                         
  -7  -4   4        165.84        194.17        20.23 o                         
  -6  -4   4        190.46        233.59        25.69 o                         
  -5  -4   4       1124.42       1106.41        28.08 o                         
  -4  -4   4        357.86        328.54        34.81 o                         
  -3  -4   4        837.24        684.13        34.53 o                         
  -2  -4   4        112.18         89.44        37.20 o                         
  -1  -4   4       5325.61       4835.69       129.75 o                         
   0  -4   4       5080.75       4678.39       222.56 o                         
   1  -4   4       6418.49       5939.90       234.15 o                         
   2  -4   4       1787.76       1743.29        29.40 o                         
   3  -4   4       3608.30       3565.14        96.53 o                         
   4  -4   4       1117.84       1115.91        24.77 o                         
   5  -4   4         22.67         42.62        19.88 o                         
   6  -4   4         73.96         87.79        19.93 o                         
   7  -4   4         87.49        124.12        19.71 o                         
   8  -4   4       2919.25       3023.46        43.54 o                         
   9  -4   4        204.50        191.86        16.35 o                         
  10  -4   4         65.42         75.14        25.93 o                         
 -11  -3   4        585.25        606.86        19.73 o                         
 -10  -3   4         30.72         37.02        18.27 o                         
  -9  -3   4        342.14        371.43        13.95 o                         
  -8  -3   4       4654.55       4907.61        32.09 o                         
  -7  -3   4        259.50        348.93        25.93 o                         
  -6  -3   4        151.34        145.37        26.17 o                         
  -5  -3   4          9.99          6.71        22.75 o                         
  -4  -3   4       1085.46        981.70        28.19 o                         
  -3  -3   4       1780.35       1598.73        41.45 o                         
  -2  -3   4        314.32        371.49        39.80 o                         
  -1  -3   4         14.04         27.92        32.41 o                         
   0  -3   4        416.37        545.70        30.45 o                         
   1  -3   4         30.35         27.23        33.23 o                         
   2  -3   4         78.42        140.82        28.03 o                         
   3  -3   4       3797.43       3453.83        61.97 o                         
   4  -3   4       2227.75       2043.88        48.54 o                         
   5  -3   4       4920.51       4768.16        40.69 o                         
   6  -3   4       1464.07       1413.27        21.83 o                         
   7  -3   4        559.01        598.83        19.39 o                         
   8  -3   4         10.73         36.01        18.45 o                         
   9  -3   4         84.97         92.37        26.84 o                         
  10  -3   4        720.59        659.89        19.99 o                         
 -11  -2   4        438.04        405.66        19.59 o                         
 -10  -2   4         33.71          4.76        18.18 o                         
  -9  -2   4         17.80         44.44        22.22 o                         
  -8  -2   4        397.35        433.28        26.83 o                         
  -7  -2   4       3212.94       3186.93        50.74 o                         
  -6  -2   4        313.57        328.57        28.42 o                         
  -5  -2   4        186.97        175.33        27.40 o                         
  -4  -2   4          0.36         32.84        33.13 o                         
  -3  -2   4       7656.40       7093.85       101.42 o                         
  -2  -2   4        944.11        876.82        40.05 o                         
  -1  -2   4      15356.54      14664.89       318.80 o                         
   1  -2   4      26580.15      25666.32       737.91 o                         
   2  -2   4       2758.70       2586.19        74.09 o                         
   3  -2   4        777.10        729.19        28.54 o                         
   4  -2   4        132.61        123.64        21.02 o                         
   5  -2   4        223.94        236.88        17.48 o                         
   6  -2   4          1.84         23.19        23.27 o                         
   7  -2   4         43.41         29.24        18.71 o                         
   8  -2   4        241.10        288.27        15.92 o                         
   9  -2   4         11.39         43.40        24.36 o                         
  10  -2   4          8.61         -0.23        18.95 o                         
 -11  -1   4         90.22         59.13        18.62 o                         
 -10  -1   4         95.39        100.99        28.11 o                         
  -9  -1   4         84.83        133.77        18.58 o                         
  -8  -1   4       2224.58       2276.71        89.65 o                         
  -7  -1   4        372.66        387.32        18.32 o                         
  -6  -1   4         89.87         79.56        24.21 o                         
  -5  -1   4         20.47         11.91        18.85 o                         
  -4  -1   4         39.81         41.79        35.57 o                         
  -3  -1   4      16014.85      14737.64       263.76 o                         
  -2  -1   4        548.68        466.32        31.66 o                         
  -1  -1   4       2061.23       2182.52        39.38 o                         
   0  -1   4      24156.22      25486.61       393.66 o                         
   1  -1   4       2030.48       2108.71        99.89 o                         
   2  -1   4        173.46        144.74        34.91 o                         
   3  -1   4       4955.57       4435.58        77.96 o                         
   4  -1   4       4625.70       4646.66        41.42 o                         
   5  -1   4       1654.94       1576.37        22.53 o                         
   6  -1   4       2111.79       2158.42        53.12 o                         
   7  -1   4        496.72        513.29        15.90 o                         
   8  -1   4         36.89         61.40        20.25 o                         
   9  -1   4        102.72         99.26        18.23 o                         
  10  -1   4        307.10        277.73        22.16 o                         
 -11   0   4        367.51        413.84        26.02 o                         
 -10   0   4          5.61         17.88        17.96 o                         
  -9   0   4        123.82        102.92        20.38 o                         
  -8   0   4          3.06         30.93        19.63 o                         
  -7   0   4       1561.13       1537.90        29.95 o                         
  -6   0   4       2555.59       2506.75        35.93 o                         
  -5   0   4       1431.10       1287.23        40.50 o                         
  -4   0   4         97.15        130.65        28.08 o                         
  -3   0   4        109.99         67.50        35.00 o                         
  -2   0   4        789.24        717.52        30.92 o                         
  -1   0   4       5227.37       5553.61        56.83 o                         
   0   0   4       4348.68       3936.11        43.67 o                         
   1   0   4       1296.80       1269.52        49.44 o                         
   2   0   4       2650.74       2435.38        59.16 o                         
   3   0   4       1649.16       1542.19        31.67 o                         
   4   0   4         13.34         54.82        27.18 o                         
   5   0   4       2202.28       2096.19        28.60 o                         
   6   0   4       1071.04       1082.49        50.83 o                         
   7   0   4         21.21          0.91        19.19 o                         
   8   0   4        245.50        269.12        24.75 o                         
   9   0   4          5.19        -10.62        18.31 o                         
  10   0   4        391.07        301.04        33.18 o                         
 -12   1   4         15.97         10.64        33.60 o                         
 -11   1   4          1.19          9.96        18.51 o                         
 -10   1   4        100.96        116.90        18.05 o                         
  -9   1   4        150.47        186.80        18.64 o                         
  -8   1   4       3020.14       3138.24        51.23 o                         
  -7   1   4        561.43        573.59        29.55 o                         
  -6   1   4        106.99        105.39        21.16 o                         
  -5   1   4       1450.42       1327.50        42.67 o                         
  -4   1   4       4004.99       3792.36        94.23 o                         
  -3   1   4       6431.15       5816.66       123.68 o                         
  -2   1   4         30.11         45.33        27.65 o                         
  -1   1   4        268.25        251.84        31.96 o                         
   0   1   4        327.08        306.23        33.67 o                         
   1   1   4         16.93         35.16        26.28 o                         
   2   1   4        192.26        310.99        50.85 o                         
   3   1   4       4759.98       4733.62        71.42 o                         
   4   1   4       1898.38       1745.63        25.45 o                         
   5   1   4       2046.97       2005.53        28.27 o                         
   6   1   4       1073.50       1077.11        69.48 o                         
   7   1   4         20.72        -22.83        22.83 o                         
   8   1   4        603.15        611.13        24.90 o                         
   9   1   4          1.46        -16.69        19.89 o                         
  10   1   4        393.56        364.60        49.63 o                         
 -11   2   4        491.81        440.70        19.13 o                         
 -10   2   4         21.86         52.60        15.79 o                         
  -9   2   4         24.57         26.17        39.31 o                         
  -8   2   4         46.02         52.23        14.83 o                         
  -7   2   4         74.06         63.46        19.64 o                         
  -6   2   4          0.97         33.17        23.53 o                         
  -5   2   4       4817.02       4477.60        41.54 o                         
  -4   2   4       3551.47       3649.16        73.18 o                         
  -3   2   4          4.09         23.22        24.61 o                         
  -2   2   4         62.41         44.63        22.64 o                         
  -1   2   4       1977.82       2089.42        58.77 o                         
   0   2   4        932.06       1063.42        27.60 o                         
   1   2   4         12.05         23.80        26.49 o                         
   2   2   4        973.65       1013.23        52.61 o                         
   3   2   4        950.32        794.83        30.75 o                         
   4   2   4         26.57         16.09        21.62 o                         
   5   2   4       3351.31       3361.62        65.09 o                         
   6   2   4         89.79         66.28        24.48 o                         
   7   2   4        922.66        956.90        45.26 o                         
   8   2   4         99.17         68.99        19.49 o                         
   9   2   4         11.63         18.43        18.59 o                         
  10   2   4         92.57         66.71        19.06 o                         
 -11   3   4          0.70         21.59        18.22 o                         
 -10   3   4          9.11         14.56        17.83 o                         
  -9   3   4        284.50        282.88        16.31 o                         
  -8   3   4       3546.44       3519.76        36.79 o                         
  -7   3   4        418.06        413.71        23.54 o                         
  -6   3   4        598.13        609.41        18.55 o                         
  -5   3   4       2279.20       2251.14        39.35 o                         
  -4   3   4        567.25        477.38        26.41 o                         
  -3   3   4       1705.29       1436.73        31.48 o                         
  -2   3   4        117.60        102.94        25.71 o                         
  -1   3   4        481.92        525.15        27.80 o                         
   0   3   4        470.61        517.29        31.63 o                         
   1   3   4         25.49         37.03        28.70 o                         
   2   3   4          5.43          6.23        46.50 o                         
   3   3   4       1650.12       1557.94        29.47 o                         
   4   3   4       1014.88        981.60        25.89 o                         
   5   3   4       2117.05       2143.55        30.31 o                         
   6   3   4       3380.03       3570.75        80.29 o                         
   7   3   4         74.01         87.66        23.25 o                         
   8   3   4       1043.77       1093.53        28.73 o                         
   9   3   4          7.25         53.93        22.09 o                         
  10   3   4        145.06        128.40        21.78 o                         
 -11   4   4        631.09        668.26        44.19 o                         
 -10   4   4         25.40         12.77        17.97 o                         
  -9   4   4         59.12         58.64        18.03 o                         
  -8   4   4          3.07        -14.90        22.36 o                         
  -7   4   4        286.02        306.41        26.98 o                         
  -6   4   4        106.34        138.61        18.43 o                         
  -5   4   4       2852.84       2657.41        32.70 o                         
  -4   4   4        670.18        718.96        25.21 o                         
  -3   4   4        302.55        239.31        24.56 o                         
  -2   4   4      13179.32      13066.51       524.07 o                         
  -1   4   4        265.12        363.64        29.32 o                         
   0   4   4      29522.03      30314.89       531.70 o                         
   1   4   4       1683.56       1696.28        69.37 o                         
   2   4   4       1370.54       1285.58        44.93 o                         
   3   4   4       2071.62       2085.80        62.77 o                         
   4   4   4         91.78        122.98        19.29 o                         
   5   4   4       1400.08       1368.69        50.25 o                         
   6   4   4         19.79         23.42        26.43 o                         
   7   4   4         70.67         71.76        23.73 o                         
   8   4   4        451.78        468.71        49.82 o                         
   9   4   4         73.66        164.07        22.41 o                         
  10   4   4         11.68         14.77        56.45 o                         
 -11   5   4          3.45        -18.16        18.16 o                         
 -10   5   4         14.32          0.43        15.36 o                         
  -9   5   4         71.06         95.12        18.11 o                         
  -8   5   4       2594.08       2629.52       111.71 o                         
  -7   5   4         15.18         18.05        17.21 o                         
  -6   5   4         84.99         89.97        18.19 o                         
  -5   5   4       3545.74       3436.22       122.81 o                         
  -4   5   4        344.94        328.41        17.46 o                         
  -3   5   4      17519.46      16949.05       594.50 o                         
  -2   5   4       1036.60       1084.80        35.90 o                         
  -1   5   4         33.15         37.87        24.37 o                         
   0   5   4        316.66        340.82        47.15 o                         
   1   5   4         23.04         34.57        23.69 o                         
   2   5   4       1512.22       1717.42       110.26 o                         
   3   5   4       3315.54       3041.11       256.79 o                         
   4   5   4       2011.80       1984.18        89.30 o                         
   5   5   4       2393.72       2264.18        27.29 o                         
   6   5   4       6878.36       7071.13       220.43 o                         
   7   5   4        649.53        664.35        35.76 o                         
   8   5   4       1224.65       1189.52        25.05 o                         
   9   5   4          1.14        -18.42        22.61 o                         
 -11   6   4        232.11        188.49        19.74 o                         
 -10   6   4        417.73        438.91        18.45 o                         
  -9   6   4          4.40         14.28        23.27 o                         
  -8   6   4        501.51        476.19        22.13 o                         
  -7   6   4        161.38        178.31        17.60 o                         
  -6   6   4        341.78        361.01        23.26 o                         
  -5   6   4       1029.30       1006.97        30.65 o                         
  -4   6   4         77.48         82.73        18.89 o                         
  -3   6   4       1349.33       1352.71        31.95 o                         
  -2   6   4       3546.24       3377.95       136.11 o                         
  -1   6   4       9251.47       9779.03       327.86 o                         
   0   6   4      18446.88      19185.18       976.47 o                         
   1   6   4        409.06        404.32        25.37 o                         
   2   6   4       1338.08       1488.72       106.07 o                         
   3   6   4       5067.90       4942.29        47.15 o                         
   4   6   4        324.27        283.77        19.99 o                         
   5   6   4       1008.03       1093.96        53.59 o                         
   6   6   4         90.65         91.70        22.61 o                         
   7   6   4         57.06         61.28        17.76 o                         
   8   6   4        209.41        222.14        19.03 o                         
   9   6   4        330.86        258.81        23.51 o                         
 -11   7   4        212.36        200.67        21.26 o                         
 -10   7   4         19.21         22.94        17.79 o                         
  -9   7   4        194.20        147.61        18.85 o                         
  -8   7   4       3572.11       3792.60       154.37 o                         
  -7   7   4         40.79         28.06        16.80 o                         
  -6   7   4         54.53         66.74        15.29 o                         
  -5   7   4        285.91        298.29        18.35 o                         
  -4   7   4        416.78        389.92        18.52 o                         
  -3   7   4       3760.08       3789.85        88.38 o                         
  -2   7   4       1353.53       1505.24        47.38 o                         
  -1   7   4          9.78         44.27        47.90 o                         
   0   7   4       1915.76       1955.75        72.72 o                         
   1   7   4        974.96       1041.09        31.86 o                         
   2   7   4       1531.66       1678.74        51.86 o                         
   3   7   4       1264.32       1278.43        37.37 o                         
   4   7   4       2147.15       2243.99        40.11 o                         
   5   7   4         36.49         38.15        29.14 o                         
   6   7   4       2136.16       2065.72        88.01 o                         
   7   7   4         20.18         42.90        21.51 o                         
   8   7   4        798.05        700.95        39.45 o                         
   9   7   4        213.77        176.23        31.40 o                         
 -10   8   4        475.09        416.47        48.24 o                         
  -9   8   4         97.91         96.78        21.47 o                         
  -8   8   4        583.45        648.21        31.19 o                         
  -7   8   4        239.85        246.21        19.49 o                         
  -6   8   4         14.09         19.39        25.60 o                         
  -5   8   4        855.82        849.04        19.96 o                         
  -4   8   4        354.12        368.25        17.81 o                         
  -3   8   4        175.79        223.75        19.78 o                         
  -2   8   4        641.45        619.30        49.98 o                         
  -1   8   4       1654.40       1799.73        46.12 o                         
   0   8   4       4107.28       4302.29       120.13 o                         
   1   8   4        525.43        522.69        24.35 o                         
   2   8   4        470.25        551.71        23.86 o                         
   3   8   4        704.26        795.28        34.92 o                         
   4   8   4        290.42        314.03        34.02 o                         
   5   8   4       1257.70       1269.24        36.11 o                         
   6   8   4        288.22        277.24        22.02 o                         
   7   8   4        259.79        239.07        30.96 o                         
   8   8   4        102.97        110.43        30.09 o                         
 -10   9   4          3.58         28.21        19.34 o                         
  -9   9   4        365.80        372.46        16.95 o                         
  -8   9   4       1831.10       1948.41        36.92 o                         
  -7   9   4        457.80        491.05        19.67 o                         
  -6   9   4        317.48        298.02        14.64 o                         
  -5   9   4       2527.74       2688.99        36.70 o                         
  -4   9   4         40.74         35.60        18.53 o                         
  -3   9   4        387.95        410.29        25.19 o                         
  -2   9   4        356.88        367.93        23.62 o                         
  -1   9   4          0.84          3.35        21.46 o                         
   0   9   4         38.98         46.37        19.90 o                         
   1   9   4        195.83        225.18        32.76 o                         
   2   9   4         17.73         31.30        22.19 o                         
   3   9   4       1814.91       2006.34       121.96 o                         
   4   9   4       1116.95       1209.35        26.83 o                         
   5   9   4          6.83         21.67        32.27 o                         
   6   9   4       1422.27       1519.16        36.79 o                         
   7   9   4        117.00         26.69        33.93 o                         
   8   9   4        288.54        211.53        36.16 o                         
  -9  10   4          1.79        -17.27        17.27 o                         
  -8  10   4        244.53        257.20        16.87 o                         
  -7  10   4          0.86        -16.69        17.78 o                         
  -6  10   4          1.63         18.54        13.83 o                         
  -5  10   4        530.31        563.45        18.11 o                         
  -4  10   4        239.51        252.41        27.65 o                         
  -3  10   4        299.27        331.40        28.50 o                         
  -2  10   4       1177.63       1267.68        61.16 o                         
  -1  10   4          6.84         21.50        24.94 o                         
   0  10   4       1465.30       1547.01        69.43 o                         
   1  10   4        374.00        416.79        20.02 o                         
   2  10   4         71.55         63.42        20.90 o                         
   3  10   4       1545.70       1660.98        32.96 o                         
   4  10   4        208.29        249.49        57.73 o                         
   5  10   4       1108.62       1209.63        91.86 o                         
   6  10   4         15.44         52.63        58.70 o                         
   7  10   4        131.62         51.28        35.02 o                         
  -9  11   4         61.01         63.08        17.62 o                         
  -8  11   4        421.45        441.25        18.30 o                         
  -7  11   4         38.16         60.22        17.44 o                         
  -6  11   4         20.37         10.46        17.18 o                         
  -5  11   4       1770.58       1903.63        29.19 o                         
  -4  11   4        733.85        826.08        43.05 o                         
  -3  11   4       2293.85       2496.13        84.46 o                         
  -2  11   4       1227.56       1356.60        89.54 o                         
  -1  11   4        112.18        139.61        16.30 o                         
   0  11   4       1258.87       1210.27        82.41 o                         
   1  11   4          9.57         32.62        18.25 o                         
   2  11   4         44.57         60.41        18.10 o                         
   3  11   4        884.77        978.31        42.91 o                         
   4  11   4        599.32        698.16        59.00 o                         
   5  11   4          0.07        -21.34        21.34 o                         
   6  11   4       1626.62       1595.66       129.86 o                         
  -8  12   4         25.76         12.85        18.67 o                         
  -7  12   4         25.44          8.48        17.80 o                         
  -6  12   4          9.74          7.52        15.92 o                         
  -5  12   4        532.26        608.66        29.56 o                         
  -4  12   4          1.36         16.99        22.16 o                         
  -3  12   4        415.66        461.09        22.37 o                         
  -2  12   4        771.20        846.11        32.75 o                         
  -1  12   4          3.53        -13.98        18.92 o                         
   0  12   4       1013.78       1030.55        69.74 o                         
   1  12   4        561.65        592.08        33.86 o                         
   2  12   4        198.58        206.67        23.08 o                         
   3  12   4        655.40        650.48        22.29 o                         
   4  12   4        228.19        256.00        44.95 o                         
   5  12   4        281.62        261.12        67.73 o                         
  -7  13   4        159.39        140.22        30.40 o                         
  -6  13   4         59.44         50.74        25.98 o                         
  -5  13   4        222.73        219.37        25.44 o                         
  -4  13   4        384.45        445.83        29.33 o                         
  -3  13   4        751.80        830.38        62.92 o                         
  -2  13   4        189.86        190.60        20.65 o                         
  -1  13   4        318.37        363.05        21.80 o                         
   0  13   4       1221.09       1298.83        30.36 o                         
   1  13   4          2.03         15.28        18.51 o                         
   2  13   4        723.71        701.04        26.52 o                         
   3  13   4          1.67          5.58        37.86 o                         
   4  13   4        233.09        249.05        40.40 o                         
  -6  14   4         73.58         22.87        29.39 o                         
  -5  14   4         35.41         34.60        27.21 o                         
  -4  14   4          4.64         33.47        19.87 o                         
  -3  14   4        147.26        146.83        24.19 o                         
  -2  14   4        449.31        419.93        22.95 o                         
  -1  14   4          1.10         14.17        16.75 o                         
   0  14   4        767.75        721.15        52.91 o                         
   1  14   4         84.46         54.43        19.73 o                         
   2  14   4         73.51         57.99        21.22 o                         
   3  14   4        389.56        365.72        22.07 o                         
  -3  15   4         97.08         59.96        25.73 o                         
  -2  15   4         20.74         32.84        22.61 o                         
  -1  15   4          0.14         20.20        22.03 o                         
   0  15   4        731.50        578.59        22.47 o                         
   1  15   4          0.37          1.47        27.10 o                         
  -1 -15   5        146.88         99.49        32.84 o                         
   0 -15   5        291.99        333.23        33.69 o                         
   1 -15   5        814.55        708.99        37.14 o                         
   2 -15   5        366.57        333.97        25.68 o                         
  -4 -14   5        217.96        173.47        34.30 o                         
  -3 -14   5          0.64          9.40        21.57 o                         
  -2 -14   5        652.22        621.49        25.35 o                         
  -1 -14   5         58.95         53.54        32.35 o                         
   0 -14   5        151.76        145.91        32.47 o                         
   1 -14   5        399.69        405.13        34.14 o                         
   2 -14   5         99.43        175.59        33.44 o                         
   3 -14   5        600.85        606.76        35.28 o                         
   4 -14   5         22.64         12.29        34.29 o                         
  -6 -13   5        252.06        189.92        37.57 o                         
  -5 -13   5        138.89        127.42        24.02 o                         
  -4 -13   5        234.42        211.34        19.75 o                         
  -3 -13   5        277.52        281.11        26.89 o                         
  -2 -13   5         83.79         83.02        21.62 o                         
  -1 -13   5        108.43        116.06        31.06 o                         
   0 -13   5        365.12        328.72        32.68 o                         
   1 -13   5        239.94        238.99        32.60 o                         
   2 -13   5        167.62        209.77        23.94 o                         
   3 -13   5         14.52         42.78        32.59 o                         
   4 -13   5        354.71        344.73        33.77 o                         
   5 -13   5         61.52         74.85        32.92 o                         
  -7 -12   5          6.63         12.35        22.01 o                         
  -6 -12   5        850.17        836.91        24.51 o                         
  -5 -12   5          0.17         14.76        19.60 o                         
  -4 -12   5         76.88        125.35        18.71 o                         
  -3 -12   5        257.48        253.29        20.16 o                         
  -2 -12   5        144.61        150.48        25.73 o                         
  -1 -12   5         53.66         54.20        23.52 o                         
   0 -12   5        543.86        584.11        32.57 o                         
   1 -12   5       1221.10       1231.77        35.98 o                         
   2 -12   5        208.36        194.98        32.80 o                         
   3 -12   5        284.09        277.01        24.59 o                         
   4 -12   5        104.80         74.17        32.60 o                         
   5 -12   5        404.69        360.91        19.85 o                         
   6 -12   5        198.53        229.53        66.12 o                         
  -7 -11   5        641.26        627.69        35.92 o                         
  -6 -11   5        184.70        166.02        23.70 o                         
  -5 -11   5        177.00        208.57        21.77 o                         
  -4 -11   5         16.72         28.61        18.32 o                         
  -3 -11   5         32.82         31.85        18.53 o                         
  -2 -11   5        167.87        173.88        23.01 o                         
  -1 -11   5        698.42        640.29        44.30 o                         
   0 -11   5         59.00         65.23        30.73 o                         
   1 -11   5        398.35        347.71        32.44 o                         
   2 -11   5        113.45        143.12        31.87 o                         
   3 -11   5         46.83         46.67        32.43 o                         
   4 -11   5        542.80        633.35        24.17 o                         
   5 -11   5       1564.94       1560.23        59.75 o                         
   6 -11   5        424.01        425.75        29.77 o                         
   7 -11   5         85.96        120.17        62.38 o                         
  -8 -10   5        454.63        413.63        48.92 o                         
  -7 -10   5        192.48        200.97        21.81 o                         
  -6 -10   5        661.68        718.56        22.44 o                         
  -5 -10   5          5.87         21.85        22.52 o                         
  -4 -10   5        276.55        307.60        22.65 o                         
  -3 -10   5        171.60        170.54        21.12 o                         
  -2 -10   5        104.47        124.29        21.95 o                         
  -1 -10   5          4.91         10.44        25.03 o                         
   0 -10   5       1316.17       1360.61        35.38 o                         
   1 -10   5       2434.46       2472.67        39.67 o                         
   2 -10   5         77.70        121.68        33.40 o                         
   3 -10   5       1499.97       1539.90        26.08 o                         
   4 -10   5         36.86         62.23        23.30 o                         
   5 -10   5        685.28        743.19        32.04 o                         
   6 -10   5        697.83        736.02        36.13 o                         
   7 -10   5         39.69         53.62        29.92 o                         
   8 -10   5          0.74        -28.06        31.38 o                         
  -9  -9   5          3.29        -16.86        34.61 o                         
  -8  -9   5        215.57        215.68        30.98 o                         
  -7  -9   5       1626.59       1679.35        25.66 o                         
  -6  -9   5          3.13         17.30        21.42 o                         
  -5  -9   5       1169.89       1252.94        25.30 o                         
  -4  -9   5       1293.22       1320.63        26.52 o                         
  -3  -9   5       4753.72       4791.50        28.14 o                         
  -2  -9   5       1084.00       1099.07        24.64 o                         
  -1  -9   5         73.94         66.53        23.32 o                         
   0  -9   5        544.55        552.29        35.16 o                         
   1  -9   5        573.82        543.03        36.05 o                         
   2  -9   5        403.58        416.63        24.48 o                         
   3  -9   5        372.23        408.45        24.75 o                         
   4  -9   5       1019.22       1051.34        24.62 o                         
   5  -9   5        420.21        407.97        24.67 o                         
   6  -9   5        692.48        744.01        33.36 o                         
   7  -9   5         16.00         23.47        25.54 o                         
   8  -9   5          4.83         13.49        23.03 o                         
  -9  -8   5         58.06         70.66        66.52 o                         
  -8  -8   5        710.51        709.13        21.99 o                         
  -7  -8   5        146.31        171.35        33.47 o                         
  -6  -8   5       1437.46       1477.46        50.54 o                         
  -5  -8   5          0.41         18.78        22.68 o                         
  -4  -8   5       2017.17       2047.05        46.83 o                         
  -3  -8   5         11.23         24.51        30.02 o                         
  -2  -8   5        469.05        443.89        23.22 o                         
  -1  -8   5       1519.09       1456.11        25.90 o                         
   0  -8   5         17.44         12.52        26.91 o                         
   1  -8   5       1980.58       1935.73        39.71 o                         
   2  -8   5        255.04        277.47        25.64 o                         
   3  -8   5       3790.68       3968.57        31.50 o                         
   4  -8   5          4.43         -5.70        25.09 o                         
   5  -8   5        900.95        913.37        24.44 o                         
   6  -8   5       2720.98       2893.92        23.29 o                         
   7  -8   5        119.37        140.56        21.82 o                         
   8  -8   5         66.74         53.78        22.27 o                         
   9  -8   5        188.10        198.81        24.12 o                         
 -10  -7   5        180.60        154.87        17.07 o                         
  -9  -7   5         36.57         16.97        22.21 o                         
  -8  -7   5        888.82        951.43        23.99 o                         
  -7  -7   5        399.13        470.91        23.22 o                         
  -6  -7   5         37.75         47.77        16.52 o                         
  -5  -7   5       4009.62       3971.54        30.48 o                         
  -4  -7   5       3319.90       3210.57        52.81 o                         
  -3  -7   5       6222.55       5936.87        39.49 o                         
  -2  -7   5       1496.06       1448.56        26.47 o                         
  -1  -7   5        816.04        814.00        24.85 o                         
   0  -7   5          2.40         -0.78        25.13 o                         
   1  -7   5        858.28        846.36        27.57 o                         
   2  -7   5       1089.18       1061.11        35.10 o                         
   3  -7   5         28.81         43.82        24.59 o                         
   4  -7   5       1642.49       1603.93        42.54 o                         
   5  -7   5        217.04        215.47        18.86 o                         
   6  -7   5       2330.21       2444.43        77.30 o                         
   7  -7   5        539.20        533.80        26.03 o                         
   8  -7   5          0.43         -1.56        24.77 o                         
   9  -7   5       1090.44        985.75        76.62 o                         
 -10  -6   5         23.06         47.48        22.71 o                         
  -9  -6   5         45.43         25.31        53.40 o                         
  -8  -6   5        137.38        192.39        34.05 o                         
  -7  -6   5        477.32        467.64        23.99 o                         
  -6  -6   5       1572.18       1639.69        47.66 o                         
  -5  -6   5         49.33         52.21        24.31 o                         
  -4  -6   5        510.08        460.92        26.11 o                         
  -3  -6   5         19.48         18.08        26.40 o                         
  -2  -6   5       1722.74       1570.18        33.91 o                         
  -1  -6   5       6256.60       5968.19       111.90 o                         
   0  -6   5        235.85        223.82        25.98 o                         
   1  -6   5       2985.95       2720.48        32.15 o                         
   2  -6   5       2250.22       2147.33        30.24 o                         
   3  -6   5       3059.80       2995.61       107.70 o                         
   4  -6   5         45.25         34.29        18.58 o                         
   5  -6   5        225.99        243.12        21.67 o                         
   6  -6   5       2067.91       2072.00        30.86 o                         
   7  -6   5         23.81         42.66        24.85 o                         
   8  -6   5        128.28        166.86        31.81 o                         
   9  -6   5        108.52         91.00        19.35 o                         
 -11  -5   5        506.81        421.06        55.20 o                         
 -10  -5   5        177.51        183.31        27.84 o                         
  -9  -5   5        495.27        507.34        23.16 o                         
  -8  -5   5          4.35        -23.13        23.13 o                         
  -7  -5   5        980.99       1053.00        39.22 o                         
  -6  -5   5        294.05        243.99        52.26 o                         
  -5  -5   5       4959.72       4723.27        76.66 o                         
  -4  -5   5       3256.08       3167.40        58.54 o                         
  -3  -5   5        569.45        478.00        29.07 o                         
  -2  -5   5       4428.25       3821.97        68.23 o                         
  -1  -5   5       1273.79       1270.05        30.85 o                         
   0  -5   5        667.97        647.58        28.70 o                         
   1  -5   5          5.35          8.31        26.06 o                         
   2  -5   5         21.51         -2.42        30.51 o                         
   3  -5   5        149.51        145.39        19.47 o                         
   4  -5   5       1626.74       1558.98        50.08 o                         
   5  -5   5         36.81         21.63        39.57 o                         
   6  -5   5       1360.07       1346.73        23.52 o                         
   7  -5   5       1840.89       1795.89        48.09 o                         
   8  -5   5        184.24        212.16        18.01 o                         
   9  -5   5       1971.96       1882.35        94.77 o                         
  10  -5   5         26.45         11.11        19.20 o                         
 -11  -4   5         16.98         31.98        26.55 o                         
 -10  -4   5        127.30        135.84        29.88 o                         
  -9  -4   5          3.46         10.33        18.22 o                         
  -8  -4   5        242.80        252.27        19.93 o                         
  -7  -4   5       1617.62       1769.99        26.83 o                         
  -6  -4   5        249.26        201.08        26.22 o                         
  -5  -4   5        170.55        246.82        26.03 o                         
  -4  -4   5       1387.02       1223.74        45.99 o                         
  -3  -4   5       1325.84       1329.99        33.60 o                         
  -2  -4   5        198.47        212.22        35.76 o                         
  -1  -4   5       4290.83       3853.05       118.04 o                         
   0  -4   5          2.07         16.62        27.92 o                         
   1  -4   5      10972.11      10633.91       437.93 o                         
   2  -4   5        825.83        758.69        23.41 o                         
   3  -4   5       4281.06       4313.70        78.79 o                         
   4  -4   5       1904.21       1897.76        29.26 o                         
   5  -4   5        747.67        701.12        20.40 o                         
   6  -4   5        277.55        309.43        20.95 o                         
   7  -4   5         18.78         15.73        15.81 o                         
   8  -4   5        430.81        443.16        23.69 o                         
   9  -4   5        166.83        156.49        16.16 o                         
  10  -4   5         18.33         25.86        18.28 o                         
 -11  -3   5        406.41        364.78        16.14 o                         
 -10  -3   5          9.56          0.09        18.00 o                         
  -9  -3   5        276.36        304.95        33.22 o                         
  -8  -3   5        520.77        566.33        20.90 o                         
  -7  -3   5       3674.66       3755.79        92.07 o                         
  -6  -3   5        858.75        851.12        27.67 o                         
  -5  -3   5       1447.35       1410.42        51.76 o                         
  -4  -3   5      14147.97      13322.82       127.28 o                         
  -3  -3   5       1512.48       1377.67        38.02 o                         
  -2  -3   5        642.83        517.60        39.01 o                         
  -1  -3   5        440.00        409.95        35.62 o                         
   0  -3   5        203.26        226.67        29.91 o                         
   1  -3   5       6104.00       6232.93       151.44 o                         
   2  -3   5       5826.31       5974.94       100.02 o                         
   3  -3   5       1052.71       1113.45        58.14 o                         
   4  -3   5       4611.47       4384.59        82.77 o                         
   5  -3   5        751.32        730.24        20.60 o                         
   6  -3   5        260.72        294.78        20.94 o                         
   7  -3   5        149.80        159.15        18.72 o                         
   8  -3   5        272.39        312.59        19.92 o                         
   9  -3   5        525.93        515.18        38.14 o                         
  10  -3   5        345.97        288.25        43.59 o                         
 -11  -2   5         57.09         24.65        18.80 o                         
 -10  -2   5        156.05        208.16        29.01 o                         
  -9  -2   5         53.20         47.70        24.14 o                         
  -8  -2   5          7.21          4.27        19.61 o                         
  -7  -2   5       3685.63       3619.26        82.15 o                         
  -6  -2   5        193.37        240.83        26.74 o                         
  -5  -2   5         49.50        106.81        28.17 o                         
  -4  -2   5       5249.04       5000.38       136.64 o                         
  -3  -2   5       2877.43       2615.72        49.98 o                         
  -2  -2   5        620.50        568.03        33.85 o                         
  -1  -2   5      12812.16      13053.52        62.87 o                         
   0  -2   5       3120.31       3147.58        96.05 o                         
   1  -2   5      11139.12      10932.95       243.88 o                         
   2  -2   5         70.34         79.01        26.33 o                         
   3  -2   5       3331.99       3082.59       106.33 o                         
   4  -2   5       2041.41       1947.46        23.26 o                         
   5  -2   5       4545.44       4252.97        61.42 o                         
   6  -2   5        890.80        903.55        21.89 o                         
   7  -2   5       1102.85       1134.20        29.31 o                         
   8  -2   5          8.67         -1.46        17.76 o                         
   9  -2   5         24.46         23.79        18.35 o                         
  10  -2   5          9.43         21.79        18.95 o                         
 -11  -1   5        616.48        632.08        33.09 o                         
 -10  -1   5        134.07        175.28        16.10 o                         
  -9  -1   5         73.68         83.40        25.90 o                         
  -8  -1   5        109.59        104.58        19.58 o                         
  -7  -1   5       1087.66       1073.85        37.93 o                         
  -6  -1   5        868.82        871.04        34.43 o                         
  -5  -1   5       3769.65       3433.53        48.30 o                         
  -4  -1   5      16818.28      15345.84       247.65 o                         
  -3  -1   5         96.82         69.90        30.09 o                         
  -2  -1   5        561.83        647.24        34.25 o                         
  -1  -1   5       3987.89       3798.94        81.29 o                         
   0  -1   5         45.43         37.56        28.81 o                         
   1  -1   5        988.35        815.87        27.79 o                         
   2  -1   5       1273.82       1254.99        39.97 o                         
   3  -1   5         60.06         51.85        29.62 o                         
   4  -1   5       2712.12       2646.23        32.60 o                         
   5  -1   5        100.03        107.15        17.47 o                         
   6  -1   5       1484.98       1517.56        35.22 o                         
   7  -1   5        799.29        831.72        27.48 o                         
   8  -1   5        324.08        311.39        21.70 o                         
   9  -1   5       1949.91       2015.72        21.75 o                         
  10  -1   5        281.19        186.71        22.17 o                         
 -11   0   5         55.77         29.39        20.96 o                         
 -10   0   5         33.55         94.02        23.38 o                         
  -9   0   5        268.84        287.26        23.74 o                         
  -8   0   5        279.28        282.55        19.59 o                         
  -7   0   5       6214.26       6170.41       101.21 o                         
  -6   0   5       1609.83       1544.52        44.89 o                         
  -5   0   5        187.54        192.09        22.47 o                         
  -4   0   5        221.81        206.38        27.17 o                         
  -3   0   5        725.45        693.87        31.17 o                         
  -2   0   5         13.21          5.39        21.78 o                         
  -1   0   5         44.13         13.94        29.58 o                         
   0   0   5         24.00        -18.20        28.83 o                         
   1   0   5       1467.62       1361.24        51.13 o                         
   2   0   5       1826.39       1893.68        97.76 o                         
   3   0   5       3466.32       3227.57        50.38 o                         
   4   0   5         88.79         61.53        24.65 o                         
   5   0   5        726.40        656.61        24.72 o                         
   6   0   5       2054.49       2009.83        22.15 o                         
   7   0   5         52.56         64.26        18.76 o                         
   8   0   5         19.98         17.30        18.16 o                         
   9   0   5        138.54        126.45        18.46 o                         
  10   0   5         28.51         36.73        19.25 o                         
 -12   1   5          4.48        -32.47        32.47 o                         
 -11   1   5        625.31        555.29        17.36 o                         
 -10   1   5        135.91        213.46        34.58 o                         
  -9   1   5        233.72        258.93        19.31 o                         
  -8   1   5        113.82        134.37        19.26 o                         
  -7   1   5         79.77         53.14        20.34 o                         
  -6   1   5        185.60        169.51        21.82 o                         
  -5   1   5          3.96         53.39        19.68 o                         
  -4   1   5       1720.60       1404.23        52.72 o                         
  -3   1   5      19399.77      18901.02       408.98 o                         
  -2   1   5       2736.02       2605.16        63.73 o                         
  -1   1   5       1803.18       1799.93        48.83 o                         
   0   1   5        378.19        421.31        29.96 o                         
   1   1   5        267.59        219.85        47.09 o                         
   2   1   5        348.92        387.28        67.45 o                         
   3   1   5        400.30        324.56        30.26 o                         
   4   1   5        382.79        348.48        25.63 o                         
   5   1   5        153.08         99.10        24.87 o                         
   6   1   5         13.46         23.75        23.81 o                         
   7   1   5        133.07        175.82        22.80 o                         
   8   1   5        638.44        688.19        44.72 o                         
   9   1   5       2499.84       2568.47       100.70 o                         
  10   1   5        570.52        549.43        27.66 o                         
 -11   2   5          2.72         15.49        15.82 o                         
 -10   2   5          0.88         23.15        18.14 o                         
  -9   2   5        327.34        340.25        20.08 o                         
  -8   2   5        140.06        158.12        19.47 o                         
  -7   2   5        443.84        425.28        17.86 o                         
  -6   2   5        288.32        279.80        20.87 o                         
  -5   2   5        117.36        114.33        19.29 o                         
  -4   2   5         69.65         68.64        23.02 o                         
  -3   2   5        199.62        160.84        25.40 o                         
  -2   2   5         14.49         48.11        22.46 o                         
  -1   2   5        145.74        103.49        23.76 o                         
   0   2   5       3591.76       3503.09        35.86 o                         
   1   2   5       3752.99       3835.72       225.85 o                         
   2   2   5       4972.09       5063.66       378.95 o                         
   3   2   5        658.23        700.77        29.38 o                         
   4   2   5       2082.92       1983.76        79.46 o                         
   5   2   5       2004.07       1932.65        23.64 o                         
   6   2   5       1526.71       1521.84        31.93 o                         
   7   2   5         16.41        -18.34        22.58 o                         
   8   2   5        299.88        322.38        22.67 o                         
   9   2   5         34.44         28.66        18.52 o                         
  10   2   5        112.89         68.98        32.87 o                         
 -11   3   5        358.41        403.21        29.21 o                         
 -10   3   5         16.68         36.20        17.87 o                         
  -9   3   5        300.63        287.28        18.91 o                         
  -8   3   5       1046.59       1055.22        32.06 o                         
  -7   3   5         36.70         67.25        19.70 o                         
  -6   3   5       1111.96       1088.56        34.13 o                         
  -5   3   5       4171.56       4058.54        95.96 o                         
  -4   3   5       3774.07       3364.90       107.18 o                         
  -3   3   5       5247.57       4827.14       231.09 o                         
  -2   3   5       3998.87       3627.91       155.46 o                         
  -1   3   5       3139.72       3186.77        82.00 o                         
   0   3   5       5394.26       5536.57        61.15 o                         
   1   3   5       5256.43       5267.44       272.76 o                         
   2   3   5       1078.99       1072.10        69.64 o                         
   3   3   5         87.58        114.90        35.99 o                         
   4   3   5       1525.96       1422.95        58.65 o                         
   5   3   5        409.94        433.22        55.30 o                         
   6   3   5          9.75         42.50        19.67 o                         
   7   3   5        138.32        153.49        25.07 o                         
   8   3   5       1089.62       1109.24        24.39 o                         
   9   3   5        539.28        562.81        23.23 o                         
  10   3   5        387.59        334.41        32.40 o                         
 -11   4   5         56.52         67.29        18.05 o                         
 -10   4   5          5.98         16.95        20.80 o                         
  -9   4   5        389.47        414.17        18.96 o                         
  -8   4   5         39.02         23.54        18.71 o                         
  -7   4   5       1453.33       1480.84        24.34 o                         
  -6   4   5        420.68        416.93        18.40 o                         
  -5   4   5        306.63        309.12        22.22 o                         
  -4   4   5         25.10         42.56        19.61 o                         
  -3   4   5        765.24        728.97        29.53 o                         
  -2   4   5        269.15        322.27        23.91 o                         
  -1   4   5      13164.88      13137.95       387.82 o                         
   0   4   5       4935.11       5291.86        69.30 o                         
   1   4   5       3025.18       3171.06       177.67 o                         
   2   4   5      15519.85      17340.93       737.05 o                         
   3   4   5        835.62        826.32        27.89 o                         
   4   4   5       3681.09       3641.48        61.13 o                         
   5   4   5         12.80         15.34        24.35 o                         
   6   4   5        283.93        302.68        57.84 o                         
   7   4   5        404.41        432.44        67.61 o                         
   8   4   5          9.27        -36.98        38.31 o                         
   9   4   5        202.70        181.55        16.11 o                         
 -11   5   5        135.27        125.06        16.51 o                         
 -10   5   5        289.61        307.84        43.29 o                         
  -9   5   5        771.29        810.60        24.62 o                         
  -8   5   5          1.69         33.59        18.76 o                         
  -7   5   5        677.72        658.31        29.05 o                         
  -6   5   5        938.35        893.68        35.34 o                         
  -5   5   5       4846.79       4851.06       128.94 o                         
  -4   5   5      12870.78      12700.52       337.20 o                         
  -3   5   5         42.95         45.50        19.52 o                         
  -2   5   5       1981.93       1949.24        74.01 o                         
  -1   5   5       4592.00       4441.90       166.50 o                         
   0   5   5        179.79        228.00        38.63 o                         
   1   5   5       4548.65       4351.88       217.73 o                         
   2   5   5         40.11        105.10        33.22 o                         
   3   5   5         80.69         90.75        42.58 o                         
   4   5   5          0.49         -4.04        35.83 o                         
   5   5   5       1408.25       1319.80        93.28 o                         
   6   5   5       1620.08       1492.46        55.25 o                         
   7   5   5        453.69        404.12        30.50 o                         
   8   5   5        743.14        762.29       114.33 o                         
   9   5   5       1728.92       1589.51        53.19 o                         
 -11   6   5          1.20         42.80        19.72 o                         
 -10   6   5         49.48         28.02        18.15 o                         
  -9   6   5        555.36        592.99        20.58 o                         
  -8   6   5       1518.71       1578.99        47.17 o                         
  -7   6   5       3012.96       3094.14        63.19 o                         
  -6   6   5        229.23        263.42        17.59 o                         
  -5   6   5       2492.20       2408.42        52.21 o                         
  -4   6   5       1647.53       1594.76        44.94 o                         
  -3   6   5        698.87        639.99        19.24 o                         
  -2   6   5        603.55        730.22        21.49 o                         
  -1   6   5       6883.27       6783.88       242.25 o                         
   0   6   5       5101.85       5251.02       298.64 o                         
   1   6   5         27.46         17.01        38.58 o                         
   2   6   5       5803.26       6203.09       318.03 o                         
   3   6   5        883.00        938.48        58.00 o                         
   4   6   5        509.68        554.86        27.02 o                         
   5   6   5        361.07        357.11        24.61 o                         
   6   6   5        410.97        509.59        22.56 o                         
   7   6   5        366.06        369.95        22.61 o                         
   8   6   5        151.55        278.75        86.02 o                         
   9   6   5        150.79        156.24        33.59 o                         
 -11   7   5        134.28        106.79        18.94 o                         
 -10   7   5         26.74         33.41        20.00 o                         
  -9   7   5        790.25        827.26        20.56 o                         
  -8   7   5        326.12        370.55        20.18 o                         
  -7   7   5        408.21        473.17        28.85 o                         
  -6   7   5        492.33        578.09        22.18 o                         
  -5   7   5        118.70        167.71        17.86 o                         
  -4   7   5       5108.70       4945.81        84.85 o                         
  -3   7   5         70.14         99.88        20.32 o                         
  -2   7   5         57.50         76.82        19.96 o                         
  -1   7   5       2465.69       2482.53       193.55 o                         
   0   7   5          4.36         -3.43        19.83 o                         
   1   7   5       1972.88       2052.99        53.73 o                         
   2   7   5        417.48        434.01        24.14 o                         
   3   7   5         26.16         22.77        51.18 o                         
   4   7   5       1114.07       1229.83        35.94 o                         
   5   7   5        184.70        190.41        33.61 o                         
   6   7   5        364.02        400.93        24.79 o                         
   7   7   5         37.94         71.48        24.81 o                         
   8   7   5        259.09        223.28        16.06 o                         
 -10   8   5        297.96        263.56        20.51 o                         
  -9   8   5        599.29        599.97        20.40 o                         
  -8   8   5        419.73        501.41        16.45 o                         
  -7   8   5       2999.95       3310.70       100.15 o                         
  -6   8   5        876.13        922.30        29.67 o                         
  -5   8   5        621.45        604.32        23.18 o                         
  -4   8   5        108.67        113.22        19.02 o                         
  -3   8   5        137.77        135.57        38.50 o                         
  -2   8   5       2529.45       2557.69        92.26 o                         
  -1   8   5       2323.56       2436.55        92.17 o                         
   0   8   5         38.00         46.04        20.81 o                         
   1   8   5         82.59        118.93        23.09 o                         
   2   8   5       1637.47       1680.94        68.72 o                         
   3   8   5         95.77         69.85        42.83 o                         
   4   8   5       2266.20       2605.92       141.04 o                         
   5   8   5         62.78         49.05        31.66 o                         
   6   8   5         96.78         67.78        32.76 o                         
   7   8   5        504.73        534.40        34.91 o                         
   8   8   5          9.38         20.95        34.01 o                         
 -10   9   5         57.71         61.29        16.33 o                         
  -9   9   5         40.19         17.74        13.78 o                         
  -8   9   5        522.67        523.31        18.57 o                         
  -7   9   5         12.25         13.30        16.42 o                         
  -6   9   5        580.55        630.87        17.88 o                         
  -5   9   5       1091.30       1115.58        25.89 o                         
  -4   9   5       1580.96       1557.73        31.74 o                         
  -3   9   5        748.60        797.13        31.35 o                         
  -2   9   5          3.97         -9.01        65.17 o                         
  -1   9   5        898.13        969.50        39.28 o                         
   0   9   5         16.16         -2.65        17.18 o                         
   1   9   5       4458.85       4791.44        31.09 o                         
   2   9   5          0.90         -0.24        22.37 o                         
   3   9   5        113.97        133.13        21.97 o                         
   4   9   5        186.49        232.28        27.10 o                         
   5   9   5        201.00        290.14        22.17 o                         
   6   9   5         74.82         35.63        21.93 o                         
   7   9   5        105.61         56.01        23.78 o                         
  -9  10   5        514.82        507.41        26.19 o                         
  -8  10   5         67.25         51.16        15.30 o                         
  -7  10   5       1874.72       1957.18        24.90 o                         
  -6  10   5        634.55        655.06        17.81 o                         
  -5  10   5        149.97        158.95        16.95 o                         
  -4  10   5        727.80        744.21        20.61 o                         
  -3  10   5          6.89          9.63        35.08 o                         
  -2  10   5          3.05         40.99        19.94 o                         
  -1  10   5        450.68        538.41        29.78 o                         
   0  10   5        246.23        288.48        19.05 o                         
   1  10   5         94.22         64.86        21.77 o                         
   2  10   5       3407.03       3476.13        95.38 o                         
   3  10   5        143.75        139.65        21.70 o                         
   4  10   5       2411.12       2589.69       172.24 o                         
   5  10   5          3.85        -10.18        21.44 o                         
   6  10   5        146.43        173.23        39.81 o                         
   7  10   5        170.98        160.23        19.46 o                         
  -9  11   5        189.21        161.54        16.36 o                         
  -8  11   5         91.61         92.03        14.85 o                         
  -7  11   5        213.87        223.88        17.64 o                         
  -6  11   5        784.72        822.16        18.31 o                         
  -5  11   5        162.95        140.77        20.69 o                         
  -4  11   5       1701.87       1707.33        71.95 o                         
  -3  11   5        132.45        146.93        18.42 o                         
  -2  11   5         52.95         86.60        19.53 o                         
  -1  11   5        803.12        734.10        31.20 o                         
   0  11   5        110.72        134.00        18.03 o                         
   1  11   5       1936.26       1967.24        99.32 o                         
   2  11   5        132.53        162.35        15.79 o                         
   3  11   5          1.28         -7.08        20.67 o                         
   4  11   5         84.00         85.44        21.28 o                         
   5  11   5        387.50        362.21        22.60 o                         
   6  11   5          7.60        -21.26        22.21 o                         
  -8  12   5         13.18         -4.19        18.06 o                         
  -7  12   5        279.28        237.82        20.03 o                         
  -6  12   5        217.62        232.32        17.86 o                         
  -5  12   5        273.55        307.35        54.16 o                         
  -4  12   5       1180.68       1295.02        79.41 o                         
  -3  12   5        225.64        244.29        20.03 o                         
  -2  12   5        474.27        543.49        37.02 o                         
  -1  12   5        118.51        104.31        18.53 o                         
   0  12   5        717.92        808.81        19.40 o                         
   1  12   5         10.61          5.06        19.19 o                         
   2  12   5       2171.74       2277.88        50.91 o                         
   3  12   5         41.96         17.18        21.03 o                         
   4  12   5        783.20        738.25        46.55 o                         
   5  12   5        171.63        137.85        29.56 o                         
  -7  13   5        287.56        272.76        67.04 o                         
  -6  13   5        308.36        300.11        25.35 o                         
  -5  13   5          8.66         15.13        22.89 o                         
  -4  13   5       1011.60       1095.58        70.11 o                         
  -3  13   5         99.15        116.50        22.13 o                         
  -2  13   5         73.03        104.45        20.28 o                         
  -1  13   5        556.62        580.38        55.04 o                         
   0  13   5         34.34         53.46        15.58 o                         
   1  13   5          7.46         -0.59        18.01 o                         
   2  13   5         58.47         38.52        17.93 o                         
   3  13   5         29.29         -9.00        18.02 o                         
   4  13   5         90.79         96.47        33.85 o                         
  -5  14   5        105.92         50.27        32.49 o                         
  -4  14   5        497.74        514.23        34.24 o                         
  -3  14   5         28.80         16.66        17.90 o                         
  -2  14   5        659.07        583.67        59.51 o                         
  -1  14   5         20.95         18.90        21.35 o                         
   0  14   5        414.44        332.67        21.87 o                         
   1  14   5          0.82          7.73        18.58 o                         
   2  14   5        287.28        284.61        17.95 o                         
   3  14   5        131.00        104.37        30.21 o                         
  -3  15   5        127.30         76.87        19.92 o                         
  -2  15   5        218.95        167.83        19.14 o                         
  -1  15   5        462.46        363.66        22.65 o                         
   0  15   5         40.03         18.04        19.97 o                         
   0 -15   6          0.36         -2.43        34.70 o                         
   1 -15   6        177.16        141.95        36.20 o                         
  -4 -14   6         87.81         55.26        59.04 o                         
  -3 -14   6        502.64        450.97        26.84 o                         
  -2 -14   6       1235.39       1099.13        28.64 o                         
  -1 -14   6          3.46         -4.81        31.02 o                         
   0 -14   6        101.98        128.60        32.68 o                         
   1 -14   6         25.25         33.89        33.20 o                         
   2 -14   6       1036.05       1012.06        38.20 o                         
   3 -14   6         65.47         90.62        34.37 o                         
  -5 -13   6        200.87        159.32        20.46 o                         
  -4 -13   6        392.37        350.81        22.53 o                         
  -3 -13   6        255.09        251.95        26.81 o                         
  -2 -13   6        142.76        112.63        22.27 o                         
  -1 -13   6        772.42        838.02        33.78 o                         
   0 -13   6         91.46         74.73        31.75 o                         
   1 -13   6        529.41        557.07        34.06 o                         
   2 -13   6        301.29        284.05        34.14 o                         
   3 -13   6         20.49         56.98        33.68 o                         
   4 -13   6        297.86        275.47        35.07 o                         
   5 -13   6        459.25        480.42        35.03 o                         
  -6 -12   6         75.05         44.56        24.88 o                         
  -5 -12   6          5.06         12.96        19.47 o                         
  -4 -12   6        891.58        911.87        22.00 o                         
  -3 -12   6        187.95        199.01        21.31 o                         
  -2 -12   6        391.42        402.37        39.62 o                         
  -1 -12   6        226.14        203.31        31.26 o                         
   0 -12   6        167.05        190.69        31.71 o                         
   1 -12   6         54.49         15.25        31.99 o                         
   2 -12   6        502.74        592.90        33.98 o                         
   3 -12   6         36.21         66.32        33.16 o                         
   4 -12   6          4.76         60.45        31.99 o                         
   5 -12   6        817.06        838.12        37.49 o                         
   6 -12   6          0.94        -15.45        23.12 o                         
  -7 -11   6         12.42         13.95        21.84 o                         
  -6 -11   6         24.85         45.32        35.36 o                         
  -5 -11   6        185.48        172.04        22.27 o                         
  -4 -11   6        351.45        361.59        18.54 o                         
  -3 -11   6       1395.39       1575.34        42.89 o                         
  -2 -11   6         56.68         60.40        21.36 o                         
  -1 -11   6        738.00        835.80        55.98 o                         
   0 -11   6         91.41        104.09        32.64 o                         
   1 -11   6       1260.59       1316.78        36.51 o                         
   2 -11   6        424.91        526.06        33.41 o                         
   3 -11   6         42.54         -8.94        39.06 o                         
   4 -11   6        652.50        620.16        51.24 o                         
   5 -11   6        704.56        769.62        25.53 o                         
   6 -11   6         24.46         -2.65        22.17 o                         
   7 -11   6         85.00         41.98        32.39 o                         
  -8 -10   6        223.09        136.66        31.83 o                         
  -7 -10   6        619.41        624.07        79.80 o                         
  -6 -10   6         74.62         76.69        21.57 o                         
  -5 -10   6        182.66        228.01        24.61 o                         
  -4 -10   6        183.76        179.96        19.20 o                         
  -3 -10   6         12.67          5.61        21.17 o                         
  -2 -10   6       1538.28       1625.41        25.22 o                         
  -1 -10   6         77.39         86.25        22.54 o                         
   0 -10   6        256.04        298.45        32.20 o                         
   1 -10   6        604.75        596.95        33.09 o                         
   2 -10   6        115.70        121.81        32.07 o                         
   3 -10   6          3.27         14.64        33.68 o                         
   4 -10   6          6.64         17.68        22.00 o                         
   5 -10   6        836.43        871.51        72.39 o                         
   6 -10   6          0.76          2.44        21.84 o                         
   7 -10   6        186.14        226.80        32.31 o                         
   8 -10   6         85.24         50.83        23.01 o                         
  -9  -9   6        117.50         89.08        36.92 o                         
  -8  -9   6        423.94        391.51        25.42 o                         
  -7  -9   6         52.51         42.65        22.39 o                         
  -6  -9   6        165.28        162.06        22.20 o                         
  -5  -9   6         23.97         43.08        22.79 o                         
  -4  -9   6          3.65         13.78        23.15 o                         
  -3  -9   6       2393.90       2375.90        25.75 o                         
  -2  -9   6        550.78        534.99        22.01 o                         
  -1  -9   6       1046.56       1078.73        41.96 o                         
   0  -9   6        698.82        713.19        36.17 o                         
   1  -9   6       1572.35       1501.97        38.79 o                         
   2  -9   6       1695.08       1769.53        30.05 o                         
   3  -9   6        361.62        399.09        23.89 o                         
   4  -9   6         12.61         17.51        22.23 o                         
   5  -9   6        406.33        429.48        28.21 o                         
   6  -9   6          5.88         11.77        30.45 o                         
   7  -9   6          1.29         29.32        31.22 o                         
   8  -9   6         91.35        109.43        25.22 o                         
  -9  -8   6        480.06        411.78        23.73 o                         
  -8  -8   6        310.17        284.33        22.62 o                         
  -7  -8   6        921.89        965.05        24.20 o                         
  -6  -8   6        269.29        285.06        25.14 o                         
  -5  -8   6         16.15         -7.97        22.38 o                         
  -4  -8   6          4.47          4.11        23.92 o                         
  -3  -8   6        182.78        199.91        30.12 o                         
  -2  -8   6       1273.99       1263.08        34.38 o                         
  -1  -8   6        165.02        177.00        23.85 o                         
   0  -8   6       1416.93       1451.20        64.54 o                         
   1  -8   6         58.16         47.27        35.26 o                         
   2  -8   6       1593.80       1647.77        68.68 o                         
   3  -8   6       1327.63       1324.44        26.61 o                         
   4  -8   6         59.33         53.62        32.65 o                         
   5  -8   6       1192.49       1198.63        24.65 o                         
   6  -8   6          0.27          2.68        23.10 o                         
   7  -8   6        198.26        204.97        22.03 o                         
   8  -8   6         95.84         83.12        20.37 o                         
   9  -8   6         33.01         51.32        43.39 o                         
 -10  -7   6       1028.42       1033.58        50.84 o                         
  -9  -7   6         11.71         33.08        38.38 o                         
  -8  -7   6         89.47        114.34        18.35 o                         
  -7  -7   6        425.35        420.50        23.40 o                         
  -6  -7   6        259.52        270.53        23.39 o                         
  -5  -7   6        623.30        649.50        25.18 o                         
  -4  -7   6         23.69         25.34        25.33 o                         
  -3  -7   6       2078.96       1979.33        32.72 o                         
  -2  -7   6       1158.29       1127.22        24.70 o                         
  -1  -7   6       3738.02       3516.93       119.04 o                         
   0  -7   6         35.41         25.82        23.63 o                         
   1  -7   6        217.06        143.29        26.07 o                         
   2  -7   6       2973.97       2866.31        37.84 o                         
   3  -7   6        267.42        228.74        25.15 o                         
   4  -7   6        668.92        690.32        27.39 o                         
   5  -7   6        213.11        208.64        18.78 o                         
   6  -7   6        133.97        147.76        21.39 o                         
   7  -7   6        401.00        417.46        21.13 o                         
   8  -7   6        287.76        321.36        23.70 o                         
   9  -7   6         83.68         31.55        21.84 o                         
 -10  -6   6         26.58         15.43        22.63 o                         
  -9  -6   6         27.70         51.83        22.44 o                         
  -8  -6   6        495.78        571.69        52.83 o                         
  -7  -6   6       1383.42       1386.41        21.98 o                         
  -6  -6   6        878.22        837.55        48.91 o                         
  -5  -6   6        861.14        854.14        24.46 o                         
  -4  -6   6        457.31        504.94        42.30 o                         
  -3  -6   6        145.55        127.84        27.34 o                         
  -2  -6   6        437.72        373.21        23.78 o                         
  -1  -6   6         37.75         35.32        22.18 o                         
   0  -6   6       1276.97       1152.54        57.44 o                         
   1  -6   6        400.80        382.11        22.40 o                         
   2  -6   6       2581.85       2479.77        53.71 o                         
   3  -6   6       1847.23       1700.15        58.87 o                         
   4  -6   6         62.93         73.28        19.17 o                         
   5  -6   6       5067.24       5125.01       134.88 o                         
   6  -6   6         64.55         58.25        20.62 o                         
   7  -6   6        208.80        182.98        20.94 o                         
   8  -6   6          0.25         -0.16        20.50 o                         
   9  -6   6          1.78        -18.93        18.93 o                         
 -11  -5   6        122.74        112.07        45.03 o                         
 -10  -5   6        646.65        644.15        19.57 o                         
  -9  -5   6          2.25         -6.13        41.57 o                         
  -8  -5   6        369.31        374.19        23.44 o                         
  -7  -5   6         48.74         62.21        23.23 o                         
  -6  -5   6         20.83         38.80        25.94 o                         
  -5  -5   6       1251.62       1281.05        27.98 o                         
  -4  -5   6       2782.67       2802.84        31.35 o                         
  -3  -5   6        939.32        822.64        28.79 o                         
  -2  -5   6        175.58        174.53        24.48 o                         
  -1  -5   6       3850.26       3680.08       127.51 o                         
   0  -5   6         92.30         75.00        25.42 o                         
   1  -5   6       4900.21       4825.43       152.43 o                         
   2  -5   6       5571.74       5442.81       152.79 o                         
   3  -5   6         16.76         23.37        18.13 o                         
   4  -5   6        202.94        212.41        21.88 o                         
   5  -5   6          8.27         31.84        19.20 o                         
   6  -5   6        338.28        359.90        19.51 o                         
   7  -5   6          9.74        -11.08        41.35 o                         
   8  -5   6        942.29        983.25        59.81 o                         
   9  -5   6        530.59        441.55        35.90 o                         
 -11  -4   6        590.67        523.85        20.29 o                         
 -10  -4   6          1.77         20.86        18.22 o                         
  -9  -4   6        604.15        641.77        16.71 o                         
  -8  -4   6       2890.18       3164.73        31.49 o                         
  -7  -4   6        204.02        281.84        56.04 o                         
  -6  -4   6         14.39         13.19        26.09 o                         
  -5  -4   6         68.48         -0.56        26.51 o                         
  -4  -4   6         86.43         89.10        26.52 o                         
  -3  -4   6        133.41        126.49        30.16 o                         
  -2  -4   6       4796.45       4575.63        41.35 o                         
  -1  -4   6         14.10         22.53        27.00 o                         
   0  -4   6       3882.03       3470.95       104.13 o                         
   1  -4   6        315.42        299.18        22.31 o                         
   2  -4   6        932.80        921.52        22.66 o                         
   3  -4   6       1398.72       1393.26        43.63 o                         
   4  -4   6        652.63        636.21        21.56 o                         
   5  -4   6       2606.46       2625.99        47.47 o                         
   6  -4   6        923.00        954.16        28.29 o                         
   7  -4   6        119.63        120.09        18.96 o                         
   8  -4   6         34.70         12.56        23.46 o                         
   9  -4   6         20.12          1.90        23.79 o                         
  10  -4   6        784.28        705.05        29.09 o                         
 -11  -3   6        512.20        459.79        62.67 o                         
 -10  -3   6        174.80        170.97        14.76 o                         
  -9  -3   6          0.38         17.11        15.50 o                         
  -8  -3   6       2553.25       2729.55        60.23 o                         
  -7  -3   6        509.16        556.38        26.43 o                         
  -6  -3   6        824.29        811.68        22.70 o                         
  -5  -3   6       4372.94       4201.78        60.09 o                         
  -4  -3   6        547.16        488.68        24.67 o                         
  -3  -3   6       5088.25       4532.55        66.90 o                         
  -2  -3   6       2916.33       2679.29        69.83 o                         
  -1  -3   6      14555.31      15404.16       581.46 o                         
   0  -3   6       7728.86       8036.68       280.72 o                         
   1  -3   6      11016.89      11678.36       347.02 o                         
   2  -3   6       3207.29       3121.95        62.81 o                         
   3  -3   6        712.66        751.90        21.53 o                         
   4  -3   6        245.73        247.98        20.79 o                         
   5  -3   6         83.11         85.23        24.58 o                         
   6  -3   6         94.46        114.72        24.03 o                         
   7  -3   6         42.97         54.44        18.21 o                         
   8  -3   6        321.73        297.45        24.28 o                         
   9  -3   6          9.63          1.10        31.24 o                         
  10  -3   6        227.90        191.32        18.38 o                         
 -11  -2   6        179.72        166.60        16.69 o                         
 -10  -2   6         33.51         29.35        22.90 o                         
  -9  -2   6       1992.47       2111.14        51.38 o                         
  -8  -2   6       4172.57       4192.81        79.27 o                         
  -7  -2   6       2428.09       2427.40        49.47 o                         
  -6  -2   6       1106.67       1075.44        24.50 o                         
  -5  -2   6       1592.67       1571.85        21.79 o                         
  -4  -2   6         11.50         38.01        30.63 o                         
  -3  -2   6       1749.52       1564.85        37.92 o                         
  -2  -2   6       2713.89       2493.85        43.60 o                         
  -1  -2   6        479.95        606.58        37.82 o                         
   0  -2   6      11768.57      12161.74       233.66 o                         
   1  -2   6        206.49        160.12        27.16 o                         
   2  -2   6       2178.08       2069.72        26.98 o                         
   3  -2   6       4302.76       4458.23       119.77 o                         
   4  -2   6        665.86        628.61        24.30 o                         
   5  -2   6       4370.54       4431.74        32.54 o                         
   6  -2   6       3686.89       3686.18        68.43 o                         
   7  -2   6        413.10        376.90        18.30 o                         
   8  -2   6          6.26          8.69        18.02 o                         
   9  -2   6         20.51         12.68        31.65 o                         
  10  -2   6        526.63        452.02        18.21 o                         
 -11  -1   6        440.67        451.64        28.14 o                         
 -10  -1   6        248.89        273.81        18.76 o                         
  -9  -1   6         23.05         48.05        18.59 o                         
  -8  -1   6          1.80         10.31        19.25 o                         
  -7  -1   6       1911.14       1895.03        44.03 o                         
  -6  -1   6        441.78        464.76        25.37 o                         
  -5  -1   6       3331.64       3122.60        44.87 o                         
  -4  -1   6        795.93        714.64        19.98 o                         
  -3  -1   6       3717.72       3260.21        67.93 o                         
  -2  -1   6       4426.26       4079.11        95.37 o                         
  -1  -1   6        855.40        814.90        37.60 o                         
   0  -1   6       3427.71       3068.78        46.46 o                         
   1  -1   6       2403.66       2292.07        61.89 o                         
   2  -1   6       9211.59       9024.21       204.14 o                         
   3  -1   6       1959.87       2051.11        65.09 o                         
   4  -1   6        536.87        542.91        35.02 o                         
   5  -1   6          1.14         21.24        18.49 o                         
   6  -1   6         13.62        -16.36        18.68 o                         
   7  -1   6        574.09        572.43        18.78 o                         
   8  -1   6        602.40        590.33        19.58 o                         
   9  -1   6          1.61        -18.20        18.20 o                         
  10  -1   6        190.43        153.07        17.27 o                         
 -11   0   6          1.89         23.62        18.16 o                         
 -10   0   6        233.10        263.01        20.13 o                         
  -9   0   6        931.85       1085.68        25.54 o                         
  -8   0   6       2328.36       2343.79        62.37 o                         
  -7   0   6       6751.08       6705.70       118.94 o                         
  -6   0   6       1391.36       1435.99        44.48 o                         
  -5   0   6       1253.82       1042.70        22.92 o                         
  -4   0   6       1509.80       1408.10        32.93 o                         
  -3   0   6       4306.69       3930.27        84.23 o                         
  -2   0   6        929.12       1059.93        34.59 o                         
  -1   0   6        495.08        478.98        27.28 o                         
   0   0   6        661.08        770.54        34.72 o                         
   1   0   6        194.27        236.86        34.16 o                         
   2   0   6          3.24          6.45        25.11 o                         
   3   0   6        962.04        931.30        41.50 o                         
   4   0   6        564.82        497.04        35.61 o                         
   5   0   6       5313.89       5020.60       132.20 o                         
   6   0   6       1188.47       1255.91        38.73 o                         
   7   0   6          4.86          7.19        18.42 o                         
   8   0   6        355.81        350.07        18.54 o                         
   9   0   6          2.33         17.45        27.41 o                         
  10   0   6        537.50        411.19        16.27 o                         
 -12   1   6          1.41        -13.63        23.29 o                         
 -11   1   6        866.28        872.76        45.62 o                         
 -10   1   6        227.71        265.23        42.54 o                         
  -9   1   6        171.34        185.36        21.50 o                         
  -8   1   6        189.95        234.66        25.92 o                         
  -7   1   6        677.35        676.18        24.08 o                         
  -6   1   6         50.51         51.37        21.13 o                         
  -5   1   6         98.63         98.57        26.96 o                         
  -4   1   6        203.63        181.02        20.92 o                         
  -3   1   6        874.51        809.68        26.74 o                         
  -2   1   6       1685.85       1589.96        62.52 o                         
  -1   1   6       1080.94        981.40        26.95 o                         
   0   1   6        182.58        138.24        32.12 o                         
   1   1   6       5388.02       5411.79        57.34 o                         
   2   1   6       1407.79       1332.94        64.67 o                         
   3   1   6         81.48         86.14        26.50 o                         
   4   1   6         47.63         62.36        35.55 o                         
   5   1   6       1728.24       1711.99        71.94 o                         
   6   1   6        199.23        198.89        25.82 o                         
   7   1   6         43.65         38.70        27.26 o                         
   8   1   6        730.32        777.36        23.16 o                         
   9   1   6         73.85         81.47        15.76 o                         
  10   1   6         23.41         23.13        19.22 o                         
 -11   2   6         35.14         45.56        17.86 o                         
 -10   2   6        309.30        337.00        17.83 o                         
  -9   2   6        876.87        919.15        21.70 o                         
  -8   2   6       2035.54       1967.14        34.62 o                         
  -7   2   6        280.49        292.60        25.95 o                         
  -6   2   6          7.20         30.93        20.99 o                         
  -5   2   6        505.97        524.80        17.73 o                         
  -4   2   6         38.52         78.27        18.90 o                         
  -3   2   6       2244.48       1878.17        72.75 o                         
  -2   2   6        914.49        861.40        33.87 o                         
  -1   2   6        483.95        496.41        24.80 o                         
   0   2   6        695.80        648.23        31.99 o                         
   1   2   6        236.05        252.42        43.36 o                         
   2   2   6        240.04        228.89        27.12 o                         
   3   2   6         82.60         52.89        26.51 o                         
   4   2   6       5794.51       5911.01        49.19 o                         
   5   2   6       3322.84       3346.99       119.44 o                         
   6   2   6        437.21        432.79        23.04 o                         
   7   2   6         97.15         52.43        18.93 o                         
   8   2   6         56.13         73.34        17.36 o                         
   9   2   6         51.63         94.17        29.56 o                         
  10   2   6         48.15         17.18        20.32 o                         
 -11   3   6       1118.99       1118.05        22.07 o                         
 -10   3   6         26.10         17.53        17.88 o                         
  -9   3   6        330.19        340.59        16.63 o                         
  -8   3   6         17.76          9.93        37.95 o                         
  -7   3   6        245.02        246.25        17.31 o                         
  -6   3   6        371.37        372.35        34.89 o                         
  -5   3   6       4246.80       4185.13       102.65 o                         
  -4   3   6        406.16        388.12        18.59 o                         
  -3   3   6        196.80        161.55        20.14 o                         
  -2   3   6       3432.81       3177.31       163.87 o                         
  -1   3   6      12498.81      12284.08       392.56 o                         
   0   3   6       3446.30       3211.52        90.38 o                         
   1   3   6       3071.61       3068.94       223.57 o                         
   2   3   6       2420.51       2392.47       176.69 o                         
   3   3   6        734.29        765.83        53.62 o                         
   4   3   6         99.46         77.89        34.58 o                         
   5   3   6       1902.18       1745.87        89.18 o                         
   6   3   6        359.35        365.92        19.26 o                         
   7   3   6        140.77        212.19        37.39 o                         
   8   3   6         81.97        136.92        21.92 o                         
   9   3   6        102.64         66.91        18.20 o                         
 -11   4   6          0.30         15.28        24.01 o                         
 -10   4   6         29.96         42.04        29.90 o                         
  -9   4   6        304.19        349.68        19.02 o                         
  -8   4   6       1694.83       1887.48        91.85 o                         
  -7   4   6          6.06         26.79        15.11 o                         
  -6   4   6         56.21         70.76        15.81 o                         
  -5   4   6       1699.41       1664.67        48.64 o                         
  -4   4   6        304.82        296.39        18.94 o                         
  -3   4   6       7780.93       7176.47       328.78 o                         
  -2   4   6       2452.07       2459.96       114.40 o                         
  -1   4   6        186.46        165.75        24.11 o                         
   0   4   6          0.79         19.99        18.87 o                         
   1   4   6        539.27        478.40        22.86 o                         
   2   4   6        980.44       1112.88        70.99 o                         
   3   4   6       1972.62       2147.23       213.29 o                         
   4   4   6       4072.52       3959.02        44.17 o                         
   5   4   6       5117.94       4990.30        45.49 o                         
   6   4   6       2311.67       2213.89        63.89 o                         
   7   4   6         61.71         47.05        22.20 o                         
   8   4   6        296.16        323.63        31.57 o                         
   9   4   6         19.07         13.04        21.95 o                         
 -11   5   6        192.09        168.36        21.48 o                         
 -10   5   6         78.98        129.38        22.82 o                         
  -9   5   6        363.52        401.03        18.55 o                         
  -8   5   6         28.35         24.24        18.40 o                         
  -7   5   6         76.88         74.04        17.06 o                         
  -6   5   6        156.57        199.62        17.53 o                         
  -5   5   6       4051.48       4010.67       124.46 o                         
  -4   5   6        550.62        535.20        18.39 o                         
  -3   5   6        525.00        526.87        42.97 o                         
  -2   5   6       3965.10       3807.34       159.31 o                         
  -1   5   6       1153.02       1138.29        22.97 o                         
   0   5   6       1809.22       1766.07        40.85 o                         
   1   5   6         67.43         56.63        25.29 o                         
   2   5   6       1258.19       1359.35        78.17 o                         
   3   5   6       1841.92       1998.34       175.22 o                         
   4   5   6       1165.64       1305.87       107.76 o                         
   5   5   6        358.44        413.80        34.79 o                         
   6   5   6        301.64        350.15        33.33 o                         
   7   5   6        607.23        648.12        69.06 o                         
   8   5   6         38.71         61.29        15.62 o                         
   9   5   6         87.18         89.74        34.01 o                         
 -11   6   6        295.73        290.78        55.67 o                         
 -10   6   6        233.86        251.01        15.71 o                         
  -9   6   6        208.60        227.69        27.01 o                         
  -8   6   6       1066.76       1126.85        46.63 o                         
  -7   6   6        398.20        408.01        16.78 o                         
  -6   6   6        203.74        206.65        19.72 o                         
  -5   6   6        246.91        249.30        17.83 o                         
  -4   6   6       1982.12       1883.37        38.76 o                         
  -3   6   6       6746.14       6624.55       265.28 o                         
  -2   6   6        308.91        354.05        21.95 o                         
  -1   6   6        434.76        392.10        23.18 o                         
   0   6   6       1871.23       2017.14       110.83 o                         
   1   6   6          6.83          0.70        25.33 o                         
   2   6   6       1402.53       1507.73        56.47 o                         
   3   6   6         93.95        109.62        24.74 o                         
   4   6   6         54.92         58.17        24.06 o                         
   5   6   6       2197.81       2368.04        38.77 o                         
   6   6   6       2516.96       2626.41        38.53 o                         
   7   6   6         93.88         96.45        33.93 o                         
   8   6   6       1240.85       1088.05        36.22 o                         
   9   6   6         51.93        -18.64        34.66 o                         
 -11   7   6        694.87        494.16        32.28 o                         
 -10   7   6          6.03         -3.73        17.73 o                         
  -9   7   6        347.02        401.77        15.91 o                         
  -8   7   6         64.14         84.92        16.39 o                         
  -7   7   6         19.67         34.29        16.29 o                         
  -6   7   6        362.89        361.94        17.00 o                         
  -5   7   6        347.03        385.55        18.19 o                         
  -4   7   6        676.49        603.44        28.30 o                         
  -3   7   6       1708.28       1806.27        67.29 o                         
  -2   7   6       3543.00       3487.73       166.73 o                         
  -1   7   6        144.67        160.94        30.60 o                         
   0   7   6       4021.22       4021.53       119.26 o                         
   1   7   6         33.87         37.60        19.05 o                         
   2   7   6        144.19        126.21        48.47 o                         
   3   7   6       2225.17       2453.77       128.09 o                         
   4   7   6        252.06        261.85        34.42 o                         
   5   7   6        470.90        535.20        64.06 o                         
   6   7   6        133.95        176.97        32.31 o                         
   7   7   6        472.70        502.48        34.34 o                         
   8   7   6        192.29         71.10        34.42 o                         
 -10   8   6        287.18        291.70        19.72 o                         
  -9   8   6        276.09        274.65        15.83 o                         
  -8   8   6        511.74        556.90        16.26 o                         
  -7   8   6          2.54         18.94        15.51 o                         
  -6   8   6        179.39        218.31        16.81 o                         
  -5   8   6        842.35        784.99        20.92 o                         
  -4   8   6         56.23         49.83        17.05 o                         
  -3   8   6       4017.28       4172.79       161.66 o                         
  -2   8   6          0.04          4.66        25.07 o                         
  -1   8   6         16.95         12.65        19.92 o                         
   0   8   6       1349.43       1466.16        25.69 o                         
   1   8   6         87.23        105.35        22.58 o                         
   2   8   6         70.00         99.93        22.92 o                         
   3   8   6         26.67         24.42        22.01 o                         
   4   8   6        854.82        911.36        43.78 o                         
   5   8   6       1927.97       2235.01       244.87 o                         
   6   8   6       1509.56       1685.71       124.23 o                         
   7   8   6         20.57         38.76        31.20 o                         
   8   8   6       1101.06       1070.67       121.78 o                         
 -10   9   6        198.88        191.09        34.37 o                         
  -9   9   6        196.36        204.50        18.09 o                         
  -8   9   6        827.57        897.73        17.78 o                         
  -7   9   6         44.12         81.13        17.10 o                         
  -6   9   6         75.52         75.08        21.56 o                         
  -5   9   6        255.95        258.65        24.44 o                         
  -4   9   6        105.48        109.90        17.62 o                         
  -3   9   6          3.41          8.98        31.57 o                         
  -2   9   6       3656.70       3798.56       308.56 o                         
  -1   9   6        610.63        716.49        39.89 o                         
   0   9   6       6494.58       6722.57       228.50 o                         
   1   9   6        172.93        253.20        24.74 o                         
   2   9   6        247.03        251.05        22.52 o                         
   3   9   6       1667.37       1845.84        97.42 o                         
   4   9   6         35.88         71.95        21.11 o                         
   5   9   6        410.28        392.77        33.78 o                         
   6   9   6         91.52        100.24        21.74 o                         
   7   9   6        189.26        221.44        42.85 o                         
  -9  10   6        384.11        333.09        17.13 o                         
  -8  10   6       1365.68       1379.17        25.71 o                         
  -7  10   6         73.99         57.76        15.75 o                         
  -6  10   6         67.71         67.71        15.57 o                         
  -5  10   6        668.15        693.11        26.10 o                         
  -4  10   6          4.32         35.47        18.85 o                         
  -3  10   6       2363.97       2428.00       185.80 o                         
  -2  10   6        478.06        500.65        20.60 o                         
  -1  10   6          0.17         29.58        18.98 o                         
   0  10   6       1584.35       1607.60        28.33 o                         
   1  10   6       2731.34       2726.41        73.64 o                         
   2  10   6        243.99        299.01        21.41 o                         
   3  10   6         77.96         68.33        17.86 o                         
   4  10   6       1014.36       1076.86       138.46 o                         
   5  10   6        189.83        217.06        37.57 o                         
   6  10   6        764.20        746.55       171.60 o                         
  -8  11   6        589.39        534.16        15.65 o                         
  -7  11   6         13.64          8.03        16.24 o                         
  -6  11   6        283.53        274.96        15.19 o                         
  -5  11   6        226.10        221.66        18.68 o                         
  -4  11   6        208.73        217.87        19.27 o                         
  -3  11   6        134.27        165.08        20.01 o                         
  -2  11   6       2270.69       2167.55       209.92 o                         
  -1  11   6        203.27        241.36        17.22 o                         
   0  11   6       2537.76       2577.22        85.19 o                         
   1  11   6        325.21        331.60        19.44 o                         
   2  11   6         25.50         55.36        15.36 o                         
   3  11   6        489.16        457.67        34.34 o                         
   4  11   6         39.45         45.19        39.67 o                         
   5  11   6        572.50        545.99        47.75 o                         
   6  11   6        235.28        259.82        85.82 o                         
  -8  12   6        370.54        311.26        26.55 o                         
  -7  12   6        486.70        444.64        20.48 o                         
  -6  12   6         31.32         40.91        30.53 o                         
  -5  12   6        601.46        614.93        27.67 o                         
  -4  12   6         57.46         67.89        19.80 o                         
  -3  12   6        749.84        805.36        37.74 o                         
  -2  12   6        222.13        225.43        16.31 o                         
  -1  12   6         57.92         75.28        19.39 o                         
   0  12   6        195.39        217.16        16.02 o                         
   1  12   6        552.82        596.05        20.51 o                         
   2  12   6        162.05        200.78        29.65 o                         
   3  12   6          1.43        -21.37        21.37 o                         
   4  12   6         72.26         45.47        35.16 o                         
   5  12   6        134.78         85.29        26.04 o                         
  -7  13   6         43.47         42.12        21.96 o                         
  -6  13   6        100.42         94.74        26.96 o                         
  -5  13   6          3.88        -23.11        23.11 o                         
  -4  13   6        205.91        216.85        22.79 o                         
  -3  13   6          0.90          6.11        19.21 o                         
  -2  13   6        230.89        262.90        19.75 o                         
  -1  13   6          0.44         48.35        19.65 o                         
   0  13   6        343.22        359.58        19.16 o                         
   1  13   6         16.62         23.62        15.68 o                         
   2  13   6         84.85         57.39        18.27 o                         
   3  13   6        675.22        641.53        23.36 o                         
   4  13   6          0.00        -22.02        22.02 o                         
  -5  14   6        310.93        290.12        24.92 o                         
  -4  14   6          0.10          7.91        23.29 o                         
  -3  14   6         92.73         81.53        22.61 o                         
  -2  14   6         77.73         90.70        20.98 o                         
  -1  14   6          1.73         20.70        20.03 o                         
   0  14   6        255.24        233.17        21.03 o                         
   1  14   6          5.45         20.43        29.80 o                         
   2  14   6         14.11         34.85        18.71 o                         
  -2  15   6        214.68        180.25        35.95 o                         
  -3 -14   7        490.76        421.97        25.27 o                         
  -2 -14   7         53.35        -25.36        33.04 o                         
  -1 -14   7          4.05         62.15        32.71 o                         
   0 -14   7         24.82         29.20        33.32 o                         
   1 -14   7        909.10        857.25        38.32 o                         
   2 -14   7         77.97         77.36        35.02 o                         
   3 -14   7        253.45        238.66        36.48 o                         
  -5 -13   7         70.07         49.05        20.66 o                         
  -4 -13   7         75.40        104.06        22.06 o                         
  -3 -13   7          0.28         -4.39        21.41 o                         
  -2 -13   7        209.84        249.74        23.40 o                         
  -1 -13   7        139.51        145.06        32.03 o                         
   0 -13   7        471.38        449.36        33.53 o                         
   1 -13   7        495.35        531.00        34.55 o                         
   2 -13   7         42.55        142.59        32.67 o                         
   3 -13   7        953.79        903.13        37.10 o                         
   4 -13   7        124.12        106.00        34.42 o                         
  -6 -12   7          6.54         15.85        21.07 o                         
  -5 -12   7        536.57        552.17        35.76 o                         
  -4 -12   7         73.64         63.38        21.15 o                         
  -3 -12   7         12.91         24.66        19.84 o                         
  -2 -12   7         18.56         45.52        22.11 o                         
  -1 -12   7         25.99         19.41        31.06 o                         
   0 -12   7        284.97        332.79        33.13 o                         
   1 -12   7        662.30        713.33        34.67 o                         
   2 -12   7        145.94        213.82        32.84 o                         
   3 -12   7         38.93         63.41        32.71 o                         
   4 -12   7        190.11        168.81        33.77 o                         
   5 -12   7         88.99         98.41        31.54 o                         
   6 -12   7        886.34        738.03        36.66 o                         
  -7 -11   7          0.49        -22.30        22.30 o                         
  -6 -11   7        551.60        560.68        23.50 o                         
  -5 -11   7        164.65        182.46        20.45 o                         
  -4 -11   7        255.38        265.73        19.74 o                         
  -3 -11   7          3.21        -11.71        20.81 o                         
  -2 -11   7        240.12        334.49        25.22 o                         
  -1 -11   7          2.34         14.03        30.97 o                         
   0 -11   7         32.59        105.26        39.18 o                         
   1 -11   7        375.26        360.20        40.97 o                         
   2 -11   7        173.41        189.31        32.56 o                         
   3 -11   7       1418.49       1394.72        37.08 o                         
   4 -11   7          8.29        -15.69        17.60 o                         
   5 -11   7          2.66         27.91        22.55 o                         
   6 -11   7        430.79        430.15        47.49 o                         
  -8 -10   7        154.05         90.70        22.81 o                         
  -7 -10   7        805.58        771.06        52.76 o                         
  -6 -10   7        293.31        274.29        22.68 o                         
  -5 -10   7       1283.34       1418.47        26.55 o                         
  -4 -10   7         57.73         75.87        18.64 o                         
  -3 -10   7        778.80        781.54        22.29 o                         
  -2 -10   7        884.78        966.32        23.88 o                         
  -1 -10   7        200.74        225.58        23.32 o                         
   0 -10   7        132.76        131.96        33.49 o                         
   1 -10   7        185.24        126.39        33.57 o                         
   2 -10   7        258.00        243.97        33.97 o                         
   3 -10   7         11.13         -6.14        23.26 o                         
   4 -10   7        700.82        724.40        22.56 o                         
   5 -10   7        128.32        120.91        45.64 o                         
   6 -10   7        607.37        567.77        33.33 o                         
   7 -10   7        177.58        193.60        32.60 o                         
  -9  -9   7          0.76         35.34        22.65 o                         
  -8  -9   7        268.54        233.87        22.45 o                         
  -7  -9   7         30.56         38.31        32.49 o                         
  -6  -9   7       1918.14       1954.90        26.88 o                         
  -5  -9   7         27.72         27.70        22.96 o                         
  -4  -9   7       1174.75       1217.02        26.24 o                         
  -3  -9   7         84.48         75.65        19.70 o                         
  -2  -9   7       1075.88       1095.03        26.08 o                         
  -1  -9   7       1145.85       1186.53        33.93 o                         
   0  -9   7        340.31        379.82        35.43 o                         
   1  -9   7       3726.34       3659.16        45.39 o                         
   2  -9   7        540.54        633.54        24.84 o                         
   3  -9   7        243.32        294.66        23.61 o                         
   4  -9   7        215.08        193.86        36.42 o                         
   5  -9   7         27.37         29.19        21.47 o                         
   6  -9   7        368.76        380.09        33.05 o                         
   7  -9   7         32.37         74.81        31.66 o                         
   8  -9   7        107.88         70.32        31.80 o                         
  -9  -8   7        102.81        118.29        22.11 o                         
  -8  -8   7        186.24        122.02        23.68 o                         
  -7  -8   7        622.06        658.22        23.28 o                         
  -6  -8   7        205.97        210.54        21.55 o                         
  -5  -8   7        589.63        612.55        26.60 o                         
  -4  -8   7         58.49         85.47        24.22 o                         
  -3  -8   7       2280.86       2214.54        82.95 o                         
  -2  -8   7       5088.58       4947.44        66.80 o                         
  -1  -8   7        582.46        550.26        22.91 o                         
   0  -8   7        143.75        127.25        27.57 o                         
   1  -8   7        531.12        559.36        43.01 o                         
   2  -8   7        162.30        174.81        24.56 o                         
   3  -8   7        742.23        744.18        45.18 o                         
   4  -8   7        585.29        630.59        32.18 o                         
   5  -8   7        459.43        383.23        27.39 o                         
   6  -8   7       1010.64       1050.94        30.85 o                         
   7  -8   7        302.20        309.02        22.97 o                         
   8  -8   7         72.25         56.29        21.93 o                         
 -10  -7   7        413.88        403.59        39.28 o                         
  -9  -7   7         64.66        114.42        38.96 o                         
  -8  -7   7        170.26        199.85        22.81 o                         
  -7  -7   7        209.25        252.89        22.99 o                         
  -6  -7   7       1004.81        984.65        24.80 o                         
  -5  -7   7        114.33        115.51        20.06 o                         
  -4  -7   7         83.24         95.57        25.34 o                         
  -3  -7   7        453.26        451.02        22.53 o                         
  -2  -7   7         25.76         14.54        22.47 o                         
  -1  -7   7       1186.48       1133.37        36.67 o                         
   0  -7   7       1966.96       1983.09        56.99 o                         
   1  -7   7       3054.99       2920.32        49.22 o                         
   2  -7   7        566.55        491.94        26.16 o                         
   3  -7   7        301.31        311.11        22.14 o                         
   4  -7   7         95.50        126.13        19.33 o                         
   5  -7   7        298.38        270.21        22.88 o                         
   6  -7   7       1958.49       1947.58        66.47 o                         
   7  -7   7        128.44        119.38        21.16 o                         
   8  -7   7          9.32         24.02        19.81 o                         
   9  -7   7        178.33        127.28        23.22 o                         
 -10  -6   7        127.49        111.34        28.86 o                         
  -9  -6   7         49.59         57.81        22.35 o                         
  -8  -6   7        172.95        170.55        31.99 o                         
  -7  -6   7        485.70        540.22        23.79 o                         
  -6  -6   7         20.93        -23.91        23.91 o                         
  -5  -6   7        860.55        900.37        33.97 o                         
  -4  -6   7         60.92         66.36        26.22 o                         
  -3  -6   7       3265.28       3050.16        57.84 o                         
  -2  -6   7       2445.64       2255.49        52.44 o                         
  -1  -6   7        244.79        231.85        23.50 o                         
   0  -6   7        149.15        151.12        22.68 o                         
   1  -6   7         28.15         48.39        24.74 o                         
   2  -6   7        121.04        131.53        20.72 o                         
   3  -6   7        225.04        202.66        19.45 o                         
   4  -6   7        367.70        361.36        24.56 o                         
   5  -6   7       1054.65       1006.50        29.21 o                         
   6  -6   7       1713.60       1802.94        63.87 o                         
   7  -6   7          3.48          0.90        18.87 o                         
   8  -6   7         21.63         11.76        18.17 o                         
   9  -6   7       2718.55       2408.27       138.66 o                         
 -10  -5   7        163.66        200.68        34.25 o                         
  -9  -5   7         78.26        102.83        15.30 o                         
  -8  -5   7         80.80        100.38        36.50 o                         
  -7  -5   7        249.83        240.54        24.70 o                         
  -6  -5   7       1172.70       1214.06        51.45 o                         
  -5  -5   7        157.23        214.59        60.93 o                         
  -4  -5   7       1348.61       1369.30        25.32 o                         
  -3  -5   7         87.12         49.03        27.00 o                         
  -2  -5   7        611.56        584.21        25.96 o                         
  -1  -5   7         67.56         47.87        21.65 o                         
   0  -5   7        872.27        955.68        31.89 o                         
   1  -5   7       1133.95        994.55        30.70 o                         
   2  -5   7       2032.60       2116.76        58.23 o                         
   3  -5   7       1812.10       1903.24        35.70 o                         
   4  -5   7        340.26        369.21        22.24 o                         
   5  -5   7          3.67         33.12        19.13 o                         
   6  -5   7       3191.31       3343.61        97.27 o                         
   7  -5   7        151.90        147.09        17.63 o                         
   8  -5   7         68.96         86.84        18.97 o                         
   9  -5   7         59.50         38.15        16.52 o                         
 -11  -4   7        269.15        199.09        47.51 o                         
 -10  -4   7         61.77         81.72        16.00 o                         
  -9  -4   7        969.49       1065.07        17.60 o                         
  -8  -4   7       1035.67       1104.76        20.24 o                         
  -7  -4   7        801.29        890.86        75.67 o                         
  -6  -4   7        401.62        403.93        26.68 o                         
  -5  -4   7       7564.06       7580.49        47.87 o                         
  -4  -4   7       1117.84       1110.95        29.20 o                         
  -3  -4   7       7809.14       7391.36        43.52 o                         
  -2  -4   7       9595.42       9239.75       180.10 o                         
  -1  -4   7        595.34        640.33        35.78 o                         
   0  -4   7        127.70        135.83        21.20 o                         
   1  -4   7          3.19          5.00        21.80 o                         
   2  -4   7       1528.00       1533.72        53.06 o                         
   3  -4   7        107.55        123.22        20.80 o                         
   4  -4   7       1569.37       1524.79        30.93 o                         
   5  -4   7         97.12        132.23        19.42 o                         
   6  -4   7       1009.95       1047.55        21.76 o                         
   7  -4   7         38.29         58.20        26.37 o                         
   8  -4   7          1.62        -22.26        32.06 o                         
   9  -4   7       2069.56       2335.30       154.44 o                         
 -11  -3   7        158.86        163.91        24.42 o                         
 -10  -3   7         12.30         -0.43        26.27 o                         
  -9  -3   7        169.06        210.69        32.60 o                         
  -8  -3   7         23.87         46.90        16.70 o                         
  -7  -3   7         11.86         30.26        26.08 o                         
  -6  -3   7        369.39        382.22        37.48 o                         
  -5  -3   7        292.61        284.34        27.74 o                         
  -4  -3   7        886.26        836.20        24.34 o                         
  -3  -3   7        464.72        450.50        30.66 o                         
  -2  -3   7       4266.91       4188.25       101.52 o                         
  -1  -3   7      18271.46      19475.69       374.76 o                         
   0  -3   7       4579.35       4539.14       144.36 o                         
   1  -3   7      21892.00      22568.00       617.55 o                         
   2  -3   7       3523.70       3604.25        47.97 o                         
   3  -3   7        796.93        831.98        33.82 o                         
   4  -3   7         32.23         46.55        22.09 o                         
   5  -3   7         65.36         55.89        18.75 o                         
   6  -3   7       3448.97       3839.76        64.79 o                         
   7  -3   7         71.77         46.92        39.21 o                         
   8  -3   7         22.10         20.08        40.80 o                         
   9  -3   7         82.91         82.50        20.07 o                         
 -11  -2   7        315.77        329.23        22.56 o                         
 -10  -2   7        360.81        389.88        19.15 o                         
  -9  -2   7        874.02        904.70        28.77 o                         
  -8  -2   7         45.83         54.07        18.87 o                         
  -7  -2   7         39.90         46.51        17.62 o                         
  -6  -2   7       1300.66       1245.56        20.14 o                         
  -5  -2   7       7985.79       7544.76       169.77 o                         
  -4  -2   7       2086.87       2025.40        70.76 o                         
  -3  -2   7       1766.51       1605.95        30.32 o                         
  -2  -2   7      17767.63      17531.19       352.56 o                         
  -1  -2   7       1076.59       1121.79        34.52 o                         
   0  -2   7        132.86        125.26        28.10 o                         
   1  -2   7        846.53        759.16        24.16 o                         
   2  -2   7        783.21        713.50        22.85 o                         
   3  -2   7        330.16        365.87        20.02 o                         
   4  -2   7       1112.79       1172.30        33.91 o                         
   5  -2   7        403.26        407.72        20.10 o                         
   6  -2   7       3541.91       3652.37        97.52 o                         
   7  -2   7       1615.37       1614.93        97.49 o                         
   8  -2   7          0.64         47.26        23.13 o                         
   9  -2   7       2552.33       2369.77        68.27 o                         
 -11  -1   7        623.14        644.73        19.73 o                         
 -10  -1   7        123.44        137.51        26.13 o                         
  -9  -1   7        230.66        250.46        24.16 o                         
  -8  -1   7         47.07         38.98        25.64 o                         
  -7  -1   7       3568.36       3647.97        32.63 o                         
  -6  -1   7        640.66        633.33        30.95 o                         
  -5  -1   7        644.31        622.10        22.16 o                         
  -4  -1   7        596.86        552.02        24.92 o                         
  -3  -1   7        378.87        388.07        29.39 o                         
  -2  -1   7       1738.55       1713.35        42.98 o                         
  -1  -1   7       5577.96       5640.97        66.40 o                         
   0  -1   7          3.07         10.31        27.36 o                         
   1  -1   7      11043.99      10756.22       170.55 o                         
   2  -1   7       8412.61       8571.84       175.03 o                         
   3  -1   7        916.69       1034.40        38.45 o                         
   4  -1   7       1811.20       1781.32        41.19 o                         
   5  -1   7          5.67          3.60        19.56 o                         
   6  -1   7        373.90        418.46        20.45 o                         
   7  -1   7         41.92         40.24        27.34 o                         
   8  -1   7         38.50         71.40        23.46 o                         
   9  -1   7         57.14         61.40        24.34 o                         
 -11   0   7        154.39        153.83        17.63 o                         
 -10   0   7        206.75        226.62        25.22 o                         
  -9   0   7        958.53       1015.49        44.72 o                         
  -8   0   7          7.16         18.97        19.40 o                         
  -7   0   7       1337.38       1217.21        52.56 o                         
  -6   0   7        686.00        648.66        21.91 o                         
  -5   0   7       2008.28       1826.85        42.97 o                         
  -4   0   7       3296.94       3056.91        71.55 o                         
  -3   0   7        841.14        704.70        24.45 o                         
  -2   0   7       1334.49       1274.21        36.82 o                         
  -1   0   7        548.32        576.86        30.81 o                         
   0   0   7        276.86        309.70        38.05 o                         
   1   0   7       4454.18       4257.70        36.06 o                         
   2   0   7       6615.58       6665.10       288.23 o                         
   3   0   7        549.43        617.31        44.91 o                         
   4   0   7        154.08        207.93        24.03 o                         
   5   0   7          8.66         -2.91        33.68 o                         
   6   0   7       1195.29       1310.17        57.92 o                         
   7   0   7         48.17         23.12        27.94 o                         
   8   0   7        563.71        559.32        31.55 o                         
   9   0   7       2438.69       2254.81       148.12 o                         
 -11   1   7          0.12        -18.27        18.27 o                         
 -10   1   7        199.34        206.53        18.30 o                         
  -9   1   7        393.58        394.87        55.88 o                         
  -8   1   7          0.78         -8.20        19.34 o                         
  -7   1   7       6370.71       6504.69       164.61 o                         
  -6   1   7        632.05        596.27        22.01 o                         
  -5   1   7        830.07        757.14        22.79 o                         
  -4   1   7        577.14        522.88        16.92 o                         
  -3   1   7          2.29          0.09        23.58 o                         
  -2   1   7       1929.24       1833.31        54.47 o                         
  -1   1   7       4352.63       4054.91        85.68 o                         
   0   1   7        690.76        613.33        29.97 o                         
   1   1   7       5364.37       5308.64        51.82 o                         
   2   1   7        173.23        133.37        21.87 o                         
   3   1   7        673.45        630.36        37.07 o                         
   4   1   7       1009.84       1137.00        87.47 o                         
   5   1   7       1820.87       1802.97        39.45 o                         
   6   1   7        211.60        284.65        33.37 o                         
   7   1   7        470.11        420.62        27.47 o                         
   8   1   7        166.58        131.53        23.46 o                         
   9   1   7         18.11         48.27        23.32 o                         
 -11   2   7        186.61        176.86        18.76 o                         
 -10   2   7         90.58        106.20        18.71 o                         
  -9   2   7        539.48        590.49        19.32 o                         
  -8   2   7        414.57        398.15        15.10 o                         
  -7   2   7        882.17        882.48        21.18 o                         
  -6   2   7       1418.09       1434.40        23.02 o                         
  -5   2   7       2681.42       2602.62        51.02 o                         
  -4   2   7       9820.48       9162.88       227.15 o                         
  -3   2   7        533.44        540.62        28.67 o                         
  -2   2   7        283.79        202.63        22.34 o                         
  -1   2   7       3300.85       3257.83        76.53 o                         
   0   2   7          1.10          7.81        27.51 o                         
   1   2   7       3032.04       3078.60        44.83 o                         
   2   2   7       2612.23       2550.42       165.21 o                         
   3   2   7        245.31        288.43        22.83 o                         
   4   2   7        828.36        827.32        92.84 o                         
   5   2   7         54.97         44.89        24.39 o                         
   6   2   7          9.97         14.60        23.01 o                         
   7   2   7         20.87         33.08        32.47 o                         
   8   2   7        119.49        132.93        32.35 o                         
   9   2   7       1272.94       1160.08        36.79 o                         
 -11   3   7         37.06         36.03        21.33 o                         
 -10   3   7        357.74        401.27        19.91 o                         
  -9   3   7         42.22         51.36        20.15 o                         
  -8   3   7          1.91         33.60        15.99 o                         
  -7   3   7       3055.72       3157.47       138.84 o                         
  -6   3   7        477.98        559.77        27.89 o                         
  -5   3   7        284.91        283.16        18.60 o                         
  -4   3   7        209.58        249.46        23.02 o                         
  -3   3   7       2623.67       2584.75       102.59 o                         
  -2   3   7        613.14        610.09        45.42 o                         
  -1   3   7       1924.35       1779.47        60.27 o                         
   0   3   7       1016.35        949.72        39.18 o                         
   1   3   7       4103.25       4084.14       250.25 o                         
   2   3   7       3816.97       3779.47       342.44 o                         
   3   3   7        141.47        121.81        20.66 o                         
   4   3   7       1477.53       1625.88        77.87 o                         
   5   3   7        928.21        903.53        27.36 o                         
   6   3   7       1784.72       1888.27        37.13 o                         
   7   3   7         71.64         68.50        22.81 o                         
   8   3   7         40.54         62.96        23.33 o                         
   9   3   7        101.15         69.43        29.48 o                         
 -11   4   7        112.66        106.64        18.37 o                         
 -10   4   7         19.30         18.14        15.05 o                         
  -9   4   7        317.73        332.67        18.61 o                         
  -8   4   7         38.84         75.19        21.06 o                         
  -7   4   7         21.61         39.02        16.92 o                         
  -6   4   7       2580.01       2531.62        66.37 o                         
  -5   4   7        174.84        180.19        18.05 o                         
  -4   4   7       2915.52       2798.66        93.08 o                         
  -3   4   7       5430.32       5373.42       250.52 o                         
  -2   4   7       1064.47        987.95        61.16 o                         
  -1   4   7       2453.92       2411.26        94.94 o                         
   0   4   7          3.64         -2.45        37.65 o                         
   1   4   7        809.98        791.54        30.46 o                         
   2   4   7        116.04        126.56        31.42 o                         
   3   4   7        136.26        199.23        26.11 o                         
   4   4   7        927.29       1018.76        78.58 o                         
   5   4   7         11.83        -23.82        23.82 o                         
   6   4   7         14.03         28.23        32.39 o                         
   7   4   7         48.57         48.69        22.52 o                         
   8   4   7         24.56        -13.79        33.08 o                         
   9   4   7       1653.24       1329.68        38.21 o                         
 -11   5   7         55.42         58.32        18.06 o                         
 -10   5   7         22.83         10.81        37.76 o                         
  -9   5   7        399.61        425.01        16.19 o                         
  -8   5   7        201.19        210.13        16.32 o                         
  -7   5   7       2689.47       2786.28        95.91 o                         
  -6   5   7       1059.66       1015.64        32.93 o                         
  -5   5   7        475.65        444.10        32.32 o                         
  -4   5   7        179.44        176.31        17.84 o                         
  -3   5   7        745.97        720.09        26.62 o                         
  -2   5   7          8.18         29.07        20.26 o                         
  -1   5   7         51.22         87.43        19.65 o                         
   0   5   7        287.05        255.16        35.64 o                         
   1   5   7       5984.96       6310.01       427.64 o                         
   2   5   7       7043.69       7480.87       506.75 o                         
   3   5   7          0.16         16.60        19.77 o                         
   4   5   7        210.59        265.18        46.15 o                         
   5   5   7          5.35          6.73        55.82 o                         
   6   5   7        268.01        360.39        36.56 o                         
   7   5   7         73.91         78.13        23.09 o                         
   8   5   7         68.63         80.80        33.00 o                         
   9   5   7         30.37         79.99        34.29 o                         
 -11   6   7        195.26        181.23        18.72 o                         
 -10   6   7          1.11          5.15        17.79 o                         
  -9   6   7        194.82        226.84        18.31 o                         
  -8   6   7         24.49         33.48        13.90 o                         
  -7   6   7          3.30         21.76        14.51 o                         
  -6   6   7       1837.70       1972.53        73.09 o                         
  -5   6   7          0.89         21.72        17.32 o                         
  -4   6   7        827.09        855.90        38.85 o                         
  -3   6   7       1255.87       1283.79        61.77 o                         
  -2   6   7        707.65        699.22        57.10 o                         
  -1   6   7       1709.92       1651.79        41.37 o                         
   0   6   7          7.97         33.16        32.43 o                         
   1   6   7        839.58        843.66        60.04 o                         
   2   6   7       1359.79       1480.31        46.62 o                         
   3   6   7        109.72         79.47        22.22 o                         
   4   6   7        158.12        134.92        23.66 o                         
   5   6   7        837.64        845.61       122.20 o                         
   6   6   7         76.92         68.49        18.72 o                         
   7   6   7         16.86        -22.64        22.64 o                         
   8   6   7         24.51         31.51        23.18 o                         
 -10   7   7         31.49         31.42        23.20 o                         
  -9   7   7        186.51        195.88        18.36 o                         
  -8   7   7         27.49         43.33        16.20 o                         
  -7   7   7       1116.83       1187.44        32.01 o                         
  -6   7   7        425.19        427.94        16.58 o                         
  -5   7   7        132.32        151.48        19.46 o                         
  -4   7   7        405.36        418.96        15.75 o                         
  -3   7   7        138.57        126.64        19.82 o                         
  -2   7   7         54.10         89.13        18.80 o                         
  -1   7   7        757.29        753.74        18.08 o                         
   0   7   7       2257.85       2259.76        72.73 o                         
   1   7   7       2906.36       2967.31       154.08 o                         
   2   7   7       1852.07       2050.90       157.02 o                         
   3   7   7          5.80         40.55        18.13 o                         
   4   7   7       2701.87       2912.22       151.48 o                         
   5   7   7        155.20        182.40        22.39 o                         
   6   7   7        252.88        305.70        22.64 o                         
   7   7   7        620.47        708.49        96.40 o                         
   8   7   7         12.11          9.31        23.75 o                         
 -10   8   7          0.17         19.70        19.76 o                         
  -9   8   7         42.76         30.58        13.63 o                         
  -8   8   7         53.99         51.81        15.44 o                         
  -7   8   7         21.98         31.82        15.79 o                         
  -6   8   7       1431.43       1470.10        35.57 o                         
  -5   8   7       1466.53       1484.99        42.08 o                         
  -4   8   7       2222.95       2283.41        81.05 o                         
  -3   8   7        140.41        149.33        24.76 o                         
  -2   8   7        213.30        293.57        20.35 o                         
  -1   8   7        895.58        850.17        68.52 o                         
   0   8   7          5.33         10.31        18.96 o                         
   1   8   7       1678.73       1776.47       107.14 o                         
   2   8   7         40.09         92.05        22.31 o                         
   3   8   7        182.65        172.37        22.51 o                         
   4   8   7          6.74         23.85        24.10 o                         
   5   8   7       1779.60       2005.38       209.61 o                         
   6   8   7         12.27         21.83        17.96 o                         
   7   8   7         93.79         97.26        24.26 o                         
 -10   9   7        205.76        162.90        26.87 o                         
  -9   9   7        385.65        349.94        16.26 o                         
  -8   9   7         86.67         85.44        17.13 o                         
  -7   9   7       1463.37       1525.35        38.45 o                         
  -6   9   7         13.36         19.50        16.17 o                         
  -5   9   7        270.50        281.55        20.26 o                         
  -4   9   7        860.32        942.33        21.34 o                         
  -3   9   7        999.89       1096.51        43.25 o                         
  -2   9   7       1108.13       1239.30        43.98 o                         
  -1   9   7        756.62        761.17        20.25 o                         
   0   9   7        739.53        821.88        19.90 o                         
   1   9   7        525.51        609.65        23.20 o                         
   2   9   7       2584.39       2654.57       100.87 o                         
   3   9   7         66.41         51.40        29.04 o                         
   4   9   7       2117.47       2278.08       213.59 o                         
   5   9   7         10.44          9.96        32.25 o                         
   6   9   7          2.34         -1.18        28.00 o                         
   7   9   7        554.45        598.05       136.87 o                         
  -9  10   7        449.19        418.21        28.96 o                         
  -8  10   7          4.32         -1.25        17.46 o                         
  -7  10   7         49.14         42.90        15.39 o                         
  -6  10   7       1251.55       1293.08        21.71 o                         
  -5  10   7        334.89        347.25        20.99 o                         
  -4  10   7       3187.50       3181.72        77.48 o                         
  -3  10   7        434.04        430.10        19.47 o                         
  -2  10   7        268.10        259.66        30.39 o                         
  -1  10   7       2482.81       2554.80       116.57 o                         
   0  10   7        175.20        212.33        19.54 o                         
   1  10   7       1502.45       1509.12        49.62 o                         
   2  10   7          6.61        -12.61        21.33 o                         
   3  10   7        277.07        343.80        21.58 o                         
   4  10   7         17.08         23.51        21.30 o                         
   5  10   7        425.62        416.88        43.48 o                         
   6  10   7         39.23         32.89        22.18 o                         
  -8  11   7         30.78          9.11        16.54 o                         
  -7  11   7       1962.54       1878.18        60.40 o                         
  -6  11   7          6.99         17.61        20.35 o                         
  -5  11   7        166.77        193.16        18.05 o                         
  -4  11   7       2320.75       2405.53        47.28 o                         
  -3  11   7        786.50        806.60        54.70 o                         
  -2  11   7       1299.12       1435.06        77.83 o                         
  -1  11   7         82.64         56.55        28.71 o                         
   0  11   7        147.69        177.35        18.42 o                         
   1  11   7       1024.46       1094.89        35.31 o                         
   2  11   7       1738.93       1727.81        75.68 o                         
   3  11   7         17.40          7.21        16.83 o                         
   4  11   7        985.36        942.91       135.13 o                         
   5  11   7        257.37        241.96        46.73 o                         
  -7  12   7        328.73        288.21        35.72 o                         
  -6  12   7        362.90        330.68        17.01 o                         
  -5  12   7         19.00         48.80        18.87 o                         
  -4  12   7        928.55       1007.35        35.58 o                         
  -3  12   7        108.32        138.34        24.03 o                         
  -2  12   7        178.98        201.45        20.40 o                         
  -1  12   7       1459.98       1576.54       113.15 o                         
   0  12   7        161.18        137.56        18.51 o                         
   1  12   7        364.51        361.57        23.69 o                         
   2  12   7         42.77         55.51        17.97 o                         
   3  12   7        207.55        208.41        35.06 o                         
   4  12   7         23.89        -11.08        21.22 o                         
  -6  13   7         67.64         65.04        20.05 o                         
  -5  13   7         87.37        100.62        21.91 o                         
  -4  13   7        808.47        779.64        60.49 o                         
  -3  13   7         57.70         65.09        21.35 o                         
  -2  13   7        304.21        328.76        21.13 o                         
  -1  13   7        118.41         62.81        32.47 o                         
   0  13   7        271.43        264.74        25.30 o                         
   1  13   7         91.02         89.27        16.04 o                         
   2  13   7        773.59        669.57        41.45 o                         
   3  13   7          0.51         35.30        18.46 o                         
  -5  14   7        116.11         17.94        54.30 o                         
  -4  14   7        629.37        586.98        58.14 o                         
  -3  14   7          4.45         32.46        21.37 o                         
  -2  14   7        254.13        219.86        18.06 o                         
  -1  14   7        318.43        287.22        21.35 o                         
   0  14   7        208.64        221.21        46.47 o                         
   1  14   7         23.09         38.92        19.95 o                         
  -3 -14   8         58.49         64.22        32.33 o                         
  -2 -14   8        434.13        430.41        36.57 o                         
  -1 -14   8        904.86        842.72        39.21 o                         
   0 -14   8          6.17          4.89        34.86 o                         
   1 -14   8        231.37        221.14        36.36 o                         
   2 -14   8        195.47        136.09        35.95 o                         
  -5 -13   8          7.14         12.63        20.22 o                         
  -4 -13   8         10.77          5.74        22.21 o                         
  -3 -13   8        281.98        278.37        23.42 o                         
  -2 -13   8         77.77         84.81        27.38 o                         
  -1 -13   8        164.94        154.61        40.85 o                         
   0 -13   8        270.30        288.37        42.22 o                         
   1 -13   8          6.62         -3.88        40.80 o                         
   2 -13   8       1674.87       1594.53        40.81 o                         
   3 -13   8         66.16         99.89        33.97 o                         
   4 -13   8          6.69         30.61        34.01 o                         
  -6 -12   8        115.14         88.17        21.53 o                         
  -5 -12   8        150.47        147.95        19.49 o                         
  -4 -12   8        852.65        853.88        51.14 o                         
  -3 -12   8          4.44         16.16        21.10 o                         
  -2 -12   8         96.52        126.14        23.50 o                         
  -1 -12   8       1574.69       1531.22        44.49 o                         
   0 -12   8        179.94        195.26        32.60 o                         
   1 -12   8        133.63        166.09        40.48 o                         
   2 -12   8        700.95        691.53        35.84 o                         
   3 -12   8         62.57         77.04        40.03 o                         
   4 -12   8         47.95         44.93        32.51 o                         
   5 -12   8        479.57        438.87        25.18 o                         
  -7 -11   8        133.41        128.00        30.35 o                         
  -6 -11   8        203.55        186.29        22.76 o                         
  -5 -11   8          3.82         40.98        18.22 o                         
  -4 -11   8         21.58         28.49        21.24 o                         
  -3 -11   8        402.74        442.88        21.66 o                         
  -2 -11   8       1126.95       1186.28        28.34 o                         
  -1 -11   8          0.27         24.11        28.12 o                         
   0 -11   8        322.79        345.62        34.38 o                         
   1 -11   8         62.76         61.55        33.73 o                         
   2 -11   8       2144.94       2188.54        40.50 o                         
   3 -11   8        216.67        191.58        33.24 o                         
   4 -11   8        229.41        257.62        74.38 o                         
   5 -11   8        457.05        465.33        23.62 o                         
   6 -11   8         17.11         24.95        33.60 o                         
  -8 -10   8        468.29        319.95        30.38 o                         
  -7 -10   8        134.12        104.73        22.18 o                         
  -6 -10   8        382.13        384.16        22.95 o                         
  -5 -10   8       1066.69       1121.97        64.97 o                         
  -4 -10   8        836.27        819.69        20.58 o                         
  -3 -10   8       1657.93       1763.69        42.26 o                         
  -2 -10   8         65.42         72.14        22.24 o                         
  -1 -10   8        864.17        920.69        60.24 o                         
   0 -10   8        390.50        422.74        34.34 o                         
   1 -10   8        731.38        809.00        34.76 o                         
   2 -10   8       1886.15       1881.55        39.00 o                         
   3 -10   8        502.15        518.89        34.16 o                         
   4 -10   8        207.66        246.43        24.64 o                         
   5 -10   8        553.02        555.32        23.18 o                         
   6 -10   8          3.94         14.03        33.00 o                         
   7 -10   8         37.01         -8.33        32.76 o                         
  -8  -9   8          8.41         24.35        39.20 o                         
  -7  -9   8        827.72        798.61        55.51 o                         
  -6  -9   8       1329.45       1491.12        69.54 o                         
  -5  -9   8        104.85        128.55        22.62 o                         
  -4  -9   8         39.59         59.38        18.74 o                         
  -3  -9   8       1295.10       1264.70        22.58 o                         
  -2  -9   8        623.91        669.46        24.71 o                         
  -1  -9   8        414.49        400.95        22.47 o                         
   0  -9   8       1447.43       1413.96       103.62 o                         
   1  -9   8        129.64        134.06        34.34 o                         
   2  -9   8        844.54        889.55        52.18 o                         
   3  -9   8        282.41        247.22        38.42 o                         
   4  -9   8        205.16        209.13        22.80 o                         
   5  -9   8        988.41       1038.79        34.40 o                         
   6  -9   8          0.08         49.25        31.10 o                         
   7  -9   8          4.89         40.76        32.43 o                         
  -9  -8   8         22.74         67.12        22.47 o                         
  -8  -8   8        290.70        299.86        23.01 o                         
  -7  -8   8        122.66        134.12        22.92 o                         
  -6  -8   8        101.61        129.70        22.81 o                         
  -5  -8   8        636.41        640.45        25.13 o                         
  -4  -8   8        134.25        149.94        24.40 o                         
  -3  -8   8       2823.35       2815.15        57.68 o                         
  -2  -8   8        618.01        632.42        24.87 o                         
  -1  -8   8        316.78        337.17        22.29 o                         
   0  -8   8        367.01        362.41        36.81 o                         
   1  -8   8        205.49        215.53        34.38 o                         
   2  -8   8       1575.16       1646.56        41.87 o                         
   3  -8   8        310.64        312.00        25.79 o                         
   4  -8   8         48.88         64.05        39.57 o                         
   5  -8   8         76.58         59.77        25.22 o                         
   6  -8   8        117.94        133.59        23.80 o                         
   7  -8   8        469.59        424.93        19.84 o                         
   8  -8   8        135.58        135.37        22.23 o                         
 -10  -7   8          2.24         -4.44        18.85 o                         
  -9  -7   8        403.09        362.52        19.84 o                         
  -8  -7   8          2.27         -9.32        22.41 o                         
  -7  -7   8       2977.16       3170.61        48.45 o                         
  -6  -7   8       1399.61       1447.55        25.60 o                         
  -5  -7   8         11.66         21.46        23.94 o                         
  -4  -7   8         30.54         29.18        25.36 o                         
  -3  -7   8         17.51          4.62        21.61 o                         
  -2  -7   8        815.79        854.19        24.95 o                         
  -1  -7   8        202.58        203.27        22.70 o                         
   0  -7   8        155.81        189.25        23.69 o                         
   1  -7   8        565.85        492.26        21.73 o                         
   2  -7   8        468.28        480.54        22.50 o                         
   3  -7   8        317.99        344.09        20.45 o                         
   4  -7   8        263.57        275.81        23.26 o                         
   5  -7   8       2882.42       2934.99       126.18 o                         
   6  -7   8          2.64         11.39        20.26 o                         
   7  -7   8          8.32         25.00        20.14 o                         
   8  -7   8         30.53         16.30        18.53 o                         
 -10  -6   8        645.58        594.19        40.19 o                         
  -9  -6   8        209.76        237.33        23.94 o                         
  -8  -6   8         41.82         28.40        22.48 o                         
  -7  -6   8        152.16        153.04        23.61 o                         
  -6  -6   8        130.06        137.44        32.84 o                         
  -5  -6   8        608.44        664.59        25.69 o                         
  -4  -6   8        662.26        635.04        27.65 o                         
  -3  -6   8       1618.49       1490.43        25.88 o                         
  -2  -6   8        160.54        179.21        21.14 o                         
  -1  -6   8        624.82        658.15        25.81 o                         
   0  -6   8        274.46        288.04        24.41 o                         
   1  -6   8        571.43        503.26        24.52 o                         
   2  -6   8       2906.23       2867.09        76.01 o                         
   3  -6   8        237.00        248.71        22.87 o                         
   4  -6   8        160.96        160.67        21.42 o                         
   5  -6   8        119.12        122.52        20.36 o                         
   6  -6   8          3.65          3.63        19.78 o                         
   7  -6   8          0.39         -5.99        17.20 o                         
   8  -6   8        545.82        493.13        49.37 o                         
 -10  -5   8          0.66         -0.70        18.05 o                         
  -9  -5   8       1382.61       1455.28        23.22 o                         
  -8  -5   8        238.93        263.62        53.43 o                         
  -7  -5   8        355.85        403.77        20.65 o                         
  -6  -5   8        707.23        715.46        26.75 o                         
  -5  -5   8        112.46        119.94        25.85 o                         
  -4  -5   8        179.03        169.03        26.63 o                         
  -3  -5   8         93.19         72.99        27.31 o                         
  -2  -5   8       4172.33       4025.47       136.22 o                         
  -1  -5   8          0.26          5.53        22.22 o                         
   0  -5   8         75.28        103.70        23.16 o                         
   1  -5   8        143.72        183.31        23.42 o                         
   2  -5   8       2088.98       2159.98        90.45 o                         
   3  -5   8        446.77        450.76        23.12 o                         
   4  -5   8        588.06        554.45        21.82 o                         
   5  -5   8       4964.03       5062.40        64.60 o                         
   6  -5   8        206.19        191.45        19.96 o                         
   7  -5   8        122.84        129.87        17.77 o                         
   8  -5   8        142.34        106.86        18.51 o                         
   9  -5   8        368.47        296.79        27.81 o                         
 -11  -4   8         48.03          6.61        19.11 o                         
 -10  -4   8        482.02        448.90        25.36 o                         
  -9  -4   8         87.93        109.36        16.98 o                         
  -8  -4   8        647.66        687.48        20.74 o                         
  -7  -4   8        222.95        222.94        27.52 o                         
  -6  -4   8         51.42         23.64        26.52 o                         
  -5  -4   8       1962.73       2019.60        29.43 o                         
  -4  -4   8         15.49         32.60        26.98 o                         
  -3  -4   8       2251.62       2231.90        38.84 o                         
  -2  -4   8          7.56         33.39        25.55 o                         
  -1  -4   8       2864.04       2888.12        97.39 o                         
   0  -4   8        869.70        910.18        28.74 o                         
   1  -4   8       2491.60       2615.27       108.76 o                         
   2  -4   8       6764.79       6920.80       212.54 o                         
   3  -4   8         29.12         20.90        20.31 o                         
   4  -4   8        437.14        449.04        19.46 o                         
   5  -4   8        377.05        367.33        20.44 o                         
   6  -4   8        234.80        220.21        21.04 o                         
   7  -4   8         85.65         45.20        17.80 o                         
   8  -4   8         73.93         69.88        19.61 o                         
   9  -4   8          2.00         -5.80        22.43 o                         
 -11  -3   8         44.42         41.37        19.00 o                         
 -10  -3   8         30.84         34.04        49.72 o                         
  -9  -3   8        292.65        361.32        19.70 o                         
  -8  -3   8        217.70        215.22        23.58 o                         
  -7  -3   8       1045.99       1112.82        19.81 o                         
  -6  -3   8       2905.81       2892.60        82.91 o                         
  -5  -3   8        520.68        509.41        21.62 o                         
  -4  -3   8        230.27        240.21        22.10 o                         
  -3  -3   8       1306.78       1248.09        29.42 o                         
  -2  -3   8       5004.85       4921.61        84.59 o                         
  -1  -3   8        678.48        766.29        28.48 o                         
   0  -3   8       1574.85       1585.77        55.19 o                         
   1  -3   8        262.34        349.92        21.55 o                         
   2  -3   8       7574.10       7650.29       191.72 o                         
   3  -3   8       2214.36       2223.40        63.86 o                         
   4  -3   8        156.27        145.99        20.79 o                         
   5  -3   8       5960.64       6314.71        31.98 o                         
   6  -3   8        515.40        600.52        28.16 o                         
   7  -3   8         17.50         29.56        17.08 o                         
   8  -3   8         38.46         65.72        17.90 o                         
   9  -3   8         37.46         38.62        18.94 o                         
 -11  -2   8        405.05        380.95        27.35 o                         
 -10  -2   8        762.77        824.17        36.84 o                         
  -9  -2   8          0.10          8.19        16.40 o                         
  -8  -2   8        379.02        444.45        19.88 o                         
  -7  -2   8        117.86        127.73        20.31 o                         
  -6  -2   8        116.10        115.12        19.35 o                         
  -5  -2   8       5325.63       5304.44       160.82 o                         
  -4  -2   8        820.84        823.83        24.42 o                         
  -3  -2   8       3303.00       3124.20        55.14 o                         
  -2  -2   8       2978.66       2974.55        35.05 o                         
  -1  -2   8       1551.69       1536.34        55.23 o                         
   0  -2   8        140.26        153.87        23.69 o                         
   1  -2   8         98.72         66.58        20.20 o                         
   2  -2   8       3107.60       3002.44        29.12 o                         
   3  -2   8         87.62         81.90        19.79 o                         
   4  -2   8         40.20         32.47        19.90 o                         
   5  -2   8        318.04        315.67        19.46 o                         
   6  -2   8       1868.80       1948.81        59.61 o                         
   7  -2   8          0.32         20.86        17.95 o                         
   8  -2   8        156.07        181.39        45.32 o                         
   9  -2   8          5.39         -7.20        19.19 o                         
 -11  -1   8         19.58         -3.78        16.11 o                         
 -10  -1   8        209.02        196.39        18.38 o                         
  -9  -1   8        649.62        705.19        47.22 o                         
  -8  -1   8       1179.37       1277.84        44.89 o                         
  -7  -1   8       2263.29       2298.74        64.79 o                         
  -6  -1   8       1167.31       1175.58        22.52 o                         
  -5  -1   8       1153.06       1093.59        23.54 o                         
  -4  -1   8        909.79        894.73        28.51 o                         
  -3  -1   8       1799.48       1699.07        41.95 o                         
  -2  -1   8       5956.89       6096.30        39.89 o                         
  -1  -1   8        815.87        843.24        30.08 o                         
   0  -1   8       1011.47        872.79        25.77 o                         
   1  -1   8        264.32        230.55        22.06 o                         
   2  -1   8       4180.00       4350.73        78.11 o                         
   3  -1   8       1017.95       1094.06        21.41 o                         
   4  -1   8         85.32        105.39        19.68 o                         
   5  -1   8       4370.56       4495.87        46.32 o                         
   6  -1   8        247.75        278.71        18.71 o                         
   7  -1   8          4.10         38.54        23.17 o                         
   8  -1   8        250.35        296.90        35.80 o                         
   9  -1   8         10.99         27.99        19.72 o                         
 -11   0   8        993.10        966.03        20.44 o                         
 -10   0   8        255.26        263.83        14.84 o                         
  -9   0   8        354.50        422.18        16.90 o                         
  -8   0   8         84.34        125.50        25.22 o                         
  -7   0   8         13.73         26.83        17.76 o                         
  -6   0   8       1231.18       1123.83        35.48 o                         
  -5   0   8       3017.61       2887.12        62.53 o                         
  -4   0   8         11.66         45.76        22.74 o                         
  -3   0   8       5047.36       4695.71       140.55 o                         
  -2   0   8       4963.07       4966.00        80.77 o                         
  -1   0   8       1261.91       1211.59        24.13 o                         
   0   0   8       1169.34       1127.48        24.75 o                         
   1   0   8        954.60        964.97        26.49 o                         
   2   0   8       2293.89       2273.65        78.07 o                         
   3   0   8         75.60        113.68        24.06 o                         
   4   0   8        209.09        212.09        54.82 o                         
   5   0   8        154.26        152.28        23.06 o                         
   6   0   8        496.46        586.08        26.58 o                         
   7   0   8        200.36        252.98        18.77 o                         
   8   0   8        621.67        641.02        62.87 o                         
   9   0   8          0.37          9.80        16.73 o                         
 -11   1   8         21.27         29.50        17.35 o                         
 -10   1   8        547.97        587.40        27.53 o                         
  -9   1   8       2484.10       2630.89        59.55 o                         
  -8   1   8       1928.96       1968.51        32.83 o                         
  -7   1   8        974.81        959.82        56.24 o                         
  -6   1   8       2119.68       2159.54        72.89 o                         
  -5   1   8        467.82        478.76        23.74 o                         
  -4   1   8         73.37        126.02        19.83 o                         
  -3   1   8         48.72         21.43        18.04 o                         
  -2   1   8        102.83         78.43        21.74 o                         
  -1   1   8        248.39        214.91        20.49 o                         
   0   1   8        393.71        338.70        42.14 o                         
   1   1   8        771.96        776.18        37.64 o                         
   2   1   8        183.94        172.01        24.50 o                         
   3   1   8        764.66        804.34        55.75 o                         
   4   1   8       1220.89       1196.92        79.59 o                         
   5   1   8       6426.44       6918.34       421.65 o                         
   6   1   8        510.29        557.35        59.02 o                         
   7   1   8         41.02         59.53        24.79 o                         
   8   1   8        514.49        518.87        40.94 o                         
   9   1   8          0.75        -19.53        19.53 o                         
 -11   2   8        652.41        581.90        17.20 o                         
 -10   2   8        190.34        208.17        31.49 o                         
  -9   2   8        452.78        532.26        32.07 o                         
  -8   2   8        105.36         91.88        33.03 o                         
  -7   2   8        446.93        479.71        30.11 o                         
  -6   2   8        748.62        732.73        23.12 o                         
  -5   2   8       1473.21       1498.32        69.62 o                         
  -4   2   8        489.52        448.14        17.29 o                         
  -3   2   8       4241.84       3904.97        78.59 o                         
  -2   2   8       4277.89       4217.74       154.15 o                         
  -1   2   8        148.17        189.46        23.03 o                         
   0   2   8       5675.99       5315.57       208.78 o                         
   1   2   8       3328.37       3449.31        42.51 o                         
   2   2   8       6253.49       6438.16       458.94 o                         
   3   2   8        405.16        404.73        42.82 o                         
   4   2   8          3.50         14.73        19.47 o                         
   5   2   8        846.53        847.89        24.59 o                         
   6   2   8          3.71         20.80        36.07 o                         
   7   2   8         17.78         20.38        21.85 o                         
   8   2   8        276.87        321.04        19.34 o                         
   9   2   8         16.28        -19.60        25.97 o                         
 -11   3   8         51.04         17.90        24.01 o                         
 -10   3   8        572.36        593.92        40.84 o                         
  -9   3   8        933.81       1006.02        48.76 o                         
  -8   3   8        687.49        731.14        39.14 o                         
  -7   3   8       1300.71       1278.79        33.17 o                         
  -6   3   8       2484.47       2423.13        57.68 o                         
  -5   3   8        374.40        380.04        18.89 o                         
  -4   3   8        413.96        413.83        19.16 o                         
  -3   3   8       7063.44       6895.69       213.80 o                         
  -2   3   8       2518.83       2416.73       110.31 o                         
  -1   3   8         53.34         87.31        21.01 o                         
   0   3   8        488.32        532.10        23.43 o                         
   1   3   8        152.22        155.66        19.04 o                         
   2   3   8          3.46         13.94        19.47 o                         
   3   3   8        113.29        110.87        60.54 o                         
   4   3   8        348.18        318.82        21.09 o                         
   5   3   8       6552.96       7278.70       480.27 o                         
   6   3   8        665.25        772.17       120.63 o                         
   7   3   8        170.71        174.41        22.56 o                         
   8   3   8        331.63        339.99        72.99 o                         
   9   3   8         17.14          9.00        26.30 o                         
 -11   4   8        464.21        417.15        21.01 o                         
 -10   4   8          0.66         31.61        17.63 o                         
  -9   4   8        200.70        256.37        31.63 o                         
  -8   4   8          3.37         27.73        16.33 o                         
  -7   4   8       1315.42       1345.44        25.63 o                         
  -6   4   8        181.20        193.28        14.69 o                         
  -5   4   8       1888.58       1844.77        55.69 o                         
  -4   4   8        238.42        233.04        18.06 o                         
  -3   4   8       3389.95       3306.49       104.52 o                         
  -2   4   8       5141.03       5010.31       231.71 o                         
  -1   4   8        108.03        135.51        20.37 o                         
   0   4   8       1099.71       1008.15        42.59 o                         
   1   4   8        571.02        558.49        79.91 o                         
   2   4   8       1014.32       1018.45        45.88 o                         
   3   4   8       1022.50       1065.60       103.66 o                         
   4   4   8         10.46         39.70        19.96 o                         
   5   4   8         75.36         70.30        19.34 o                         
   6   4   8        261.27        304.55        18.86 o                         
   7   4   8         51.14         70.70        22.49 o                         
   8   4   8        349.38        383.76        78.45 o                         
   9   4   8         28.90          8.90        24.51 o                         
 -11   5   8          1.83        -15.65        15.65 o                         
 -10   5   8        823.30        917.41        32.00 o                         
  -9   5   8        329.90        337.22        18.18 o                         
  -8   5   8        492.43        491.05        15.14 o                         
  -7   5   8        388.00        392.72        23.65 o                         
  -6   5   8          5.93         14.55        16.77 o                         
  -5   5   8        377.34        344.84        16.10 o                         
  -4   5   8        298.03        270.38        17.56 o                         
  -3   5   8       7089.18       7129.95       286.41 o                         
  -2   5   8       1016.95        979.99        53.45 o                         
  -1   5   8        934.11        940.02        30.02 o                         
   0   5   8        178.67        159.40        25.44 o                         
   1   5   8       2335.74       2400.89       156.52 o                         
   2   5   8         65.03         32.05        24.05 o                         
   3   5   8          8.48        -14.42        23.96 o                         
   4   5   8        276.54        324.05        33.00 o                         
   5   5   8       2947.93       3258.29       133.10 o                         
   6   5   8        133.25        150.52        59.19 o                         
   7   5   8         88.87         69.89        17.43 o                         
   8   5   8        196.52        255.86        57.71 o                         
 -11   6   8       1035.95        916.71        69.05 o                         
 -10   6   8         46.74         72.12        17.70 o                         
  -9   6   8        496.66        522.88        23.22 o                         
  -8   6   8        208.17        226.68        19.14 o                         
  -7   6   8        284.11        355.91        28.29 o                         
  -6   6   8         83.37        106.20        17.02 o                         
  -5   6   8          6.86         18.18        16.76 o                         
  -4   6   8       1647.74       1613.38        38.12 o                         
  -3   6   8       1365.80       1376.68        28.00 o                         
  -2   6   8       2268.72       2282.89        96.23 o                         
  -1   6   8        266.32        261.44        38.22 o                         
   0   6   8        499.46        505.48        25.73 o                         
   1   6   8        519.04        503.22        42.48 o                         
   2   6   8         72.03         79.72        24.69 o                         
   3   6   8        976.26       1009.68        45.02 o                         
   4   6   8          3.45         22.60        23.13 o                         
   5   6   8        496.26        469.06        41.26 o                         
   6   6   8         54.18         74.21        22.12 o                         
   7   6   8        420.87        462.67        28.94 o                         
   8   6   8        384.13        426.13        48.84 o                         
 -10   7   8        477.06        482.07        18.80 o                         
  -9   7   8        129.41        126.07        13.90 o                         
  -8   7   8        639.75        688.32        25.73 o                         
  -7   7   8         67.21        111.43        14.95 o                         
  -6   7   8          1.70          9.33        16.34 o                         
  -5   7   8       1025.96       1057.69        32.60 o                         
  -4   7   8         56.41         66.99        19.21 o                         
  -3   7   8         68.54         86.79        24.62 o                         
  -2   7   8        583.43        521.41        18.99 o                         
  -1   7   8         52.53         89.99        18.37 o                         
   0   7   8         28.90         35.94        16.17 o                         
   1   7   8        208.06        264.16        23.62 o                         
   2   7   8          7.95         36.06        22.47 o                         
   3   7   8         44.28         31.31        34.58 o                         
   4   7   8        805.43        785.73        54.08 o                         
   5   7   8       1904.22       2058.42       187.54 o                         
   6   7   8        455.71        458.70        41.34 o                         
   7   7   8        240.68        269.46        81.76 o                         
 -10   8   8        135.86        108.38        18.20 o                         
  -9   8   8        437.83        401.10        22.87 o                         
  -8   8   8        504.07        512.14        16.40 o                         
  -7   8   8        246.65        275.91        22.33 o                         
  -6   8   8       1608.30       1644.79        33.44 o                         
  -5   8   8        371.66        397.30        16.37 o                         
  -4   8   8        130.97        154.20        18.97 o                         
  -3   8   8         62.08         45.78        16.56 o                         
  -2   8   8       1549.64       1623.71        57.99 o                         
  -1   8   8        503.62        573.33        44.26 o                         
   0   8   8       1091.34       1157.70        28.68 o                         
   1   8   8        259.96        275.37        16.50 o                         
   2   8   8        293.55        365.64        22.59 o                         
   3   8   8       1338.60       1546.69       109.09 o                         
   4   8   8          7.93         67.38        59.38 o                         
   5   8   8        109.58         63.14        17.40 o                         
   6   8   8          4.98         -1.49        56.13 o                         
   7   8   8        793.19        825.04       163.55 o                         
  -9   9   8        328.99        326.23        16.84 o                         
  -8   9   8        667.42        710.84        30.64 o                         
  -7   9   8          1.95          6.27        18.25 o                         
  -6   9   8         66.04         83.24        15.84 o                         
  -5   9   8       1482.07       1522.04        29.57 o                         
  -4   9   8        148.75        163.73        16.29 o                         
  -3   9   8       1676.71       1709.06        91.46 o                         
  -2   9   8        617.18        601.37        72.84 o                         
  -1   9   8        139.54        147.10        19.49 o                         
   0   9   8        473.63        498.74        30.34 o                         
   1   9   8       1204.28       1190.67        40.19 o                         
   2   9   8         86.42        138.28        19.96 o                         
   3   9   8         60.37         41.28        21.25 o                         
   4   9   8         92.75         99.32        35.87 o                         
   5   9   8       1608.90       1635.84       193.86 o                         
   6   9   8        664.26        632.93       138.48 o                         
  -9  10   8        292.13        258.35        17.72 o                         
  -8  10   8        634.14        638.34        16.79 o                         
  -7  10   8         44.38         55.59        18.28 o                         
  -6  10   8        795.43        794.45        22.03 o                         
  -5  10   8        150.34        145.30        18.52 o                         
  -4  10   8        104.61        122.94        19.38 o                         
  -3  10   8        931.48        958.90        68.91 o                         
  -2  10   8       2634.64       2722.77       132.59 o                         
  -1  10   8         23.95         20.55        18.28 o                         
   0  10   8       3463.34       3457.04       118.55 o                         
   1  10   8          5.60         16.66        15.79 o                         
   2  10   8          6.46         21.17        20.90 o                         
   3  10   8       2381.24       2451.07        99.16 o                         
   4  10   8        171.48        189.36        27.84 o                         
   5  10   8         26.90         54.43        32.11 o                         
   6  10   8          9.31         11.00        34.41 o                         
  -8  11   8        210.42        231.22        23.34 o                         
  -7  11   8         15.03         34.79        18.43 o                         
  -6  11   8         52.70         62.52        16.69 o                         
  -5  11   8        238.16        238.71        15.92 o                         
  -4  11   8        109.29        117.67        18.09 o                         
  -3  11   8       1554.37       1652.56       114.65 o                         
  -2  11   8          2.48         25.74        18.44 o                         
  -1  11   8         30.65         49.85        19.81 o                         
   0  11   8        873.47        912.90        75.24 o                         
   1  11   8       1077.50       1061.11        66.34 o                         
   2  11   8         15.11         32.80        19.54 o                         
   3  11   8        118.40        119.30        23.23 o                         
   4  11   8         94.47         36.47        37.08 o                         
   5  11   8        974.61        872.05        70.95 o                         
  -7  12   8        250.98        240.80        46.00 o                         
  -6  12   8         39.32         53.26        20.86 o                         
  -5  12   8        167.08        153.70        19.81 o                         
  -4  12   8        207.46        230.00        19.26 o                         
  -3  12   8        242.93        249.20        20.17 o                         
  -2  12   8        797.17        792.69        35.46 o                         
  -1  12   8         38.06         14.88        18.74 o                         
   0  12   8       2042.38       2065.88       142.20 o                         
   1  12   8         79.26         65.75        18.10 o                         
   2  12   8          4.74          0.55        22.14 o                         
   3  12   8       1428.31       1376.72       112.76 o                         
   4  12   8         39.88         45.79        21.77 o                         
  -6  13   8         54.63         51.34        33.08 o                         
  -5  13   8        262.79        221.96        18.12 o                         
  -4  13   8        104.75         70.43        21.39 o                         
  -3  13   8        123.42         94.56        18.46 o                         
  -2  13   8         17.99         50.21        20.31 o                         
  -1  13   8        106.10        116.65        19.17 o                         
   0  13   8         53.22         55.59        18.59 o                         
   1  13   8        610.88        529.91        19.31 o                         
   2  13   8         95.02         85.29        18.80 o                         
  -4  14   8         10.92         36.11        23.41 o                         
  -3  14   8          1.62         21.84        17.18 o                         
  -2  14   8        365.78        305.00        38.18 o                         
  -1  14   8        110.63        125.04        16.96 o                         
   0  14   8        678.53        607.48        37.13 o                         
  -1 -14   9         55.66         68.87        43.96 o                         
   0 -14   9        219.63        145.03        37.09 o                         
  -4 -13   9         56.14         62.89        22.40 o                         
  -3 -13   9          1.69        -11.22        23.94 o                         
  -2 -13   9        851.49        831.53        45.72 o                         
  -1 -13   9          5.42         55.68        42.30 o                         
   0 -13   9        323.00        322.15        35.96 o                         
   1 -13   9        502.89        543.33        36.49 o                         
   2 -13   9         32.72         16.22        34.74 o                         
   3 -13   9         74.32         67.94        34.90 o                         
  -6 -12   9        313.32        233.22        24.26 o                         
  -5 -12   9          3.35          6.00        20.60 o                         
  -4 -12   9         67.44         73.60        20.10 o                         
  -3 -12   9        327.48        301.22        24.63 o                         
  -2 -12   9        492.56        471.49        25.81 o                         
  -1 -12   9        163.72        182.92        33.36 o                         
   0 -12   9        267.30        285.91        41.42 o                         
   1 -12   9        502.53        532.66        35.84 o                         
   2 -12   9         98.85        108.62        33.61 o                         
   3 -12   9        230.09        235.14        33.89 o                         
   4 -12   9        129.82         91.60        32.96 o                         
  -7 -11   9        590.11        525.33        24.97 o                         
  -6 -11   9         12.26         20.14        19.22 o                         
  -5 -11   9        653.81        612.44        24.46 o                         
  -4 -11   9        205.22        226.83        20.20 o                         
  -3 -11   9        824.79        856.97        44.09 o                         
  -2 -11   9       1732.69       1810.19        50.37 o                         
  -1 -11   9        361.24        355.41        27.32 o                         
   0 -11   9        326.69        332.35        33.85 o                         
   1 -11   9        733.40        707.34        42.68 o                         
   2 -11   9         86.68        106.52        32.23 o                         
   3 -11   9        281.87        233.17        33.08 o                         
   4 -11   9         70.13         49.81        22.86 o                         
   5 -11   9          2.84         45.29        32.39 o                         
  -8 -10   9        190.16        138.38        30.03 o                         
  -7 -10   9        528.85        477.00        23.72 o                         
  -6 -10   9        980.18       1025.73        74.64 o                         
  -5 -10   9         52.55         57.93        22.57 o                         
  -4 -10   9        981.91        996.92        22.95 o                         
  -3 -10   9          2.84         -5.01        20.46 o                         
  -2 -10   9       1211.75       1227.38        38.05 o                         
  -1 -10   9        743.81        743.77        27.19 o                         
   0 -10   9        471.52        444.49        42.19 o                         
   1 -10   9       1349.26       1336.79        44.81 o                         
   2 -10   9          2.80        -12.78        32.23 o                         
   3 -10   9        529.88        579.16        26.58 o                         
   4 -10   9        106.90        133.47        18.77 o                         
   5 -10   9         26.83         48.04        30.98 o                         
   6 -10   9        338.61        263.39        34.54 o                         
  -8  -9   9        439.30        325.18       101.55 o                         
  -7  -9   9        479.82        481.55        40.53 o                         
  -6  -9   9          0.16          9.98        25.25 o                         
  -5  -9   9       1452.51       1586.84        56.06 o                         
  -4  -9   9          3.35         -5.52        18.64 o                         
  -3  -9   9        978.05       1008.78        22.27 o                         
  -2  -9   9       1085.95       1178.41        30.26 o                         
  -1  -9   9         66.20         74.49        20.21 o                         
   0  -9   9         43.69         35.93        32.10 o                         
   1  -9   9        894.88        870.34        36.34 o                         
   2  -9   9        273.84        272.16        33.04 o                         
   3  -9   9        354.87        409.19        23.65 o                         
   4  -9   9        382.91        367.76        39.52 o                         
   5  -9   9         60.83         15.97        31.10 o                         
   6  -9   9       1276.58       1115.59        36.26 o                         
   7  -9   9         38.70         73.03        34.01 o                         
  -9  -8   9         51.96         25.97        18.72 o                         
  -8  -8   9          2.91         -6.07        22.49 o                         
  -7  -8   9         64.72         53.06        22.80 o                         
  -6  -8   9       1863.70       1982.13        87.00 o                         
  -5  -8   9         53.76         43.32        23.92 o                         
  -4  -8   9         31.10         28.30        19.41 o                         
  -3  -8   9        345.90        367.68        20.97 o                         
  -2  -8   9       1176.19       1274.74        44.98 o                         
  -1  -8   9        285.17        308.55        23.24 o                         
   0  -8   9        287.51        294.20        25.10 o                         
   1  -8   9       1053.97       1039.42        29.01 o                         
   2  -8   9          5.93         18.75        25.07 o                         
   3  -8   9        933.85        925.48        26.38 o                         
   4  -8   9         47.21         41.91        28.74 o                         
   5  -8   9        137.00        137.42        24.75 o                         
   6  -8   9        457.05        436.22        24.87 o                         
   7  -8   9         34.21         32.36        24.28 o                         
  -9  -7   9        539.87        559.69        54.71 o                         
  -8  -7   9          5.25        -22.43        22.43 o                         
  -7  -7   9         75.75         88.83        42.16 o                         
  -6  -7   9        258.83        293.48        26.90 o                         
  -5  -7   9       1772.36       1989.03        76.80 o                         
  -4  -7   9          1.09         -3.96        19.94 o                         
  -3  -7   9         82.22         76.90        21.43 o                         
  -2  -7   9        925.28        996.87        39.25 o                         
  -1  -7   9        238.69        227.00        24.25 o                         
   0  -7   9         14.30         23.70        21.85 o                         
   1  -7   9         81.48         68.56        26.84 o                         
   2  -7   9         52.31         66.62        19.48 o                         
   3  -7   9        166.12        164.71        24.26 o                         
   4  -7   9        506.29        501.86        23.62 o                         
   5  -7   9         52.07         40.75        21.24 o                         
   6  -7   9       1750.32       1711.43        43.96 o                         
   7  -7   9         84.02         65.00        21.42 o                         
   8  -7   9          3.44         15.62        21.93 o                         
 -10  -6   9        222.29        201.62        17.00 o                         
  -9  -6   9          1.14         16.10        18.11 o                         
  -8  -6   9         73.89         22.80        39.79 o                         
  -7  -6   9          2.29         -7.76        16.65 o                         
  -6  -6   9       1029.26       1103.22        26.34 o                         
  -5  -6   9        171.30        153.41        25.54 o                         
  -4  -6   9         25.44         38.91        26.19 o                         
  -3  -6   9          3.99         -0.93        24.13 o                         
  -2  -6   9       1888.04       1884.16        52.83 o                         
  -1  -6   9         52.18         94.19        20.93 o                         
   0  -6   9         24.07         31.78        24.00 o                         
   1  -6   9       2958.35       2900.29        36.01 o                         
   2  -6   9        174.47        202.70        25.01 o                         
   3  -6   9         27.58         28.32        21.89 o                         
   4  -6   9          0.23          5.72        19.59 o                         
   5  -6   9         13.53         26.23        18.64 o                         
   6  -6   9        632.90        663.36        20.52 o                         
   7  -6   9        115.63        122.39        20.59 o                         
   8  -6   9          3.29         17.64        19.72 o                         
 -10  -5   9         19.75         22.71        15.91 o                         
  -9  -5   9        337.65        369.13        33.34 o                         
  -8  -5   9        210.55        254.55        22.24 o                         
  -7  -5   9        708.35        763.45        30.20 o                         
  -6  -5   9         29.77         24.92        25.07 o                         
  -5  -5   9        312.43        378.65        25.62 o                         
  -4  -5   9          3.31         25.47        33.81 o                         
  -3  -5   9       1517.14       1570.85        29.87 o                         
  -2  -5   9       9120.42       9375.30       398.23 o                         
  -1  -5   9         87.21        121.56        24.79 o                         
   0  -5   9        111.71        101.84        21.20 o                         
   1  -5   9          2.99         24.95        30.28 o                         
   2  -5   9       1340.66       1400.91        64.90 o                         
   3  -5   9          0.81          2.51        18.93 o                         
   4  -5   9        266.10        307.94        19.51 o                         
   5  -5   9        588.59        582.42        20.12 o                         
   6  -5   9        370.65        360.54        18.34 o                         
   7  -5   9         15.23         32.31        18.01 o                         
   8  -5   9        246.37        235.34        20.63 o                         
 -11  -4   9        358.87        311.87        19.93 o                         
 -10  -4   9        473.84        445.25        15.66 o                         
  -9  -4   9         94.35        124.22        19.14 o                         
  -8  -4   9          3.85          4.74        24.47 o                         
  -7  -4   9        114.89        129.77        27.86 o                         
  -6  -4   9       1274.30       1329.54        46.57 o                         
  -5  -4   9        240.78        215.98        21.58 o                         
  -4  -4   9       1018.48       1058.68        28.71 o                         
  -3  -4   9        915.22        942.99        25.49 o                         
  -2  -4   9       1177.75       1198.62        29.05 o                         
  -1  -4   9       2965.95       3070.31        83.23 o                         
   0  -4   9       1072.23       1126.98        29.08 o                         
   1  -4   9      10610.35      11078.26       525.09 o                         
   2  -4   9         18.77         19.03        20.36 o                         
   3  -4   9         38.23         57.78        19.00 o                         
   4  -4   9          8.69         14.97        20.82 o                         
   5  -4   9         22.00         13.48        17.69 o                         
   6  -4   9       2295.26       2388.46        39.63 o                         
   7  -4   9          7.82          5.51        18.36 o                         
   8  -4   9         26.35         16.63        17.84 o                         
 -11  -3   9         21.56         23.46        14.74 o                         
 -10  -3   9         59.29         40.85        30.20 o                         
  -9  -3   9        219.16        234.49        21.25 o                         
  -8  -3   9         73.09         73.57        16.15 o                         
  -7  -3   9        789.08        804.69        20.91 o                         
  -6  -3   9        907.86       1022.26        46.63 o                         
  -5  -3   9        140.44        168.06        27.54 o                         
  -4  -3   9         54.66         71.24        21.94 o                         
  -3  -3   9       3644.41       3494.27        67.82 o                         
  -2  -3   9       5356.53       5021.33        35.42 o                         
  -1  -3   9        126.92        140.36        24.69 o                         
   0  -3   9        444.97        483.30        25.11 o                         
   1  -3   9          1.07         -3.73        21.77 o                         
   2  -3   9       2075.01       2052.36        50.24 o                         
   3  -3   9        146.79        108.92        19.66 o                         
   4  -3   9        102.88         86.26        19.44 o                         
   5  -3   9        160.32        117.85        19.36 o                         
   6  -3   9       1503.27       1612.75        36.09 o                         
   7  -3   9         26.10         -6.33        17.91 o                         
   8  -3   9        180.03        155.86        18.65 o                         
   9  -3   9       2008.21       1661.10        40.70 o                         
 -11  -2   9       1033.81       1076.19        22.21 o                         
 -10  -2   9        841.30        884.10        18.12 o                         
  -9  -2   9         37.42         57.05        18.57 o                         
  -8  -2   9         32.90         55.88        18.96 o                         
  -7  -2   9       1420.19       1544.76        57.95 o                         
  -6  -2   9       3071.55       3174.28       118.53 o                         
  -5  -2   9        520.01        587.58        24.91 o                         
  -4  -2   9         76.39         57.19        23.36 o                         
  -3  -2   9         29.86         44.25        26.10 o                         
  -2  -2   9          3.09         20.11        25.14 o                         
  -1  -2   9       1372.55       1294.41        45.43 o                         
   0  -2   9        250.61        261.31        22.29 o                         
   1  -2   9       5755.84       5579.44       120.21 o                         
   2  -2   9       2579.28       2649.31        53.09 o                         
   3  -2   9         53.08         73.36        19.74 o                         
   4  -2   9         19.70         20.51        19.00 o                         
   5  -2   9        362.96        420.83        22.97 o                         
   6  -2   9       1088.39       1065.58        25.52 o                         
   7  -2   9        144.06        127.88        17.84 o                         
   8  -2   9         50.18         50.38        18.42 o                         
   9  -2   9        126.37         75.49        41.21 o                         
 -11  -1   9         19.16         13.46        16.19 o                         
 -10  -1   9        243.08        231.49        16.76 o                         
  -9  -1   9       1409.46       1570.01        53.32 o                         
  -8  -1   9         95.17         97.97        17.61 o                         
  -7  -1   9       1343.44       1450.49        63.21 o                         
  -6  -1   9       1173.25       1173.80        28.04 o                         
  -5  -1   9       1108.88       1086.90        20.85 o                         
  -4  -1   9         93.05        104.44        20.05 o                         
  -3  -1   9       1001.41        991.07        23.93 o                         
  -2  -1   9       8601.21       8612.85        74.53 o                         
  -1  -1   9        102.67         89.69        25.01 o                         
   0  -1   9         19.82          9.80        21.35 o                         
   1  -1   9          2.72          2.74        19.16 o                         
   2  -1   9        639.70        655.47        19.05 o                         
   3  -1   9        423.75        405.88        19.99 o                         
   4  -1   9        190.32        188.30        25.17 o                         
   5  -1   9        916.37        963.58        20.16 o                         
   6  -1   9        877.94        958.80        19.20 o                         
   7  -1   9        137.74        105.02        35.43 o                         
   8  -1   9         21.30         30.23        18.53 o                         
   9  -1   9       3389.48       3156.23       153.99 o                         
 -11   0   9        438.19        414.71        19.37 o                         
 -10   0   9        458.11        490.00        31.24 o                         
  -9   0   9        157.69        167.87        17.73 o                         
  -8   0   9          0.41        -22.85        22.85 o                         
  -7   0   9        345.67        396.93        18.25 o                         
  -6   0   9        865.48        887.78        45.45 o                         
  -5   0   9        154.34        138.88        16.62 o                         
  -4   0   9        148.86        159.62        24.10 o                         
  -3   0   9         96.17         55.75        32.37 o                         
  -2   0   9       3138.04       3249.96        29.35 o                         
  -1   0   9        360.56        328.06        23.80 o                         
   0   0   9       1365.15       1346.81        25.96 o                         
   1   0   9      12265.89      12299.93       147.43 o                         
   2   0   9       1398.85       1418.67        57.93 o                         
   3   0   9         13.63         96.89        23.81 o                         
   4   0   9       1721.80       1818.89        58.91 o                         
   5   0   9        257.13        288.27        26.75 o                         
   6   0   9       1046.33       1109.19        20.40 o                         
   7   0   9         43.85         -2.36        16.00 o                         
   8   0   9        190.27        228.96        46.90 o                         
   9   0   9        386.26        404.16        55.10 o                         
 -11   1   9        128.75        137.55        21.98 o                         
 -10   1   9          3.39        -10.29        22.62 o                         
  -9   1   9       1525.10       1623.76        51.66 o                         
  -8   1   9          4.98         38.04        19.11 o                         
  -7   1   9         39.93         57.77        17.46 o                         
  -6   1   9       2872.84       2869.45        78.32 o                         
  -5   1   9       1363.25       1335.47        42.96 o                         
  -4   1   9        163.30        159.52        19.19 o                         
  -3   1   9          0.97         -5.12        21.36 o                         
  -2   1   9      11418.71      11432.10       219.84 o                         
  -1   1   9        388.40        420.65        43.17 o                         
   0   1   9         71.82         87.13        19.07 o                         
   1   1   9       2663.73       2749.42        32.37 o                         
   2   1   9       1293.51       1255.92        26.05 o                         
   3   1   9        446.34        446.53        46.36 o                         
   4   1   9       1088.85       1178.94        46.75 o                         
   5   1   9         86.97         89.66        18.28 o                         
   6   1   9        429.36        510.69        65.19 o                         
   7   1   9        350.79        352.01        19.16 o                         
   8   1   9        131.65        130.60        28.00 o                         
   9   1   9       1305.48       1100.84       128.42 o                         
 -11   2   9        164.26        170.61        26.26 o                         
 -10   2   9        243.75        296.64        18.15 o                         
  -9   2   9        323.89        345.38        18.50 o                         
  -8   2   9        181.74        210.43        21.76 o                         
  -7   2   9       1815.52       1903.12        41.17 o                         
  -6   2   9        649.23        687.01        28.28 o                         
  -5   2   9        353.05        357.10        18.23 o                         
  -4   2   9         16.90         10.14        17.93 o                         
  -3   2   9       1087.13       1105.49        21.99 o                         
  -2   2   9       3717.27       3741.72        58.12 o                         
  -1   2   9       3186.83       3202.73        94.38 o                         
   0   2   9        920.61        933.15        44.77 o                         
   1   2   9      20690.33      22730.40        71.66 o                         
   2   2   9       1049.12       1093.24        32.10 o                         
   3   2   9         52.60         48.40        30.33 o                         
   4   2   9       2534.34       2767.43       167.52 o                         
   5   2   9          4.29        -15.36        22.35 o                         
   6   2   9        478.78        512.63        64.60 o                         
   7   2   9        289.25        314.01        57.05 o                         
   8   2   9         25.56         26.55        19.32 o                         
   9   2   9          3.99         74.12        35.63 o                         
 -11   3   9         14.49         34.12        56.99 o                         
 -10   3   9          1.42         36.35        26.56 o                         
  -9   3   9        845.43        900.68        37.95 o                         
  -8   3   9         67.90         88.90        20.74 o                         
  -7   3   9        697.11        768.89        45.94 o                         
  -6   3   9       4072.96       4063.78       131.01 o                         
  -5   3   9       3040.11       2952.18        87.35 o                         
  -4   3   9       2298.00       2256.39        72.68 o                         
  -3   3   9         86.75        100.74        18.06 o                         
  -2   3   9       1106.79       1079.53        27.57 o                         
  -1   3   9       1095.26       1149.33        40.83 o                         
   0   3   9          4.06        -10.41        22.13 o                         
   1   3   9       1508.11       1594.25        37.87 o                         
   2   3   9       4111.40       4069.86       328.37 o                         
   3   3   9          5.94         36.41        19.81 o                         
   4   3   9        842.50        899.24        74.48 o                         
   5   3   9        384.69        436.65        37.36 o                         
   6   3   9        192.57        189.16        22.06 o                         
   7   3   9         75.52        117.75        22.38 o                         
   8   3   9         17.55         38.31        18.65 o                         
 -11   4   9         11.13         15.63        18.07 o                         
 -10   4   9        241.11        240.61        18.53 o                         
  -9   4   9        134.43        200.57        40.54 o                         
  -8   4   9         11.63         78.31        18.12 o                         
  -7   4   9       6856.59       6943.33       203.21 o                         
  -6   4   9       1975.77       1931.10        45.28 o                         
  -5   4   9       1056.30       1000.77        32.17 o                         
  -4   4   9        410.45        396.14        18.73 o                         
  -3   4   9        953.40        930.51        52.70 o                         
  -2   4   9       1483.09       1509.41        52.38 o                         
  -1   4   9        760.65        735.16        33.10 o                         
   0   4   9        160.15        138.85        27.10 o                         
   1   4   9       9222.25       9305.20       679.95 o
[truncated: 232,552 more chars]
